# Supplementary material for: Plasma metabolites and risk of seven cancers: a two-sample Mendelian randomization study among European descendants
Source: BMC Med. 2024 Mar 4;22:90. doi: 10.1186/s12916-024-03272-8 (PMC10910673; doi:10.1186/s12916-024-03272-8)
Supplement: Supplementary file 1 — Additional file 1: Table S1. Information on genome-wide association studies (GWAS) of cancers among individuals of European ancestry. Table S2. Summary statistics of instrumental variables (IVs) for the 94 significant associations identified in primary Mendelian randomization (MR) analyses. Table S3. Significant associations identified in primary MR analyses using the inverse-variance weighted (IVW) method. Table S4. MR results based on instrumental variables (IVs) selected under a more stringent threshold (P < 5 × 10–8 & LD r2 < 0.001) for the 94 significant associations identified in primary analyses. Table S5. Summary statistics of instrumental variables (IVs) used for reverse Mendelian randomization (MR) analyses for the 94 significant associations identified in primary analyses. Table S6. Replication analyses results using an independent metabolite GWAS dataset for the 94 significant associations identified in primary analyses. Table S7. Twenty-one associations that remained significant in Multivariable MR (MVMR) analyses. Table S8. Seven metabolite-cancer pairs showing a nominally significant genetic correlation. Table S9. Colocalization analyses for the 94 significant associations identified in primary analyses. [file 12916_2024_3272_MOESM1_ESM.xlsx]

## Sheet: Table S1
Table S1. Information on genome-wide association studies (GWAS) of cancers among individuals of European ancestry
Cancer Type	Consortium	No. of Cases	No. of Controls	Total samples	PMID	Dataset URL
Breast cancer	Breast Cancer Association Consortium	142798	123283	266081	32424353	https://bcac.ccge.medschl.cam.ac.uk/bcacdata/oncoarray/oncoarray-and-combined-summary-result/gwas-summary-associations-breast-cancer-risk-2020/
Colorectal cancer	GECCO、CORECT, CCFR and UK Biobank	78473	107143	185616	36539618	https://www.ebi.ac.uk/gwas/studies/GCST90255675
Lung cancer	TRICL-ILCCO and Lung Cancer Cohort Consortium	29266	56450	85716	28604730	https://www.ebi.ac.uk/gwas/studies/GCST004748
Renal cell cancer	IARC, NCI, UT MD Anderson Cancer and ICR, UK	10784	20406	31190	28598434	https://www.ncbi.nlm.nih.gov/projects/gap/cgi-bin/study.cgi?study_id=phs001736.v2.p1
Ovarian cancer	Ovarian Cancer Association Consortium	22406	40941	63347	28346442	https://www.ebi.ac.uk/gwas/studies/GCST004415
Prostate cancer	PRACTICAL	79194	61112	140306	29892016	http://practical.icr.ac.uk/blog/?page_id=8164
Testicular germ cell cancer	Testicular Cancer Consortium	10156	17979	28135	34301922	https://www.ncbi.nlm.nih.gov/projects/gap/cgi-bin/study.cgi?study_id=phs001349.v2.p1
Abbreviations: GECCO Genetics and Epidemiology of Colorectal Cancer Consortium, CORECT Colorectal Cancer Transdisciplinary Study, CCFR Colon Cancer Family Registry, TRICL-ILCCO Lung of the International Lung Cancer Consortium, IARC International Agency for Research on Cancer, NCI National Cancer Institute, UT MDA: University of Texas MD Anderson Cancer, ICR-UK the Institute of Cancer Research UK,…

## Sheet: Table S2
Table S2. Summary statistics of instrumental variables (IVs) for the 94 significant associations identified in primary Mendelian randomization (MR) analyses
Metabolite	Annotation	IV	Chr	Position (HG19)	Effects on metabolites				Effects on cancer risk
					Effect allele	Other allele	Beta	SE	Effect allele	Other allele	Beta	SE
Breast cancer
M46799	1-oleoyl-3-linoleoyl-glycerol (18:1/18:2)	rs10889360	1	63173918	T	C	-0.0907	0.0129	T	C	4.19×10-3	6.47×10-3
M46799	1-oleoyl-3-linoleoyl-glycerol (18:1/18:2)	rs11076175	16	57006378	A	G	-0.0813	0.016	A	G	7.74×10-3	7.91×10-3
M46799	1-oleoyl-3-linoleoyl-glycerol (18:1/18:2)	rs112871012	19	45431897	A	G	0.12	0.0202	A	G	1.40×10-3	0.01
M46799	1-oleoyl-3-linoleoyl-glycerol (18:1/18:2)	rs11820504	11	116529442	T	C	-0.0802	0.0163	T	C	0.0142906	7.97×10-3
M46799	1-oleoyl-3-linoleoyl-glycerol (18:1/18:2)	rs1260326	2	27730940	T	C	0.0764	0.0125	T	C	-9.95×10-3	6.19×10-3
M46799	1-oleoyl-3-linoleoyl-glycerol (18:1/18:2)	rs12799449	11	116558525	A	G	-0.0964	0.0145	A	G	-4.38×10-4	7.14×10-3
M46799	1-oleoyl-3-linoleoyl-glycerol (18:1/18:2)	rs13263508	8	19942181	T	G	-0.0645	0.0125	T	G	-2.56×10-4	6.39×10-3
M46799	1-oleoyl-3-linoleoyl-glycerol (18:1/18:2)	rs15285	8	19824667	T	C	-0.12	0.0134	T	C	1.21×10-3	6.58×10-3
M46799	1-oleoyl-3-linoleoyl-glycerol (18:1/18:2)	rs157581	19	45395714	T	C	-0.1	0.0147	T	C	0.0165019	7.50×10-3
M46799	1-oleoyl-3-linoleoyl-glycerol (18:1/18:2)	rs174560	11	61581764	T	C	-0.0821	0.0133	T	C	6.90×10-3	6.53×10-3
M46799	1-oleoyl-3-linoleoyl-glycerol (18:1/18:2)	rs261332	15	58727325	A	G	0.0785	0.0154	A	G	8.90×10-4	7.63×10-3
M46799	1-oleoyl-3-linoleoyl-glycerol (18:1/18:2)	rs2980875	8	126481747	A	G	0.0735	0.0123	A	G	-0.0138837	6.02×10-3
M46799	1-oleoyl-3-linoleoyl-glycerol (18:1/18:2)	rs3741298	11	116657561	T	C	-0.15	0.0157	T	C	0.0157171	7.46×10-3
M46799	1-oleoyl-3-linoleoyl-glycerol (18:1/18:2)	rs3900938	6	31257622	T	C	-0.0733	0.0144	T	C	0.0105741	7.18×10-3
M46799	1-oleoyl-3-linoleoyl-glycerol (18:1/18:2)	rs439401	19	45414451	T	C	-0.0939	0.0127	T	C	0.0104552	6.21×10-3
M46799	1-oleoyl-3-linoleoyl-glycerol (18:1/18:2)	rs481843	11	116525867	T	C	0.18	0.0229	T	C	-0.0206618	0.01
M46799	1-oleoyl-3-linoleoyl-glycerol (18:1/18:2)	rs5017844	8	34327471	T	C	0.0755	0.0148	T	C	-0.0155077	7.08×10-3
M46799	1-oleoyl-3-linoleoyl-glycerol (18:1/18:2)	rs510988	11	116813804	T	C	-0.13	0.0204	T	C	0.0133405	9.60×10-3
M46799	1-oleoyl-3-linoleoyl-glycerol (18:1/18:2)	rs57935334	7	7935576	T	C	0.0892	0.0177	T	C	1.13×10-4	9.72×10-3
M46799	1-oleoyl-3-linoleoyl-glycerol (18:1/18:2)	rs9272770	6	32610226	A	G	-0.0867	0.0167	A	G	-4.19×10-3	9.38×10-3
M53013	Glycosyl-N-palmitoyl-sphingosine	rs10174987	2	169352260	A	G	0.12	0.0231	A	G	3.02×10-3	0.01
M53013	Glycosyl-N-palmitoyl-sphingosine	rs10938490	4	47544947	T	C	-0.12	0.0142	T	C	0.0141215	7.39×10-3
M53013	Glycosyl-N-palmitoyl-sphingosine	rs1132899	19	45448036	T	C	0.0608	0.0124	T	C	-0.0140385	6.14×10-3
M53013	Glycosyl-N-palmitoyl-sphingosine	rs118068660	19	11190544	T	C	-0.18	0.0216	T	C	8.44×10-3	9.84×10-3
M53013	Glycosyl-N-palmitoyl-sphingosine	rs11934749	4	47667064	T	C	0.14	0.0177	T	C	-0.0172241	9.04×10-3
M53013	Glycosyl-N-palmitoyl-sphingosine	rs12640836	4	47504833	T	G	-0.0817	0.0158	T	G	5.60×10-4	8.08×10-3
M53013	Glycosyl-N-palmitoyl-sphingosine	rs12643308	4	47971857	A	G	-0.11	0.0207	A	G	0.0228352	9.89×10-3
M53013	Glycosyl-N-palmitoyl-sphingosine	rs17463708	4	47886014	A	G	-0.0869	0.0172	A	G	0.0136057	9.05×10-3
M53013	Glycosyl-N-palmitoyl-sphingosine	rs2044960	2	169220189	T	C	-0.0877	0.0145	T	C	0.0101344	7.23×10-3
M53013	Glycosyl-N-palmitoyl-sphingosine	rs28879206	4	47684288	A	C	0.0751	0.0129	A	C	-0.0174203	6.68×10-3
M53013	Glycosyl-N-palmitoyl-sphingosine	rs35818294	4	47545141	A	C	0.33	0.0162	A	C	-0.0140554	8.37×10-3
M53013	Glycosyl-N-palmitoyl-sphingosine	rs429358	19	45411941	T	C	-0.0822	0.0167	T	C	0.0147046	8.84×10-3
M53013	Glycosyl-N-palmitoyl-sphingosine	rs4695232	4	47452729	A	G	-0.14	0.0125	A	G	2.16×10-3	6.51×10-3
M53013	Glycosyl-N-palmitoyl-sphingosine	rs4970836	1	109821797	A	G	0.11	0.0147	A	G	2.97×10-3	7.26×10-3
M53013	Glycosyl-N-palmitoyl-sphingosine	rs62175810	2	169396411	T	C	0.11	0.0216	T	C	-0.0142027	0.01
M53013	Glycosyl-N-palmitoyl-sphingosine	rs6447573	4	47639814	A	G	0.19	0.0128	A	G	-0.0251467	6.51×10-3
M53013	Glycosyl-N-palmitoyl-sphingosine	rs6957660	7	37070324	A	G	0.11	0.0221	A	G	-0.0109926	0.01
M53013	Glycosyl-N-palmitoyl-sphingosine	rs7412	19	45412079	T	C	-0.12	0.0224	T	C	-7.90×10-3	0.01
M53013	Glycosyl-N-palmitoyl-sphingosine	rs74320971	16	60893337	T	G	0.11	0.0217	T	G	-0.0131968	0.01
M53013	Glycosyl-N-palmitoyl-sphingosine	rs75472494	4	47496535	T	C	-0.1	0.0182	T	C	3.18×10-3	0.01
M53013	Glycosyl-N-palmitoyl-sphingosine	ss1388089935	12	9082581	A	G	-0.1	0.0201	A	G	-8.41×10-3	0.01
M52449	1-stearoyl-2-arachidonoyl-GPI (18:0/20:4)	rs1077835	15	58723426	A	G	-0.0728	0.0145	A	G	1.64×10-5	7.22×10-3
M52449	1-stearoyl-2-arachidonoyl-GPI (18:0/20:4)	rs11207994	1	63047987	T	C	-0.12	0.0125	T	C	4.51×10-3	6.39×10-3
M52449	1-stearoyl-2-arachidonoyl-GPI (18:0/20:4)	rs11216288	11	117004656	T	C	0.14	0.0262	T	C	-9.76×10-3	0.01
M52449	1-stearoyl-2-arachidonoyl-GPI (18:0/20:4)	rs113570942	19	54668392	A	G	-0.13	0.0263	A	G	-1.05×10-5	0.01
M52449	1-stearoyl-2-arachidonoyl-GPI (18:0/20:4)	rs11411497	18	47169890	T	G	0.0957	0.0124	T	G	-1.45×10-3	6.36×10-3
M52449	1-stearoyl-2-arachidonoyl-GPI (18:0/20:4)	rs11668882	19	54675097	T	C	0.22	0.0122	T	C	0.0221926	6.19×10-3
M52449	1-stearoyl-2-arachidonoyl-GPI (18:0/20:4)	rs11872886	18	47136392	T	C	0.0688	0.0123	T	C	7.10×10-3	6.44×10-3
M52449	1-stearoyl-2-arachidonoyl-GPI (18:0/20:4)	rs11875600	18	47099186	A	G	-0.13	0.0241	A	G	4.06×10-3	0.01
M52449	1-stearoyl-2-arachidonoyl-GPI (18:0/20:4)	rs174602	11	61624414	T	C	0.11	0.0155	T	C	0.0132882	8.26×10-3
M52449	1-stearoyl-2-arachidonoyl-GPI (18:0/20:4)	rs2668838	19	54636203	T	C	0.11	0.0162	T	C	0.0108692	8.93×10-3
M52449	1-stearoyl-2-arachidonoyl-GPI (18:0/20:4)	rs28456	11	61589481	A	G	0.22	0.0129	A	G	7.77×10-3	6.55×10-3
M52449	1-stearoyl-2-arachidonoyl-GPI (18:0/20:4)	rs34172242	19	54700668	T	C	-0.0771	0.0129	T	C	8.08×10-4	6.70×10-3
M52449	1-stearoyl-2-arachidonoyl-GPI (18:0/20:4)	rs35089861	19	54662043	T	C	-0.17	0.0251	T	C	-0.0242234	0.01
M52449	1-stearoyl-2-arachidonoyl-GPI (18:0/20:4)	rs412334	11	61560261	T	C	0.12	0.0159	T	C	-7.29×10-3	8.66×10-3
M52449	1-stearoyl-2-arachidonoyl-GPI (18:0/20:4)	rs57999922	19	54634005	A	G	0.12	0.0181	A	G	0.0146375	9.57×10-3
M52449	1-stearoyl-2-arachidonoyl-GPI (18:0/20:4)	rs651955	19	54688572	T	C	0.0906	0.0152	T	C	0.0119398	7.90×10-3
M52449	1-stearoyl-2-arachidonoyl-GPI (18:0/20:4)	rs7256896	19	54636484	T	G	-0.1	0.0179	T	G	-8.17×10-3	9.30×10-3
M52449	1-stearoyl-2-arachidonoyl-GPI (18:0/20:4)	rs72901765	17	76245075	A	G	-0.0627	0.0127	A	G	-9.43×10-3	6.61×10-3
M52449	1-stearoyl-2-arachidonoyl-GPI (18:0/20:4)	rs73062679	19	54659772	T	C	-0.17	0.0201	T	C	-7.03×10-3	0.01
M52449	1-stearoyl-2-arachidonoyl-GPI (18:0/20:4)	rs73959582	18	47148886	T	C	-0.14	0.0202	T	C	-3.82×10-3	0.01
M52449	1-stearoyl-2-arachidonoyl-GPI (18:0/20:4)	rs78046237	8	23416887	T	C	0.059	0.012	T	C	9.87×10-3	5.99×10-3
M52449	1-stearoyl-2-arachidonoyl-GPI (18:0/20:4)	rs79519287	11	61531810	A	G	0.14	0.0259	A	G	1.61×10-3	0.02
M46294	X - 21285	rs1044988	3	195961685	A	G	0.1	0.0168	A	G	-7.11×10-3	7.47×10-3
M46294	X - 21285	rs1064173	6	32627480	A	G	0.0946	0.016	A	G	-0.0166169	7.62×10-3
M46294	X - 21285	rs10807003	6	25408057	T	G	0.075	0.014	T	G	-3.25×10-3	6.25×10-3
M46294	X - 21285	rs10946904	6	27217236	T	C	-0.0976	0.0157	T	C	0.0174468	6.87×10-3
M46294	X - 21285	rs113131686	16	29408728	T	C	-0.0876	0.0172	T	C	-1.70×10-3	6.83×10-3
M46294	X - 21285	rs117282251	11	62832696	A	G	0.16	0.0274	A	G	3.96×10-3	0.01
M46294	X - 21285	rs13315288	3	195905569	A	G	0.0928	0.0174	A	G	-9.75×10-3	7.62×10-3
M46294	X - 21285	rs176469	7	105720822	T	C	-0.0801	0.0161	T	C	3.88×10-3	7.25×10-3
M46294	X - 21285	rs2191035	6	28434943	A	G	0.11	0.0154	A	G	-0.0219605	6.66×10-3
M46294	X - 21285	rs2442723	6	31320164	A	G	0.099	0.0171	A	G	-0.0193187	7.95×10-3
M46294	X - 21285	rs3094570	6	29483200	A	G	0.0872	0.0152	A	G	7.93×10-4	6.78×10-3
M46294	X - 21285	rs3130783	6	30774357	A	G	0.0893	0.017	A	G	-0.0105281	7.56×10-3
M46294	X - 21285	rs3135353	6	32392877	T	C	0.11	0.0189	T	C	-0.0204801	8.75×10-3
M46294	X - 21285	rs34812986	11	64314634	A	G	-0.0627	0.014	A	G	8.01×10-3	6.18×10-3
M46294	X - 21285	rs3887266	6	25843746	T	C	0.12	0.0213	T	C	1.34×10-3	9.49×10-3
M46294	X - 21285	rs497309	6	31892484	A	C	-0.12	0.0204	A	C	0.0131027	0.01
M46294	X - 21285	rs79398212	3	195949755	T	C	0.17	0.0336	T	C	0.0145103	0.02
M46294	X - 21285	rs806790	6	26218920	A	G	-0.13	0.0143	A	G	0.0187304	6.14×10-3
M46294	X - 21285	rs9266681	6	31348403	T	G	0.0726	0.0145	T	G	-0.0128287	6.27×10-3
M46294	X - 21285	rs9271364	6	32586787	A	G	-0.0717	0.0139	A	G	0.00999845	6.09×10-3
M46294	X - 21285	rs9348687	6	25592489	A	G	0.0758	0.0138	A	G	-4.24×10-4	6.03×10-3
M46294	X - 21285	rs9467550	6	25653401	A	G	0.15	0.0229	A	G	-6.94×10-3	0.01
M46294	X - 21285	rs9467729	6	26379298	T	C	-0.13	0.0208	T	C	3.16×10-3	8.91×10-3
M46294	X - 21285	rs9809253	3	195780535	T	C	-0.0929	0.0183	T	C	-3.34×10-3	8.56×10-3
M46356	X - 21312	rs1165211	6	25800922	T	C	0.093	0.0156	T	C	-3.62×10-3	6.61×10-3
M46356	X - 21312	rs11757140	6	25380135	A	G	0.0728	0.0144	A	G	-0.0112758	6.23×10-3
M46356	X - 21312	rs11964886	6	25878379	T	C	-0.17	0.0195	T	C	0.0134395	8.13×10-3
M46356	X - 21312	rs13215879	6	26978700	T	C	-0.18	0.0203	T	C	0.0448471	9.98×10-3
M46356	X - 21312	rs144143828	6	25208153	T	C	0.18	0.0241	T	C	-0.032659	0.01
M46356	X - 21312	rs1611255	6	29751005	A	C	0.11	0.0203	A	C	-0.0230714	0.01
M46356	X - 21312	rs1611581	6	29850827	T	C	0.1	0.0167	T	C	-0.0139607	7.10×10-3
M46356	X - 21312	rs200659015	6	25546901	A	C	0.19	0.0282	A	C	-0.0387934	0.01
M46356	X - 21312	rs2517664	6	30073259	T	C	0.13	0.0183	T	C	-0.0377869	8.52×10-3
M46356	X - 21312	rs2690111	6	25327427	T	C	0.12	0.0189	T	C	-0.0175094	8.28×10-3
M46356	X - 21312	rs301385	6	25514808	T	G	0.087	0.0145	T	G	-8.71×10-3	6.11×10-3
M46356	X - 21312	rs3117191	6	29398938	T	C	-0.11	0.019	T	C	9.16×10-3	7.98×10-3
M46356	X - 21312	rs3132510	6	31172151	T	C	-0.12	0.0206	T	C	0.0360349	0.01
M46356	X - 21312	rs4645	6	26124634	T	C	-0.1	0.0182	T	C	0.0128612	7.67×10-3
M46356	X - 21312	rs4712938	6	25449269	T	C	0.0869	0.0167	T	C	-0.0115479	7.26×10-3
M46356	X - 21312	rs542156607	6	25137437	A	G	-0.12	0.0204	A	G	0.0104148	8.87×10-3
M46356	X - 21312	rs6456783	6	27389975	A	G	-0.0973	0.0144	A	G	0.0107934	6.09×10-3
M46356	X - 21312	rs67682613	6	31826705	A	G	0.11	0.0193	A	G	-6.15×10-3	9.29×10-3
M46356	X - 21312	rs6942227	6	25177508	A	G	-0.13	0.021	A	G	0.0107561	9.58×10-3
M46356	X - 21312	rs7763411	6	32424992	T	C	0.12	0.0213	T	C	-0.012829	0.01
M46356	X - 21312	rs7763910	6	26472655	A	G	0.0814	0.0145	A	G	-0.0162387	6.19×10-3
M46356	X - 21312	rs806790	6	26218920	A	G	-0.0766	0.0147	A	G	0.0187304	6.14×10-3
M46356	X - 21312	rs9366622	6	25414537	T	C	0.12	0.0203	T	C	-0.028889	9.10×10-3
M46356	X - 21312	rs9895661	17	59456589	T	C	0.0959	0.0194	T	C	-0.0180788	7.95×10-3
M52865	X - 24544	rs10060708	5	35596137	T	C	-0.19	0.0162	T	C	9.27×10-3	7.46×10-3
M52865	X - 24544	rs10941240	5	35277530	T	C	0.0742	0.0143	T	C	-0.014099	7.06×10-3
M52865	X - 24544	rs11746720	5	36243504	T	C	0.2	0.0332	T	C	4.30×10-3	0.02
M52865	X - 24544	rs1185976	6	25822363	T	C	-0.11	0.0136	T	C	4.03×10-3	6.68×10-3
M52865	X - 24544	rs12194135	6	119103779	T	G	0.0815	0.0158	T	G	1.63×10-3	8.06×10-3
M52865	X - 24544	rs12521272	5	35190327	A	G	-0.085	0.0154	A	G	8.19×10-3	7.57×10-3
M52865	X - 24544	rs146627595	5	36321478	T	C	0.2	0.0287	T	C	9.75×10-3	0.01
M52865	X - 24544	rs1908369	5	35808115	A	G	0.15	0.0188	A	G	1.48×10-3	9.78×10-3
M52865	X - 24544	rs198800	6	26139933	T	C	-0.0681	0.0125	T	C	9.71×10-3	6.11×10-3
M52865	X - 24544	rs2289876	5	36038317	T	C	-0.18	0.017	T	C	0.0115924	8.36×10-3
M52865	X - 24544	rs2342307	3	195942487	A	G	0.11	0.0128	A	G	-2.33×10-3	6.70×10-3
M52865	X - 24544	rs244722	5	176534724	A	C	-0.075	0.0125	A	C	7.97×10-3	6.11×10-3
M52865	X - 24544	rs2453304	5	36004526	A	G	-0.0881	0.0171	A	G	-5.14×10-3	8.74×10-3
M52865	X - 24544	rs2498381	6	26670899	A	G	0.0671	0.0124	A	G	-0.014556	6.11×10-3
M52865	X - 24544	rs2962101	5	35135741	T	C	-0.14	0.0205	T	C	0.0130832	9.88×10-3
M52865	X - 24544	rs34005569	5	36287187	T	G	-0.13	0.0137	T	G	-1.25×10-3	6.73×10-3
M52865	X - 24544	rs34750067	2	73458693	T	C	0.0625	0.0127	T	C	1.78×10-3	6.24×10-3
M52865	X - 24544	rs369867	5	35541616	T	C	-0.11	0.0126	T	C	7.05×10-3	6.29×10-3
M52865	X - 24544	rs3860793	5	36062666	A	G	-0.0758	0.0127	A	G	4.90×10-3	6.20×10-3
M52865	X - 24544	rs6868674	5	35643634	A	G	-0.28	0.0263	A	G	0.0137433	0.01
M52865	X - 24544	rs6879529	5	35850278	A	G	-0.14	0.0125	A	G	9.70×10-4	6.10×10-3
M52865	X - 24544	rs6900224	6	25437986	T	C	-0.0853	0.0144	T	C	0.0110788	7.15×10-3
M52865	X - 24544	rs6924266	6	25505617	T	C	0.0646	0.0126	T	C	-5.06×10-3	6.12×10-3
M52865	X - 24544	rs72744525	5	36106702	T	C	-0.12	0.0219	T	C	6.11×10-3	0.01
M52865	X - 24544	rs76212882	5	35962873	T	C	-0.21	0.0186	T	C	0.0152481	9.14×10-3
M52865	X - 24544	rs9292606	5	35707759	A	G	0.0895	0.0125	A	G	-0.0129544	6.03×10-3
M52468	1-stearoyl-2-linoleoyl-GPI (18:0/18:2)	rs10401694	19	54743056	T	C	0.0904	0.0171	T	C	-0.0173781	9.60×10-3
M52468	1-stearoyl-2-linoleoyl-GPI (18:0/18:2)	rs111271293	19	45432089	T	C	-0.11	0.0213	T	C	-2.15×10-3	0.01
M52468	1-stearoyl-2-linoleoyl-GPI (18:0/18:2)	rs11207994	1	63047987	T	C	-0.1	0.0125	T	C	4.51×10-3	6.39×10-3
M52468	1-stearoyl-2-linoleoyl-GPI (18:0/18:2)	rs11230741	11	61351107	A	G	-0.0746	0.0151	A	G	2.42×10-3	9.19×10-3
M52468	1-stearoyl-2-linoleoyl-GPI (18:0/18:2)	rs11411497	18	47169890	T	G	0.087	0.0124	T	G	-1.45×10-3	6.36×10-3
M52468	1-stearoyl-2-linoleoyl-GPI (18:0/18:2)	rs11872886	18	47136392	T	C	0.0709	0.0123	T	C	7.10×10-3	6.44×10-3
M52468	1-stearoyl-2-linoleoyl-GPI (18:0/18:2)	rs11874841	18	47098401	T	C	0.12	0.0242	T	C	-1.91×10-3	0.01
M52468	1-stearoyl-2-linoleoyl-GPI (18:0/18:2)	rs12148601	15	66404128	A	G	0.0958	0.0189	A	G	-0.0108951	0.01
M52468	1-stearoyl-2-linoleoyl-GPI (18:0/18:2)	rs12708967	16	56993211	T	C	-0.0823	0.0152	T	C	2.53×10-3	8.28×10-3
M52468	1-stearoyl-2-linoleoyl-GPI (18:0/18:2)	rs12928099	16	15150505	A	C	-0.0692	0.0129	A	C	-6.55×10-3	7.09×10-3
M52468	1-stearoyl-2-linoleoyl-GPI (18:0/18:2)	rs1555290	1	230294989	A	C	0.0857	0.0169	A	C	1.12×10-3	9.21×10-3
M52468	1-stearoyl-2-linoleoyl-GPI (18:0/18:2)	rs157594	19	45425175	T	G	-0.0664	0.0125	T	G	0.0110086	6.37×10-3
M52468	1-stearoyl-2-linoleoyl-GPI (18:0/18:2)	rs174551	11	61573684	T	C	-0.21	0.0125	T	C	8.23×10-3	6.37×10-3
M52468	1-stearoyl-2-linoleoyl-GPI (18:0/18:2)	rs198440	11	61508522	A	G	-0.0679	0.0129	A	G	4.76×10-3	6.67×10-3
M52468	1-stearoyl-2-linoleoyl-GPI (18:0/18:2)	rs2118213	19	54613100	T	G	0.0848	0.0128	T	G	-0.015017	6.82×10-3
M52468	1-stearoyl-2-linoleoyl-GPI (18:0/18:2)	rs254282	19	54688677	A	G	-0.063	0.0123	A	G	-2.47×10-4	6.69×10-3
M52468	1-stearoyl-2-linoleoyl-GPI (18:0/18:2)	rs255773	19	54723546	T	C	-0.0612	0.0123	T	C	2.50×10-3	6.70×10-3
M52468	1-stearoyl-2-linoleoyl-GPI (18:0/18:2)	rs2668838	19	54636203	T	C	-0.0797	0.0162	T	C	0.0108692	8.93×10-3
M52468	1-stearoyl-2-linoleoyl-GPI (18:0/18:2)	rs2727268	11	61707645	A	G	-0.13	0.0234	A	G	-4.31×10-3	0.01
M52468	1-stearoyl-2-linoleoyl-GPI (18:0/18:2)	rs34620476	16	56996649	A	C	-0.0871	0.012	A	C	0.0141908	6.14×10-3
M52468	1-stearoyl-2-linoleoyl-GPI (18:0/18:2)	rs35034412	19	54660171	A	G	-0.12	0.0233	A	G	0.0198466	0.01
M52468	1-stearoyl-2-linoleoyl-GPI (18:0/18:2)	rs35292594	19	54639948	T	G	0.14	0.0197	T	G	-0.023048	0.01
M52468	1-stearoyl-2-linoleoyl-GPI (18:0/18:2)	rs36625	19	54692523	A	G	0.1	0.012	A	G	-0.0155335	6.37×10-3
M52468	1-stearoyl-2-linoleoyl-GPI (18:0/18:2)	rs3741298	11	116657561	T	C	-0.11	0.0151	T	C	0.0157171	7.46×10-3
M52468	1-stearoyl-2-linoleoyl-GPI (18:0/18:2)	rs57999922	19	54634005	A	G	-0.13	0.0181	A	G	0.0146375	9.57×10-3
M52468	1-stearoyl-2-linoleoyl-GPI (18:0/18:2)	rs62095352	18	67241731	A	G	0.12	0.0235	A	G	-8.26×10-3	0.01
M52468	1-stearoyl-2-linoleoyl-GPI (18:0/18:2)	rs641738	19	54676763	T	C	0.24	0.0122	T	C	-0.0216415	6.19×10-3
M52468	1-stearoyl-2-linoleoyl-GPI (18:0/18:2)	rs7118175	11	61639358	T	C	-0.16	0.0212	T	C	6.09×10-3	0.01
M52468	1-stearoyl-2-linoleoyl-GPI (18:0/18:2)	rs7256896	19	54636484	T	G	0.11	0.0178	T	G	-8.17×10-3	9.30×10-3
M52468	1-stearoyl-2-linoleoyl-GPI (18:0/18:2)	rs73959582	18	47148886	T	C	-0.12	0.0202	T	C	-3.82×10-3	0.01
M33009	Homostachydrine*	rs12523195	5	131062407	T	C	0.0826	0.0125	T	C	-0.0144866	6.32×10-3
M33009	Homostachydrine*	rs246108	5	131563683	A	G	0.0677	0.0137	A	G	-0.0175804	6.84×10-3
M33009	Homostachydrine*	rs274563	5	131717859	A	C	0.12	0.0125	A	C	-0.0186323	6.16×10-3
M33009	Homostachydrine*	rs7701967	5	130059750	A	G	-0.076	0.0129	A	G	0.0153407	6.53×10-3
M34399	3,7-dimethylurate	rs115181845	1	110052973	T	C	0.15	0.026	T	C	-0.0349471	0.01
M34399	3,7-dimethylurate	rs2269340	1	110172236	T	C	-0.13	0.0236	T	C	0.0161217	0.01
M34399	3,7-dimethylurate	rs398145	1	110244993	A	G	0.14	0.0295	A	G	-0.0150252	0.02
M34399	3,7-dimethylurate	rs655315	1	110215178	A	G	0.1	0.013	A	G	-0.0253926	6.35×10-3
M46455	X - 21410	rs1005597	6	29474238	T	C	-0.0685	0.0122	T	C	4.98×10-3	6.04×10-3
M46455	X - 21410	rs10232076	7	98948904	T	C	0.12	0.0225	T	C	3.64×10-3	0.01
M46455	X - 21410	rs10278040	7	99141373	A	G	0.5	0.0253	A	G	-0.0272194	0.01
M46455	X - 21410	rs111232086	3	195979011	T	C	0.11	0.0166	T	C	4.34×10-4	8.32×10-3
M46455	X - 21410	rs11188020	10	96314104	A	G	0.079	0.0126	A	G	1.86×10-4	6.25×10-3
M46455	X - 21410	rs1150752	6	32064726	T	C	-0.12	0.0181	T	C	9.86×10-3	0.01
M46455	X - 21410	rs115997786	3	195937629	A	G	-0.0957	0.0182	A	G	4.94×10-3	9.83×10-3
M46455	X - 21410	rs116246293	6	28677931	A	G	0.14	0.0278	A	G	-0.0164175	0.01
M46455	X - 21410	rs12111519	6	28611154	A	G	0.12	0.0214	A	G	1.81×10-3	7.97×10-3
M46455	X - 21410	rs13062089	3	196000066	A	G	0.12	0.024	A	G	9.00×10-3	0.01
M46455	X - 21410	rs13235951	7	100087459	T	C	0.13	0.0187	T	C	3.97×10-3	9.13×10-3
M46455	X - 21410	rs1328262	6	25458217	T	C	-0.0984	0.0135	T	C	0.0189582	6.76×10-3
M46455	X - 21410	rs1347567	6	25965552	A	G	0.18	0.0287	A	G	1.76×10-3	0.01
M46455	X - 21410	rs140595491	6	25184408	A	G	0.21	0.0214	A	G	-0.0314885	0.01
M46455	X - 21410	rs143733840	7	98773677	T	G	-0.15	0.0224	T	G	0.0131858	0.01
M46455	X - 21410	rs151181543	10	96849789	A	C	0.13	0.0186	A	C	-5.82×10-3	9.49×10-3
M46455	X - 21410	rs16974820	15	85627306	A	C	-0.0755	0.0152	A	C	0.0150147	7.35×10-3
M46455	X - 21410	rs1794282	6	32666526	T	C	0.11	0.0184	T	C	-0.011193	0.01
M46455	X - 21410	rs1886251	6	25501030	T	C	0.0753	0.013	T	C	-5.82×10-3	6.43×10-3
M46455	X - 21410	rs200260894	6	27234977	A	C	-0.11	0.0149	A	C	8.11×10-3	7.62×10-3
M46455	X - 21410	rs200659015	6	25546901	A	C	0.23	0.0247	A	C	-0.0387934	0.01
M46455	X - 21410	rs2498381	6	26670899	A	G	0.12	0.0122	A	G	-0.014556	6.11×10-3
M46455	X - 21410	rs2690111	6	25327427	T	C	0.12	0.0162	T	C	-0.0175094	8.28×10-3
M46455	X - 21410	rs3131618	6	31434621	A	G	-0.14	0.0176	A	G	0.0285918	0.01
M46455	X - 21410	rs527732063	6	32606476	A	G	0.0804	0.0161	A	G	3.42×10-3	8.61×10-3
M46455	X - 21410	rs551668502	6	27389935	A	G	-0.0798	0.0127	A	G	0.0103247	6.35×10-3
M46455	X - 21410	rs61885705	11	64318408	A	G	0.11	0.0135	A	G	-2.42×10-3	6.80×10-3
M46455	X - 21410	rs62162852	2	85379729	T	C	-0.0872	0.0172	T	C	0.01791	8.48×10-3
M46455	X - 21410	rs62409176	3	196035229	T	C	-0.1	0.0167	T	C	-5.86×10-3	8.81×10-3
M46455	X - 21410	rs6900224	6	25437986	T	C	-0.12	0.0143	T	C	0.0110788	7.15×10-3
M46455	X - 21410	rs6917419	6	27243480	T	C	-0.11	0.0194	T	C	8.94×10-3	9.69×10-3
M46455	X - 21410	rs6921589	6	25422369	A	C	0.18	0.018	A	C	-0.0276178	9.25×10-3
M46455	X - 21410	rs73208061	3	195774890	A	G	0.0675	0.0133	A	G	-6.40×10-3	6.70×10-3
M46455	X - 21410	rs73740434	6	27144980	A	C	0.22	0.0275	A	C	9.50×10-3	0.02
M46455	X - 21410	rs7626680	3	195924203	A	G	0.0801	0.0126	A	G	-7.81×10-3	6.77×10-3
M46455	X - 21410	rs7740510	6	25605512	T	C	0.11	0.0137	T	C	1.39×10-3	6.76×10-3
M46455	X - 21410	rs79398212	3	195949755	T	C	0.18	0.0287	T	C	0.0145103	0.02
M46455	X - 21410	rs805825	6	31740454	A	G	0.0606	0.0123	A	G	-4.15×10-3	6.03×10-3
M46455	X - 21410	rs806790	6	26218920	A	G	-0.11	0.0125	A	G	0.0187304	6.14×10-3
M46455	X - 21410	rs9258121	6	29671646	T	C	-0.0644	0.0123	T	C	8.92×10-3	6.16×10-3
M46455	X - 21410	rs9261006	6	29964363	T	C	-0.0722	0.0122	T	C	0.0126233	6.06×10-3
M46455	X - 21410	rs927986	6	25412628	A	G	-0.0772	0.0125	A	G	4.83×10-3	6.62×10-3
M46455	X - 21410	rs9379761	6	25372990	T	C	-0.062	0.0124	T	C	8.86×10-3	6.29×10-3
M46455	X - 21410	rs9467618	6	25824809	T	C	0.26	0.0138	T	C	-0.0164025	7.18×10-3
M46455	X - 21410	rs9885831	6	25750793	A	C	0.11	0.0136	A	C	-8.63×10-3	6.94×10-3
M31787	3-carboxy-4-methyl-5-propyl-2-furanpropanoate (CMPF)	rs11727477	4	9768621	A	G	-0.0884	0.017	A	G	-3.03×10-3	9.58×10-3
M31787	3-carboxy-4-methyl-5-propyl-2-furanpropanoate (CMPF)	rs185123354	6	25853521	T	C	0.12	0.0205	T	C	0.0387237	0.01
M31787	3-carboxy-4-methyl-5-propyl-2-furanpropanoate (CMPF)	rs72840309	6	25725925	T	C	-0.11	0.0213	T	C	-0.0132684	0.01
M31787	3-carboxy-4-methyl-5-propyl-2-furanpropanoate (CMPF)	rs7763910	6	26472655	A	G	-0.0644	0.0119	A	G	-0.0162387	6.19×10-3
M31787	3-carboxy-4-methyl-5-propyl-2-furanpropanoate (CMPF)	rs911186	6	27150599	A	G	0.0732	0.014	A	G	0.0245978	7.61×10-3
M20699	Erythritol	rs2229540	1	46032311	A	G	0.35	0.0258	A	G	-0.0362308	0.01
M20699	Erythritol	rs3749044	2	89128094	A	G	0.1	0.02	A	G	-9.26×10-3	0.01
M20699	Erythritol	rs4687718	3	53282303	A	G	-0.0989	0.0178	A	G	8.91×10-3	9.01×10-3
M20699	Erythritol	rs55988810	1	46921869	T	C	-0.17	0.0264	T	C	0.0329929	0.01
M20699	Erythritol	rs6114918	20	24886017	T	C	0.0632	0.0121	T	C	-0.0156453	6.35×10-3
M20699	Erythritol	rs72676586	1	45429614	T	G	-0.25	0.0298	T	G	0.0116192	0.02
M46710	X - 17690	rs10425	6	26056549	A	G	-0.0866	0.0139	A	G	0.0133983	6.35×10-3
M46710	X - 17690	rs111915606	6	25871610	T	C	-0.13	0.0185	T	C	0.0127515	8.59×10-3
M46710	X - 17690	rs200659015	6	25546901	A	C	0.13	0.0259	A	C	-0.0387934	0.01
M46710	X - 17690	rs422129	6	29894584	A	C	0.0817	0.0157	A	C	-0.0197569	8.92×10-3
M46710	X - 17690	rs6901724	6	28565827	T	C	0.11	0.0219	T	C	-0.0187715	0.01
M46710	X - 17690	rs79981277	6	26380030	A	G	-0.0924	0.0187	A	G	4.78×10-3	8.70×10-3
M35157	N6-carbamoylthreonyladenosine	rs1034050	6	25492364	A	G	-0.0632	0.0125	A	G	8.90×10-3	6.36×10-3
M35157	N6-carbamoylthreonyladenosine	rs437955	6	29375802	T	C	-0.1	0.0179	T	C	0.0504173	0.01
M35157	N6-carbamoylthreonyladenosine	rs58825580	6	26365679	T	G	-0.0967	0.0172	T	G	0.0322495	9.84×10-3
M35157	N6-carbamoylthreonyladenosine	rs6904596	6	27491299	A	G	0.1	0.0178	A	G	-0.0443736	0.01
M35157	N6-carbamoylthreonyladenosine	rs9265204	6	31289858	A	G	-0.0609	0.0124	A	G	0.0198559	6.09×10-3
M35157	N6-carbamoylthreonyladenosine	rs9295657	6	25419318	A	G	0.0889	0.0174	A	G	-0.0284736	9.25×10-3
M35157	N6-carbamoylthreonyladenosine	rs9467618	6	25824809	T	C	0.1	0.0136	T	C	-0.0164025	7.18×10-3
M46398	X - 21353	rs112042567	10	17125365	A	G	0.1	0.0199	A	G	-0.0205353	0.01
M46398	X - 21353	rs115121314	1	151999304	A	C	-0.14	0.0238	A	C	0.0191217	0.01
M46398	X - 21353	rs116533286	1	152051550	T	G	0.0669	0.0137	T	G	9.70×10-4	7.46×10-3
M46398	X - 21353	rs138449099	6	170519417	A	C	-0.14	0.028	A	C	0.0265859	0.02
M46398	X - 21353	rs2279503	1	151824089	T	C	-0.0736	0.0131	T	C	0.0124902	6.91×10-3
M46398	X - 21353	rs28415528	1	151879761	A	G	-0.2	0.0127	A	G	0.016933	6.64×10-3
M46398	X - 21353	rs67081753	1	151920480	T	C	0.0966	0.0156	T	C	-5.93×10-3	8.55×10-3
M42574	Glycohyocholate	rs11239569	10	46086350	A	C	-0.11	0.0152	A	C	0.0169934	6.90×10-3
M42574	Glycohyocholate	rs2664523	20	45318042	A	G	0.13	0.0249	A	G	-0.0138684	0.01
M42574	Glycohyocholate	rs279914	13	103707109	T	C	0.0962	0.0132	T	C	-3.33×10-3	6.41×10-3
M42574	Glycohyocholate	rs279936	13	103704608	A	C	0.15	0.0199	A	C	-0.0230916	9.69×10-3
M42574	Glycohyocholate	rs33980254	17	28592047	T	C	0.13	0.0136	T	C	-9.13×10-3	6.41×10-3
M42574	Glycohyocholate	rs414299	19	49155758	T	C	-0.0773	0.0129	T	C	0.0122524	6.36×10-3
M42574	Glycohyocholate	rs57123037	14	66557959	A	G	-0.16	0.0313	A	G	0.0103712	0.01
M42574	Glycohyocholate	rs74516408	7	99060440	T	C	-0.26	0.0282	T	C	0.0130736	0.01
M36594	1-linoleoyl-GPI (18:2)*	rs11519274	12	21362819	T	C	0.13	0.016	T	C	2.92×10-3	7.91×10-3
M36594	1-linoleoyl-GPI (18:2)*	rs12366994	12	21362359	A	G	0.0834	0.0152	A	G	-1.08×10-3	7.69×10-3
M36594	1-linoleoyl-GPI (18:2)*	rs174547	11	61570783	T	C	-0.14	0.0125	T	C	8.24×10-3	6.37×10-3
M36594	1-linoleoyl-GPI (18:2)*	rs2668838	19	54636203	T	C	-0.0812	0.0162	T	C	0.0108692	8.93×10-3
M36594	1-linoleoyl-GPI (18:2)*	rs35089861	19	54662043	T	C	0.13	0.0251	T	C	-0.0242234	0.01
M36594	1-linoleoyl-GPI (18:2)*	rs35292594	19	54639948	T	G	0.12	0.0198	T	G	-0.023048	0.01
M36594	1-linoleoyl-GPI (18:2)*	rs36625	19	54692523	A	G	0.079	0.012	A	G	-0.0155335	6.37×10-3
M36594	1-linoleoyl-GPI (18:2)*	rs57999922	19	54634005	A	G	-0.11	0.0181	A	G	0.0146375	9.57×10-3
M36594	1-linoleoyl-GPI (18:2)*	rs641738	19	54676763	T	C	0.18	0.0122	T	C	-0.0216415	6.19×10-3
Colorectal cancer
M01110	Arachidonate (20:4n6)	rs11230741	11	61351107	A	G	0.11	0.0151	A	G	0.0237	0.0146
M01110	Arachidonate (20:4n6)	rs11230896	11	61851204	T	C	0.0925	0.0163	T	C	-6.25×10-3	0.0146
M01110	Arachidonate (20:4n6)	rs112875651	8	126506694	A	G	-0.0795	0.0125	A	G	-0.0216	7.71×10-3
M01110	Arachidonate (20:4n6)	rs1495941	11	61390368	T	C	-0.0783	0.0156	T	C	-5.50×10-3	9.96×10-3
M01110	Arachidonate (20:4n6)	rs174533	11	61549025	A	G	-0.39	0.0125	A	G	-0.0538	7.83×10-3
M01110	Arachidonate (20:4n6)	rs174624	11	61635303	T	C	0.11	0.0232	T	C	6.94×10-3	0.01
M01110	Arachidonate (20:4n6)	rs181479770	11	61635427	T	C	-0.25	0.0242	T	C	-0.0132	0.0297
M01110	Arachidonate (20:4n6)	rs198476	11	61525730	A	G	0.1	0.0119	A	G	8.71×10-3	7.40×10-3
M01110	Arachidonate (20:4n6)	rs259874	11	61811441	A	G	-0.1	0.0187	A	G	-6.87×10-3	0.0123
M01110	Arachidonate (20:4n6)	rs2727260	11	61712242	T	C	0.16	0.0194	T	C	0.0126	0.0121
M01110	Arachidonate (20:4n6)	rs2727268	11	61707645	A	G	0.19	0.0234	A	G	0.0279	0.0143
M01110	Arachidonate (20:4n6)	rs3758977	11	61737244	T	G	0.0963	0.0125	T	G	4.58×10-3	7.72×10-3
M01110	Arachidonate (20:4n6)	rs429358	19	45411941	T	C	-0.0854	0.0163	T	C	-0.0141	0.0106
M01110	Arachidonate (20:4n6)	rs61896703	11	61818461	A	G	-0.0884	0.0175	A	G	-0.02	0.0111
M01110	Arachidonate (20:4n6)	rs628993	11	61539691	A	G	0.11	0.0199	A	G	5.24×10-3	0.0126
M01110	Arachidonate (20:4n6)	rs673335	11	75450576	T	C	0.0934	0.0163	T	C	-4.15×10-3	9.71×10-3
M01110	Arachidonate (20:4n6)	rs73487492	11	61621611	A	G	0.3	0.0264	A	G	0.0264	0.0158
M01110	Arachidonate (20:4n6)	rs740006	11	61557868	T	C	-0.14	0.0206	T	C	-0.0149	0.0124
M01110	Arachidonate (20:4n6)	rs7727544	5	131590534	T	C	0.0621	0.012	T	C	0.0104	7.37×10-3
M01110	Arachidonate (20:4n6)	rs79519287	11	61531810	A	G	0.19	0.0259	A	G	0.0384	0.0175
M52613	1-(1-enyl-stearoyl)-2-arachidonoyl-GPC (P-18:0/20:4)	rs11158671	14	67965452	A	G	-0.096	0.0121	A	G	-0.0213	8.06×10-3
M52613	1-(1-enyl-stearoyl)-2-arachidonoyl-GPC (P-18:0/20:4)	rs11230741	11	61351107	A	G	0.12	0.0155	A	G	0.0237	0.0103
M52613	1-(1-enyl-stearoyl)-2-arachidonoyl-GPC (P-18:0/20:4)	rs12365974	11	61856767	T	C	0.0755	0.0137	T	C	-4.90×10-3	8.44×10-3
M52613	1-(1-enyl-stearoyl)-2-arachidonoyl-GPC (P-18:0/20:4)	rs12799017	11	61738545	T	G	0.0825	0.0128	T	G	4.66×10-3	7.72×10-3
M52613	1-(1-enyl-stearoyl)-2-arachidonoyl-GPC (P-18:0/20:4)	rs174528	11	61543499	T	C	0.39	0.0125	T	C	0.049	7.72×10-3
M52613	1-(1-enyl-stearoyl)-2-arachidonoyl-GPC (P-18:0/20:4)	rs181479770	11	61635427	T	C	-0.29	0.0248	T	C	-0.0132	0.0297
M52613	1-(1-enyl-stearoyl)-2-arachidonoyl-GPC (P-18:0/20:4)	rs198476	11	61525730	A	G	0.11	0.0121	A	G	8.71×10-3	7.40×10-3
M52613	1-(1-enyl-stearoyl)-2-arachidonoyl-GPC (P-18:0/20:4)	rs247616	16	56989590	T	C	0.0746	0.013	T	C	0.0133	7.89×10-3
M52613	1-(1-enyl-stearoyl)-2-arachidonoyl-GPC (P-18:0/20:4)	rs2727260	11	61712242	T	C	0.18	0.0199	T	C	0.0126	0.0121
M52613	1-(1-enyl-stearoyl)-2-arachidonoyl-GPC (P-18:0/20:4)	rs2736601	11	61705521	T	C	-0.23	0.0242	T	C	-0.0243	0.0145
M52613	1-(1-enyl-stearoyl)-2-arachidonoyl-GPC (P-18:0/20:4)	rs2844535	6	31350303	T	G	-0.0885	0.0137	T	G	-0.0211	8.39×10-3
M52613	1-(1-enyl-stearoyl)-2-arachidonoyl-GPC (P-18:0/20:4)	rs4963453	11	61821948	A	G	0.0906	0.0175	A	G	0.0152	0.0107
M52613	1-(1-enyl-stearoyl)-2-arachidonoyl-GPC (P-18:0/20:4)	rs498793	11	61624705	T	C	0.12	0.0138	T	C	7.98×10-3	8.14×10-3
M52613	1-(1-enyl-stearoyl)-2-arachidonoyl-GPC (P-18:0/20:4)	rs603424	10	102075479	A	G	0.0954	0.0159	A	G	3.80×10-3	9.55×10-3
M52613	1-(1-enyl-stearoyl)-2-arachidonoyl-GPC (P-18:0/20:4)	rs61897792	11	61586886	T	C	0.17	0.0198	T	C	0.0418	0.0129
M52613	1-(1-enyl-stearoyl)-2-arachidonoyl-GPC (P-18:0/20:4)	rs628993	11	61539691	A	G	0.1	0.0203	A	G	5.24×10-3	0.0126
M52613	1-(1-enyl-stearoyl)-2-arachidonoyl-GPC (P-18:0/20:4)	rs73487492	11	61621611	A	G	0.27	0.0269	A	G	0.0264	0.0158
M52613	1-(1-enyl-stearoyl)-2-arachidonoyl-GPC (P-18:0/20:4)	rs740006	11	61557868	T	C	-0.13	0.0211	T	C	-0.0149	0.0124
M52613	1-(1-enyl-stearoyl)-2-arachidonoyl-GPC (P-18:0/20:4)	rs79519287	11	61531810	A	G	0.18	0.0264	A	G	0.0384	0.0175
M52613	1-(1-enyl-stearoyl)-2-arachidonoyl-GPC (P-18:0/20:4)	ss1388029426	12	7111062	T	C	-0.0833	0.014	T	C	-0.0271	0.0229
M33387	2-arachidonoyl-GPC (20:4)*	rs11230741	11	61351107	A	G	0.13	0.0151	A	G	0.0237	0.0103
M33387	2-arachidonoyl-GPC (20:4)*	rs11230896	11	61851204	T	C	0.12	0.0163	T	C	-6.25×10-3	0.0103
M33387	2-arachidonoyl-GPC (20:4)*	rs112875651	8	126506694	A	G	-0.0752	0.0125	A	G	-0.0216	7.71×10-3
M33387	2-arachidonoyl-GPC (20:4)*	rs174528	11	61543499	T	C	0.45	0.0125	T	C	0.049	7.72×10-3
M33387	2-arachidonoyl-GPC (20:4)*	rs1791786	11	61399965	T	C	-0.0796	0.014	T	C	-0.0237	8.70×10-3
M33387	2-arachidonoyl-GPC (20:4)*	rs181709620	13	92660430	T	C	-0.12	0.0238	T	C	0.0152	0.0351
M33387	2-arachidonoyl-GPC (20:4)*	rs183176	11	61722265	A	C	0.13	0.021	A	C	7.25×10-3	0.0133
M33387	2-arachidonoyl-GPC (20:4)*	rs198464	11	61521621	A	G	0.11	0.0118	A	G	6.63×10-3	7.37×10-3
M33387	2-arachidonoyl-GPC (20:4)*	rs259874	11	61811441	A	G	-0.13	0.0187	A	G	-6.87×10-3	0.0123
M33387	2-arachidonoyl-GPC (20:4)*	rs2727260	11	61712242	T	C	0.2	0.0195	T	C	0.0126	0.0121
M33387	2-arachidonoyl-GPC (20:4)*	rs2736604	11	61699827	A	C	-0.24	0.0232	A	C	-0.0266	0.0143
M33387	2-arachidonoyl-GPC (20:4)*	rs3758977	11	61737244	T	G	0.12	0.0125	T	G	4.58×10-3	7.72×10-3
M33387	2-arachidonoyl-GPC (20:4)*	rs482548	11	61633182	T	C	0.13	0.0206	T	C	0.0131	0.0127
M33387	2-arachidonoyl-GPC (20:4)*	rs4963453	11	61821948	A	G	0.0913	0.0171	A	G	0.0152	0.0107
M33387	2-arachidonoyl-GPC (20:4)*	rs498793	11	61624705	T	C	0.17	0.0135	T	C	7.98×10-3	8.14×10-3
M33387	2-arachidonoyl-GPC (20:4)*	rs61897792	11	61586886	T	C	0.17	0.0193	T	C	0.0418	0.0129
M33387	2-arachidonoyl-GPC (20:4)*	rs673335	11	75450576	T	C	0.12	0.0163	T	C	-4.15×10-3	9.71×10-3
M33387	2-arachidonoyl-GPC (20:4)*	rs73487492	11	61621611	A	G	0.35	0.0265	A	G	0.0264	0.02
M33387	2-arachidonoyl-GPC (20:4)*	rs740006	11	61557868	T	C	-0.16	0.0206	T	C	-0.0149	0.01
M33387	2-arachidonoyl-GPC (20:4)*	rs79215615	11	61895444	A	G	0.15	0.0287	A	G	1.86×10-3	0.03
M33387	2-arachidonoyl-GPC (20:4)*	rs79519287	11	61531810	A	G	0.25	0.0259	A	G	0.0384	0.02
M52713	1-(1-enyl-palmitoyl)-2-palmitoleoyl-GPC (P-16:0/16:1)*	rs10139749	14	68034242	T	C	0.1	0.0132	T	C	0.0128	9.00×10-3
M52713	1-(1-enyl-palmitoyl)-2-palmitoleoyl-GPC (P-16:0/16:1)*	rs10468017	15	58678512	T	C	0.0734	0.0133	T	C	3.88×10-3	8.19×10-3
M52713	1-(1-enyl-palmitoyl)-2-palmitoleoyl-GPC (P-16:0/16:1)*	rs10873611	15	26105236	T	G	-0.0724	0.0127	T	G	-7.75×10-3	7.85×10-3
M52713	1-(1-enyl-palmitoyl)-2-palmitoleoyl-GPC (P-16:0/16:1)*	rs10883462	10	102095122	A	C	0.0883	0.0129	A	C	-1.65×10-3	7.75×10-3
M52713	1-(1-enyl-palmitoyl)-2-palmitoleoyl-GPC (P-16:0/16:1)*	rs11158671	14	67965452	A	G	-0.32	0.0122	A	G	-0.0213	8.06×10-3
M52713	1-(1-enyl-palmitoyl)-2-palmitoleoyl-GPC (P-16:0/16:1)*	rs112576474	14	68021787	A	G	-0.15	0.0216	A	G	-0.0195	0.014
M52713	1-(1-enyl-palmitoyl)-2-palmitoleoyl-GPC (P-16:0/16:1)*	rs115575850	14	67968774	T	G	0.11	0.0229	T	G	0.021	0.0148
M52713	1-(1-enyl-palmitoyl)-2-palmitoleoyl-GPC (P-16:0/16:1)*	rs116943761	14	67974052	A	C	-0.2	0.0245	A	C	-0.0207	0.0162
M52713	1-(1-enyl-palmitoyl)-2-palmitoleoyl-GPC (P-16:0/16:1)*	rs118146573	16	57000938	A	G	-0.12	0.0184	A	G	-7.34×10-3	0.0114
M52713	1-(1-enyl-palmitoyl)-2-palmitoleoyl-GPC (P-16:0/16:1)*	rs12149545	16	56993161	A	G	0.13	0.0131	A	G	0.0155	7.92×10-3
M52713	1-(1-enyl-palmitoyl)-2-palmitoleoyl-GPC (P-16:0/16:1)*	rs12323371	14	68035439	T	C	-0.0954	0.0172	T	C	-1.62×10-3	0.0106
M52713	1-(1-enyl-palmitoyl)-2-palmitoleoyl-GPC (P-16:0/16:1)*	rs12589622	14	67990324	A	G	0.21	0.0242	A	G	-0.0149	0.017
M52713	1-(1-enyl-palmitoyl)-2-palmitoleoyl-GPC (P-16:0/16:1)*	rs13072823	3	186435561	A	G	0.0969	0.0198	A	G	-5.09×10-3	0.0114
M52713	1-(1-enyl-palmitoyl)-2-palmitoleoyl-GPC (P-16:0/16:1)*	rs17104357	14	67935206	T	C	-0.0755	0.0154	T	C	1.67×10-3	0.0105
M52713	1-(1-enyl-palmitoyl)-2-palmitoleoyl-GPC (P-16:0/16:1)*	rs17104402	14	67994383	A	G	0.14	0.013	A	G	0.0178	9.16×10-3
M52713	1-(1-enyl-palmitoyl)-2-palmitoleoyl-GPC (P-16:0/16:1)*	rs174627	11	61637466	A	G	-0.0996	0.0172	A	G	-0.0121	0.0105
M52713	1-(1-enyl-palmitoyl)-2-palmitoleoyl-GPC (P-16:0/16:1)*	rs289719	16	57009941	T	C	0.0818	0.0137	T	C	0.0128	7.96×10-3
M52713	1-(1-enyl-palmitoyl)-2-palmitoleoyl-GPC (P-16:0/16:1)*	rs4902490	14	68042255	A	G	-0.066	0.0127	A	G	-6.29×10-4	8.23×10-3
M52713	1-(1-enyl-palmitoyl)-2-palmitoleoyl-GPC (P-16:0/16:1)*	rs603424	10	102075479	A	G	-0.19	0.0161	A	G	3.80×10-3	9.55×10-3
M52713	1-(1-enyl-palmitoyl)-2-palmitoleoyl-GPC (P-16:0/16:1)*	rs72721018	14	67993674	A	G	-0.15	0.0158	A	G	-0.018	0.0112
M52713	1-(1-enyl-palmitoyl)-2-palmitoleoyl-GPC (P-16:0/16:1)*	rs79191249	14	67962929	T	G	0.15	0.0215	T	G	-0.0143	0.0139
M52719	Phosphatidylcholine (16:0/22:5n3, 18:1/20:4)*	rs1077835	15	58723426	A	G	-0.0782	0.0149	A	G	4.66×10-3	8.87×10-3
M52719	Phosphatidylcholine (16:0/22:5n3, 18:1/20:4)*	rs10889360	1	63173918	T	C	-0.0824	0.0127	T	C	-0.0134	7.89×10-3
M52719	Phosphatidylcholine (16:0/22:5n3, 18:1/20:4)*	rs11230741	11	61351107	A	G	0.092	0.0154	A	G	0.0237	0.0103
M52719	Phosphatidylcholine (16:0/22:5n3, 18:1/20:4)*	rs112875651	8	126506694	A	G	-0.089	0.0128	A	G	-0.0216	7.71×10-3
M52719	Phosphatidylcholine (16:0/22:5n3, 18:1/20:4)*	rs12365974	11	61856767	T	C	0.0712	0.0137	T	C	-4.90×10-3	8.44×10-3
M52719	Phosphatidylcholine (16:0/22:5n3, 18:1/20:4)*	rs12799017	11	61738545	T	G	0.0749	0.0128	T	G	4.66×10-3	7.72×10-3
M52719	Phosphatidylcholine (16:0/22:5n3, 18:1/20:4)*	rs142744740	11	116688791	A	C	0.11	0.0182	A	C	0.0255	9.86×10-3
M52719	Phosphatidylcholine (16:0/22:5n3, 18:1/20:4)*	rs174467	11	61662661	T	G	-0.15	0.017	T	G	-9.10×10-4	0.0109
M52719	Phosphatidylcholine (16:0/22:5n3, 18:1/20:4)*	rs174564	11	61588305	A	G	0.37	0.0127	A	G	0.0536	7.79×10-3
M52719	Phosphatidylcholine (16:0/22:5n3, 18:1/20:4)*	rs183176	11	61722265	A	C	0.11	0.0215	A	C	7.25×10-3	0.0133
M52719	Phosphatidylcholine (16:0/22:5n3, 18:1/20:4)*	rs198476	11	61525730	A	G	0.11	0.0121	A	G	8.71×10-3	7.40×10-3
M52719	Phosphatidylcholine (16:0/22:5n3, 18:1/20:4)*	rs2727260	11	61712242	T	C	0.14	0.0198	T	C	0.0126	0.0121
M52719	Phosphatidylcholine (16:0/22:5n3, 18:1/20:4)*	rs2727268	11	61707645	A	G	0.18	0.024	A	G	0.0279	0.0143
M52719	Phosphatidylcholine (16:0/22:5n3, 18:1/20:4)*	rs304198	3	62701792	T	C	0.13	0.0254	T	C	6.26×10-4	0.0157
M52719	Phosphatidylcholine (16:0/22:5n3, 18:1/20:4)*	rs4820129	22	34402257	A	C	0.0675	0.0129	A	C	0.0127	7.79×10-3
M52719	Phosphatidylcholine (16:0/22:5n3, 18:1/20:4)*	rs562172	11	61626167	T	C	0.13	0.0212	T	C	0.0151	0.0127
M52719	Phosphatidylcholine (16:0/22:5n3, 18:1/20:4)*	rs7118999	11	116645275	T	C	-0.0689	0.0141	T	C	3.57×10-3	8.51×10-3
M52719	Phosphatidylcholine (16:0/22:5n3, 18:1/20:4)*	rs7229377	18	47148299	T	C	0.0778	0.0153	T	C	0.0193	9.15×10-3
M52719	Phosphatidylcholine (16:0/22:5n3, 18:1/20:4)*	rs73487492	11	61621611	A	G	0.26	0.0269	A	G	0.0264	0.0158
M52719	Phosphatidylcholine (16:0/22:5n3, 18:1/20:4)*	rs740006	11	61557868	T	C	-0.11	0.0211	T	C	-0.0149	0.0124
M52719	Phosphatidylcholine (16:0/22:5n3, 18:1/20:4)*	rs79519287	11	61531810	A	G	0.19	0.0264	A	G	0.0384	0.0175
M52449	1-stearoyl-2-arachidonoyl-GPI (18:0/20:4)	rs1077835	15	58723426	A	G	-0.0728	0.0145	A	G	4.66×10-3	8.87×10-3
M52449	1-stearoyl-2-arachidonoyl-GPI (18:0/20:4)	rs11207994	1	63047987	T	C	-0.12	0.0125	T	C	-2.03×10-3	0.0146
M52449	1-stearoyl-2-arachidonoyl-GPI (18:0/20:4)	rs11216288	11	117004656	T	C	0.14	0.0262	T	C	0.0257	0.0163
M52449	1-stearoyl-2-arachidonoyl-GPI (18:0/20:4)	rs113570942	19	54668392	A	G	-0.13	0.0263	A	G	-0.0171	0.0175
M52449	1-stearoyl-2-arachidonoyl-GPI (18:0/20:4)	rs11604424	11	116651115	T	C	-0.11	0.0147	T	C	-6.18×10-3	8.94×10-3
M52449	1-stearoyl-2-arachidonoyl-GPI (18:0/20:4)	rs11668882	19	54675097	T	C	0.22	0.0122	T	C	0.0113	7.49×10-3
M52449	1-stearoyl-2-arachidonoyl-GPI (18:0/20:4)	rs11872886	18	47136392	T	C	0.0688	0.0123	T	C	1.72×10-3	7.53×10-3
M52449	1-stearoyl-2-arachidonoyl-GPI (18:0/20:4)	rs11875600	18	47099186	A	G	-0.13	0.0241	A	G	0.0165	0.01
M52449	1-stearoyl-2-arachidonoyl-GPI (18:0/20:4)	rs174602	11	61624414	T	C	0.11	0.0155	T	C	0.0206	9.80×10-3
M52449	1-stearoyl-2-arachidonoyl-GPI (18:0/20:4)	rs2424699	20	25257462	A	G	-0.0695	0.0121	A	G	-0.0154	7.50×10-3
M52449	1-stearoyl-2-arachidonoyl-GPI (18:0/20:4)	rs2424750	20	25978849	A	C	-0.0621	0.0123	A	C	-0.0134	7.86×10-3
M52449	1-stearoyl-2-arachidonoyl-GPI (18:0/20:4)	rs2668838	19	54636203	T	C	0.11	0.0162	T	C	-2.82×10-4	0.01
M52449	1-stearoyl-2-arachidonoyl-GPI (18:0/20:4)	rs34172242	19	54700668	T	C	-0.0771	0.0129	T	C	-6.22×10-3	7.87×10-3
M52449	1-stearoyl-2-arachidonoyl-GPI (18:0/20:4)	rs412334	11	61560261	T	C	0.12	0.0159	T	C	0.0132	0.0108
M52449	1-stearoyl-2-arachidonoyl-GPI (18:0/20:4)	rs57999922	19	54634005	A	G	0.12	0.0181	A	G	4.75×10-3	0.0205
M52449	1-stearoyl-2-arachidonoyl-GPI (18:0/20:4)	rs651955	19	54688572	T	C	0.0906	0.0152	T	C	0.0241	9.69×10-3
M52449	1-stearoyl-2-arachidonoyl-GPI (18:0/20:4)	rs7244334	18	47161892	T	C	-0.0893	0.0122	T	C	-6.57×10-3	7.48×10-3
M52449	1-stearoyl-2-arachidonoyl-GPI (18:0/20:4)	rs7256896	19	54636484	T	G	-0.1	0.0179	T	G	-0.02	0.0119
M52449	1-stearoyl-2-arachidonoyl-GPI (18:0/20:4)	rs73062679	19	54659772	T	C	-0.17	0.0201	T	C	-0.0148	0.0131
M52449	1-stearoyl-2-arachidonoyl-GPI (18:0/20:4)	rs73959582	18	47148886	T	C	-0.14	0.0202	T	C	-0.027	0.0126
M52449	1-stearoyl-2-arachidonoyl-GPI (18:0/20:4)	rs78046237	8	23416887	T	C	0.059	0.012	T	C	-7.83×10-3	7.37×10-3
M52449	1-stearoyl-2-arachidonoyl-GPI (18:0/20:4)	rs79519287	11	61531810	A	G	0.14	0.0259	A	G	0.0384	0.0175
M46515	X - 21470	rs10278040	7	99141373	A	G	0.19	0.0257	A	G	-4.31×10-4	0.0155
M46515	X - 21470	rs10786572	10	101547240	A	G	0.0925	0.0123	A	G	0.0126	7.41×10-3
M46515	X - 21470	rs11045856	12	21350689	T	G	0.16	0.0143	T	G	1.73×10-3	8.64×10-3
M46515	X - 21470	rs11615107	12	21390837	T	C	-0.12	0.024	T	C	2.64×10-3	0.0148
M46515	X - 21470	rs11630465	15	60796677	T	C	0.0683	0.0123	T	C	5.76×10-4	7.54×10-3
M46515	X - 21470	rs13195402	6	26463575	T	G	0.12	0.0195	T	G	0.0327	0.0143
M46515	X - 21470	rs139276668	10	101582579	T	C	0.2	0.0279	T	C	0.0249	0.0167
M46515	X - 21470	rs147924272	19	48319902	A	G	0.19	0.0273	A	G	-6.66×10-3	0.018
M46515	X - 21470	rs198800	6	26139933	T	C	-0.0664	0.0123	T	C	-7.43×10-3	7.42×10-3
M46515	X - 21470	rs2039069	6	25424327	A	G	-0.15	0.0214	A	G	-0.0307	0.0145
M46515	X - 21470	rs2070642	6	25831212	A	G	-0.15	0.0136	A	G	-4.42×10-3	8.13×10-3
M46515	X - 21470	rs212100	19	48376995	T	C	-0.44	0.0165	T	C	-0.0183	9.96×10-3
M46515	X - 21470	rs2342307	3	195942487	A	G	0.13	0.0127	A	G	5.11×10-3	7.83×10-3
M46515	X - 21470	rs28651456	16	81560186	T	G	-0.13	0.0243	T	G	-0.0103	0.0147
M46515	X - 21470	rs296388	19	48369172	A	G	0.12	0.0141	A	G	0.0187	8.73×10-3
M46515	X - 21470	rs2972515	19	48464978	A	G	0.1	0.0124	A	G	-1.55×10-3	7.70×10-3
M46515	X - 21470	rs2972520	19	48467494	A	G	0.077	0.0138	A	G	0.0102	8.43×10-3
M46515	X - 21470	rs35582636	5	176759778	A	C	0.0739	0.0142	A	C	-7.75×10-3	8.88×10-3
M46515	X - 21470	rs36034627	6	27237363	T	G	0.0918	0.0148	T	G	0.0232	9.39×10-3
M46515	X - 21470	rs4460076	4	70037892	A	G	-0.06	0.0122	A	G	-0.013	7.41×10-3
M46515	X - 21470	rs4802397	19	48361912	T	C	-0.1	0.0177	T	C	-0.0168	0.0107
M46515	X - 21470	rs61885705	11	64318408	A	G	0.0752	0.0135	A	G	-8.91×10-3	8.26×10-3
M46515	X - 21470	rs71446723	12	20934000	A	G	-0.12	0.0192	A	G	-9.40×10-3	0.0116
M46515	X - 21470	rs73047823	19	48368884	A	G	0.16	0.0138	A	G	9.64×10-3	8.16×10-3
M42450	1-stearoyl-2-arachidonoyl-GPC (18:0/20:4)	rs11208009	1	63195692	T	C	0.0773	0.012	T	C	9.54×10-3	7.53×10-3
M42450	1-stearoyl-2-arachidonoyl-GPC (18:0/20:4)	rs11230741	11	61351107	A	G	0.16	0.0149	A	G	0.0237	0.0103
M42450	1-stearoyl-2-arachidonoyl-GPC (18:0/20:4)	rs112875651	8	126506694	A	G	-0.0832	0.0124	A	G	-0.0216	7.71×10-3
M42450	1-stearoyl-2-arachidonoyl-GPC (18:0/20:4)	rs12365974	11	61856767	T	C	0.1	0.0132	T	C	-4.90×10-3	8.44×10-3
M42450	1-stearoyl-2-arachidonoyl-GPC (18:0/20:4)	rs12799017	11	61738545	T	G	0.12	0.0123	T	G	4.66×10-3	7.72×10-3
M42450	1-stearoyl-2-arachidonoyl-GPC (18:0/20:4)	rs1532624	16	57005479	A	C	0.0734	0.012	A	C	9.66×10-3	7.42×10-3
M42450	1-stearoyl-2-arachidonoyl-GPC (18:0/20:4)	rs1692116	11	61409247	A	G	0.0985	0.017	A	G	8.61×10-3	0.0109
M42450	1-stearoyl-2-arachidonoyl-GPC (18:0/20:4)	rs174528	11	61543499	T	C	0.54	0.0123	T	C	0.049	7.72×10-3
M42450	1-stearoyl-2-arachidonoyl-GPC (18:0/20:4)	rs1791786	11	61399965	T	C	-0.0877	0.0138	T	C	-0.0237	8.70×10-3
M42450	1-stearoyl-2-arachidonoyl-GPC (18:0/20:4)	rs1794072	11	61303803	T	C	0.0869	0.0155	T	C	0.0207	0.0101
M42450	1-stearoyl-2-arachidonoyl-GPC (18:0/20:4)	rs183176	11	61722265	A	C	0.13	0.0207	A	C	7.25×10-3	0.0133
M42450	1-stearoyl-2-arachidonoyl-GPC (18:0/20:4)	rs198476	11	61525730	A	G	0.17	0.0117	A	G	8.71×10-3	7.40×10-3
M42450	1-stearoyl-2-arachidonoyl-GPC (18:0/20:4)	rs2232946	11	62009611	T	C	-0.1	0.0145	T	C	-8.11×10-3	9.28×10-3
M42450	1-stearoyl-2-arachidonoyl-GPC (18:0/20:4)	rs2727260	11	61712242	T	C	0.23	0.0191	T	C	0.0126	0.01
M42450	1-stearoyl-2-arachidonoyl-GPC (18:0/20:4)	rs2727268	11	61707645	A	G	0.25	0.0231	A	G	0.0279	0.01
M42450	1-stearoyl-2-arachidonoyl-GPC (18:0/20:4)	rs2727269	11	61710822	A	G	-0.0862	0.0122	A	G	-6.96×10-3	7.53×10-3
M42450	1-stearoyl-2-arachidonoyl-GPC (18:0/20:4)	rs4963452	11	61815803	T	C	0.11	0.0164	T	C	0.0185	0.0105
M42450	1-stearoyl-2-arachidonoyl-GPC (18:0/20:4)	rs4985123	16	15142768	A	G	0.0833	0.0127	A	G	0.0146	0.0151
M42450	1-stearoyl-2-arachidonoyl-GPC (18:0/20:4)	rs498793	11	61624705	T	C	0.18	0.0134	T	C	7.98×10-3	8.14×10-3
M42450	1-stearoyl-2-arachidonoyl-GPC (18:0/20:4)	rs61897792	11	61586886	T	C	0.2	0.0191	T	C	0.0418	0.0129
M42450	1-stearoyl-2-arachidonoyl-GPC (18:0/20:4)	rs628993	11	61539691	A	G	0.18	0.0196	A	G	5.24×10-3	0.0126
M42450	1-stearoyl-2-arachidonoyl-GPC (18:0/20:4)	rs673335	11	75450576	T	C	0.11	0.0161	T	C	-4.15×10-3	9.71×10-3
M42450	1-stearoyl-2-arachidonoyl-GPC (18:0/20:4)	rs73487492	11	61621611	A	G	0.42	0.0261	A	G	0.0264	0.0158
M42450	1-stearoyl-2-arachidonoyl-GPC (18:0/20:4)	rs740006	11	61557868	T	C	-0.19	0.0203	T	C	-0.0149	0.0124
M42450	1-stearoyl-2-arachidonoyl-GPC (18:0/20:4)	rs79519287	11	61531810	A	G	0.29	0.0256	A	G	0.0384	0.0175
M46294	X - 21285	rs1044988	3	195961685	A	G	0.1	0.0168	A	G	-1.35×10-3	8.82×10-3
M46294	X - 21285	rs10807003	6	25408057	T	G	0.075	0.014	T	G	6.68×10-3	7.39×10-3
M46294	X - 21285	rs10946904	6	27217236	T	C	-0.0976	0.0157	T	C	-0.0146	8.23×10-3
M46294	X - 21285	rs113131686	16	29408728	T	C	-0.0876	0.0172	T	C	0.0126	0.0143
M46294	X - 21285	rs117282251	11	62832696	A	G	0.16	0.0274	A	G	-2.90×10-3	0.0151
M46294	X - 21285	rs13202592	6	25935591	T	C	0.24	0.0226	T	C	0.0393	0.0138
M46294	X - 21285	rs13205211	6	28203056	T	G	-0.16	0.0212	T	G	-0.0404	0.0128
M46294	X - 21285	rs13220495	6	26441640	T	C	0.18	0.0217	T	C	0.0437	0.0132
M46294	X - 21285	rs176469	7	105720822	T	C	-0.0801	0.0161	T	C	-3.48×10-3	8.48×10-3
M46294	X - 21285	rs2071287	6	32170433	T	C	0.0701	0.0138	T	C	0.0104	7.41×10-3
M46294	X - 21285	rs2130357	6	27886830	T	C	-0.0917	0.0165	T	C	-0.021	8.66×10-3
M46294	X - 21285	rs2191035	6	28434943	A	G	0.11	0.0154	A	G	0.0142	8.16×10-3
M46294	X - 21285	rs2442723	6	31320164	A	G	0.099	0.0171	A	G	0.016	0.0102
M46294	X - 21285	rs3130783	6	30774357	A	G	0.0893	0.017	A	G	4.42×10-3	9.32×10-3
M46294	X - 21285	rs3887266	6	25843746	T	C	0.12	0.0213	T	C	-2.98×10-3	0.0112
M46294	X - 21285	rs4712936	6	25417423	T	G	-0.23	0.0241	T	G	-0.0317	0.0147
M46294	X - 21285	rs62409176	3	196035229	T	C	-0.12	0.0188	T	C	-3.45×10-4	0.0101
M46294	X - 21285	rs79398212	3	195949755	T	C	0.17	0.0336	T	C	0.022	0.0184
M46294	X - 21285	rs806789	6	26229161	A	C	-0.12	0.0138	A	C	-0.019	7.41×10-3
M46294	X - 21285	rs9266689	6	31348580	A	G	-0.0717	0.0144	A	G	-0.0167	7.76×10-3
M46294	X - 21285	rs9348687	6	25592489	A	G	0.0758	0.0138	A	G	6.35×10-3	7.32×10-3
M46294	X - 21285	rs939885	3	195955762	A	G	0.0991	0.0139	A	G	3.74×10-3	7.46×10-3
M46294	X - 21285	rs9467550	6	25653401	A	G	0.15	0.0229	A	G	9.06×10-3	0.0125
M46294	X - 21285	rs9467729	6	26379298	T	C	-0.13	0.0208	T	C	-0.0311	0.0111
M46294	X - 21285	rs9809253	3	195780535	T	C	-0.0929	0.0183	T	C	7.33×10-3	9.86×10-3
M33228	1-arachidonoyl-GPC (20:4n6)*	rs11230741	11	61351107	A	G	0.15	0.015	A	G	0.0237	0.0103
M33228	1-arachidonoyl-GPC (20:4n6)*	rs12365974	11	61856767	T	C	0.11	0.0133	T	C	-4.90×10-3	8.44×10-3
M33228	1-arachidonoyl-GPC (20:4n6)*	rs12799017	11	61738545	T	G	0.11	0.0124	T	G	4.66×10-3	7.72×10-3
M33228	1-arachidonoyl-GPC (20:4n6)*	rs12928099	16	15150505	A	C	0.0751	0.0129	A	C	0.0148	8.04×10-3
M33228	1-arachidonoyl-GPC (20:4n6)*	rs174528	11	61543499	T	C	0.5	0.0123	T	C	0.049	7.72×10-3
M33228	1-arachidonoyl-GPC (20:4n6)*	rs1791786	11	61399965	T	C	-0.0853	0.0139	T	C	-0.0237	8.70×10-3
M33228	1-arachidonoyl-GPC (20:4n6)*	rs1791796	11	61409958	T	C	-0.0844	0.0171	T	C	-8.63×10-3	0.0109
M33228	1-arachidonoyl-GPC (20:4n6)*	rs1794072	11	61303803	T	C	0.0927	0.0156	T	C	0.0207	0.0101
M33228	1-arachidonoyl-GPC (20:4n6)*	rs181479770	11	61635427	T	C	-0.34	0.0239	T	C	-0.0132	0.0297
M33228	1-arachidonoyl-GPC (20:4n6)*	rs198443	11	61505696	T	G	-0.0588	0.012	T	G	-5.52×10-3	7.44×10-3
M33228	1-arachidonoyl-GPC (20:4n6)*	rs198476	11	61525730	A	G	0.15	0.0118	A	G	8.71×10-3	7.40×10-3
M33228	1-arachidonoyl-GPC (20:4n6)*	rs259874	11	61811441	A	G	-0.13	0.0185	A	G	-6.87×10-3	0.0123
M33228	1-arachidonoyl-GPC (20:4n6)*	rs2727260	11	61712242	T	C	0.22	0.0192	T	C	0.0126	0.0121
M33228	1-arachidonoyl-GPC (20:4n6)*	rs2727269	11	61710822	A	G	-0.0779	0.0123	A	G	-6.96×10-3	7.53×10-3
M33228	1-arachidonoyl-GPC (20:4n6)*	rs2736601	11	61705521	T	C	-0.27	0.0234	T	C	-0.0243	0.0145
M33228	1-arachidonoyl-GPC (20:4n6)*	rs2955684	11	61725174	T	C	-0.14	0.0209	T	C	-8.29×10-3	0.0133
M33228	1-arachidonoyl-GPC (20:4n6)*	rs4963480	11	61962629	T	C	-0.091	0.0131	T	C	-1.45×10-3	0.0153
M33228	1-arachidonoyl-GPC (20:4n6)*	rs498793	11	61624705	T	C	0.17	0.0134	T	C	7.98×10-3	8.14×10-3
M33228	1-arachidonoyl-GPC (20:4n6)*	rs61896703	11	61818461	A	G	-0.0998	0.0173	A	G	-0.02	0.0111
M33228	1-arachidonoyl-GPC (20:4n6)*	rs628993	11	61539691	A	G	0.16	0.0197	A	G	5.24×10-3	0.0126
M33228	1-arachidonoyl-GPC (20:4n6)*	rs6685829	1	2330016	T	C	0.059	0.0119	T	C	1.95×10-3	7.57×10-3
M33228	1-arachidonoyl-GPC (20:4n6)*	rs673335	11	75450576	T	C	0.12	0.0162	T	C	-4.15×10-3	9.71×10-3
M33228	1-arachidonoyl-GPC (20:4n6)*	rs73487492	11	61621611	A	G	0.41	0.0262	A	G	0.0264	0.0158
M33228	1-arachidonoyl-GPC (20:4n6)*	rs740006	11	61557868	T	C	-0.19	0.0204	T	C	-0.0149	0.0124
M33228	1-arachidonoyl-GPC (20:4n6)*	rs79519287	11	61531810	A	G	0.24	0.0257	A	G	0.0384	0.0175
M33228	1-arachidonoyl-GPC (20:4n6)*	rs79953698	11	85091127	T	C	-0.16	0.0279	T	C	0.0109	0.0174
M52462	1-palmitoyl-2-arachidonoyl-GPC (16:0/20:4)	rs1077834	15	58723479	T	C	-0.0741	0.0145	T	C	4.98×10-3	8.90×10-3
M52462	1-palmitoyl-2-arachidonoyl-GPC (16:0/20:4)	rs11208009	1	63195692	T	C	0.0692	0.0121	T	C	9.54×10-3	7.53×10-3
M52462	1-palmitoyl-2-arachidonoyl-GPC (16:0/20:4)	rs11230741	11	61351107	A	G	0.14	0.015	A	G	0.0237	0.0103
M52462	1-palmitoyl-2-arachidonoyl-GPC (16:0/20:4)	rs112875651	8	126506694	A	G	-0.0704	0.0124	A	G	-0.0216	7.71×10-3
M52462	1-palmitoyl-2-arachidonoyl-GPC (16:0/20:4)	rs12365974	11	61856767	T	C	0.0992	0.0133	T	C	-4.90×10-3	8.44×10-3
M52462	1-palmitoyl-2-arachidonoyl-GPC (16:0/20:4)	rs12799017	11	61738545	T	G	0.11	0.0124	T	G	4.66×10-3	7.72×10-3
M52462	1-palmitoyl-2-arachidonoyl-GPC (16:0/20:4)	rs1692116	11	61409247	A	G	0.091	0.0171	A	G	8.61×10-3	0.0109
M52462	1-palmitoyl-2-arachidonoyl-GPC (16:0/20:4)	rs174528	11	61543499	T	C	0.48	0.0123	T	C	0.049	7.72×10-3
M52462	1-palmitoyl-2-arachidonoyl-GPC (16:0/20:4)	rs17798043	2	158663277	T	C	0.12	0.023	T	C	0.0274	0.0161
M52462	1-palmitoyl-2-arachidonoyl-GPC (16:0/20:4)	rs1791786	11	61399965	T	C	-0.0767	0.0139	T	C	-0.0237	8.70×10-3
M52462	1-palmitoyl-2-arachidonoyl-GPC (16:0/20:4)	rs195156	11	61729063	T	C	0.13	0.0204	T	C	8.49×10-3	0.0126
M52462	1-palmitoyl-2-arachidonoyl-GPC (16:0/20:4)	rs198476	11	61525730	A	G	0.15	0.0118	A	G	8.71×10-3	7.40×10-3
M52462	1-palmitoyl-2-arachidonoyl-GPC (16:0/20:4)	rs2232946	11	62009611	T	C	-0.0992	0.0146	T	C	-8.11×10-3	9.28×10-3
M52462	1-palmitoyl-2-arachidonoyl-GPC (16:0/20:4)	rs2727260	11	61712242	T	C	0.21	0.0192	T	C	0.0126	0.0121
M52462	1-palmitoyl-2-arachidonoyl-GPC (16:0/20:4)	rs2727268	11	61707645	A	G	0.22	0.0232	A	G	0.0279	0.0143
M52462	1-palmitoyl-2-arachidonoyl-GPC (16:0/20:4)	rs2727269	11	61710822	A	G	-0.084	0.0123	A	G	-6.96×10-3	7.53×10-3
M52462	1-palmitoyl-2-arachidonoyl-GPC (16:0/20:4)	rs4963452	11	61815803	T	C	0.0969	0.0165	T	C	0.0185	0.0105
M52462	1-palmitoyl-2-arachidonoyl-GPC (16:0/20:4)	rs4985123	16	15142768	A	G	0.0696	0.0127	A	G	0.0146	0.0151
M52462	1-palmitoyl-2-arachidonoyl-GPC (16:0/20:4)	rs498793	11	61624705	T	C	0.16	0.0134	T	C	7.98×10-3	8.14×10-3
M52462	1-palmitoyl-2-arachidonoyl-GPC (16:0/20:4)	rs56228609	16	56987765	T	C	0.087	0.0127	T	C	0.0158	7.98×10-3
M52462	1-palmitoyl-2-arachidonoyl-GPC (16:0/20:4)	rs61897792	11	61586886	T	C	0.18	0.0192	T	C	0.0418	0.0129
M52462	1-palmitoyl-2-arachidonoyl-GPC (16:0/20:4)	rs628993	11	61539691	A	G	0.16	0.0197	A	G	5.24×10-3	0.0126
M52462	1-palmitoyl-2-arachidonoyl-GPC (16:0/20:4)	rs673335	11	75450576	T	C	0.0909	0.0162	T	C	-4.15×10-3	9.71×10-3
M52462	1-palmitoyl-2-arachidonoyl-GPC (16:0/20:4)	rs73487492	11	61621611	A	G	0.38	0.0262	A	G	0.0264	0.0158
M52462	1-palmitoyl-2-arachidonoyl-GPC (16:0/20:4)	rs740006	11	61557868	T	C	-0.18	0.0204	T	C	-0.0149	0.0124
M52462	1-palmitoyl-2-arachidonoyl-GPC (16:0/20:4)	rs79519287	11	61531810	A	G	0.23	0.0257	A	G	0.0384	0.0175
M52462	1-palmitoyl-2-arachidonoyl-GPC (16:0/20:4)	rs9967997	21	15269958	A	G	0.11	0.0209	A	G	-4.24×10-3	0.0231
M38168	16a-hydroxy DHEA 3-sulfate	rs10232076	7	98948904	T	C	0.19	0.0219	T	C	-4.54×10-3	0.0132
M38168	16a-hydroxy DHEA 3-sulfate	rs111267264	2	73907578	A	G	0.0791	0.0155	A	G	0.0106	9.89×10-3
M38168	16a-hydroxy DHEA 3-sulfate	rs11572136	10	96809051	A	C	0.13	0.0251	A	C	-2.70×10-5	0.0157
M38168	16a-hydroxy DHEA 3-sulfate	rs1165189	6	25849779	A	C	-0.13	0.0135	A	C	-3.79×10-3	8.48×10-3
M38168	16a-hydroxy DHEA 3-sulfate	rs11761427	7	98847476	T	G	0.17	0.0252	T	G	-6.62×10-3	0.0159
M38168	16a-hydroxy DHEA 3-sulfate	rs1185976	6	25822363	T	C	-0.14	0.0131	T	C	-5.68×10-3	8.08×10-3
M38168	16a-hydroxy DHEA 3-sulfate	rs12371604	12	21391336	T	C	-0.0813	0.0144	T	C	2.56×10-3	8.68×10-3
M38168	16a-hydroxy DHEA 3-sulfate	rs13062089	3	196000066	A	G	0.12	0.0233	A	G	-6.88×10-3	0.015
M38168	16a-hydroxy DHEA 3-sulfate	rs13235951	7	100087459	T	C	0.24	0.0182	T	C	0.0149	0.0112
M38168	16a-hydroxy DHEA 3-sulfate	rs143733840	7	98773677	T	G	-0.25	0.0219	T	G	-9.48×10-3	0.0146
M38168	16a-hydroxy DHEA 3-sulfate	rs144669817	10	96261549	T	C	-0.11	0.0168	T	C	-0.0269	0.0103
M38168	16a-hydroxy DHEA 3-sulfate	rs148215750	19	10408581	T	G	-0.13	0.0265	T	G	8.23×10-3	0.0173
M38168	16a-hydroxy DHEA 3-sulfate	rs150790542	6	26965398	T	C	0.0663	0.0133	T	C	1.05×10-3	0.0175
M38168	16a-hydroxy DHEA 3-sulfate	rs151181543	10	96849789	A	C	0.24	0.0182	A	C	0.0302	0.0212
M38168	16a-hydroxy DHEA 3-sulfate	rs2031323	10	96325447	T	C	0.13	0.0123	T	C	8.42×10-3	7.62×10-3
M38168	16a-hydroxy DHEA 3-sulfate	rs2071426	10	96828323	T	C	0.16	0.0133	T	C	8.67×10-3	8.14×10-3
M38168	16a-hydroxy DHEA 3-sulfate	rs2328887	6	25430149	T	C	0.12	0.0195	T	C	0.0185	0.0131
M38168	16a-hydroxy DHEA 3-sulfate	rs2342307	3	195942487	A	G	0.14	0.0124	A	G	5.11×10-3	7.83×10-3
M38168	16a-hydroxy DHEA 3-sulfate	rs2527910	7	99568753	T	G	-0.0792	0.013	T	G	-3.94×10-3	7.99×10-3
M38168	16a-hydroxy DHEA 3-sulfate	rs2797992	10	95959384	A	G	0.0621	0.0122	A	G	2.46×10-3	7.50×10-3
M38168	16a-hydroxy DHEA 3-sulfate	rs28674904	7	98833791	A	G	0.14	0.0211	A	G	0.0301	0.0132
M38168	16a-hydroxy DHEA 3-sulfate	rs61885705	11	64318408	A	G	0.0703	0.0132	A	G	-8.91×10-3	8.26×10-3
M38168	16a-hydroxy DHEA 3-sulfate	rs62472984	7	98718455	A	G	0.0686	0.0139	A	G	1.48×10-4	8.52×10-3
M38168	16a-hydroxy DHEA 3-sulfate	rs73155656	7	98565963	A	G	-0.13	0.0232	A	G	-4.07×10-3	0.0158
M38168	16a-hydroxy DHEA 3-sulfate	rs73156680	7	99536317	A	G	0.43	0.0204	A	G	0.0187	0.0125
M38168	16a-hydroxy DHEA 3-sulfate	rs733528	6	26374903	A	G	-0.0694	0.0131	A	G	-0.0193	8.15×10-3
M38168	16a-hydroxy DHEA 3-sulfate	rs7740510	6	25605512	T	C	0.075	0.0133	T	C	0.0156	8.26×10-3
M38168	16a-hydroxy DHEA 3-sulfate	rs79398212	3	195949755	T	C	0.15	0.028	T	C	0.022	0.0184
M38168	16a-hydroxy DHEA 3-sulfate	rs9393716	6	26376868	A	G	-0.11	0.0149	A	G	-6.52×10-3	9.54×10-3
M38168	16a-hydroxy DHEA 3-sulfate	rs9885831	6	25750793	A	C	0.0667	0.0133	A	C	4.51×10-3	8.38×10-3
M52689	1-(1-enyl-palmitoyl)-2-arachidonoyl-GPC (P-16:0/20:4)*	rs10139749	14	68034242	T	C	0.0861	0.0131	T	C	0.0128	9.00×10-3
M52689	1-(1-enyl-palmitoyl)-2-arachidonoyl-GPC (P-16:0/20:4)*	rs11158671	14	67965452	A	G	-0.22	0.0121	A	G	-0.0213	8.06×10-3
M52689	1-(1-enyl-palmitoyl)-2-arachidonoyl-GPC (P-16:0/20:4)*	rs11230741	11	61351107	A	G	0.13	0.0154	A	G	0.0237	0.0103
M52689	1-(1-enyl-palmitoyl)-2-arachidonoyl-GPC (P-16:0/20:4)*	rs12365974	11	61856767	T	C	0.0857	0.0137	T	C	-4.90×10-3	8.44×10-3
M52689	1-(1-enyl-palmitoyl)-2-arachidonoyl-GPC (P-16:0/20:4)*	rs12751157	1	116475212	T	C	0.1	0.0204	T	C	-2.55×10-3	0.0136
M52689	1-(1-enyl-palmitoyl)-2-arachidonoyl-GPC (P-16:0/20:4)*	rs12799017	11	61738545	T	G	0.0811	0.0128	T	G	4.66×10-3	7.72×10-3
M52689	1-(1-enyl-palmitoyl)-2-arachidonoyl-GPC (P-16:0/20:4)*	rs17104402	14	67994383	A	G	0.1	0.0129	A	G	0.0178	9.16×10-3
M52689	1-(1-enyl-palmitoyl)-2-arachidonoyl-GPC (P-16:0/20:4)*	rs174528	11	61543499	T	C	0.42	0.0127	T	C	0.049	7.72×10-3
M52689	1-(1-enyl-palmitoyl)-2-arachidonoyl-GPC (P-16:0/20:4)*	rs1791786	11	61399965	T	C	-0.0721	0.0143	T	C	-0.0237	8.70×10-3
M52689	1-(1-enyl-palmitoyl)-2-arachidonoyl-GPC (P-16:0/20:4)*	rs181479770	11	61635427	T	C	-0.33	0.0248	T	C	-0.0132	0.0297
M52689	1-(1-enyl-palmitoyl)-2-arachidonoyl-GPC (P-16:0/20:4)*	rs198460	11	61524974	A	G	0.12	0.0121	A	G	8.75×10-3	7.39×10-3
M52689	1-(1-enyl-palmitoyl)-2-arachidonoyl-GPC (P-16:0/20:4)*	rs268772	3	57936983	T	C	-0.0613	0.0124	T	C	6.70×10-5	7.42×10-3
M52689	1-(1-enyl-palmitoyl)-2-arachidonoyl-GPC (P-16:0/20:4)*	rs2727260	11	61712242	T	C	0.19	0.0198	T	C	0.0126	0.0121
M52689	1-(1-enyl-palmitoyl)-2-arachidonoyl-GPC (P-16:0/20:4)*	rs2727268	11	61707645	A	G	0.23	0.0239	A	G	0.0279	0.0143
M52689	1-(1-enyl-palmitoyl)-2-arachidonoyl-GPC (P-16:0/20:4)*	rs2830400	21	28064877	A	G	0.0686	0.0139	A	G	1.41×10-3	8.26×10-3
M52689	1-(1-enyl-palmitoyl)-2-arachidonoyl-GPC (P-16:0/20:4)*	rs2844535	6	31350303	T	G	-0.0739	0.0137	T	G	-0.0211	8.39×10-3
M52689	1-(1-enyl-palmitoyl)-2-arachidonoyl-GPC (P-16:0/20:4)*	rs289714	16	57007451	A	G	0.1	0.0163	A	G	-1.43×10-3	9.95×10-3
M52689	1-(1-enyl-palmitoyl)-2-arachidonoyl-GPC (P-16:0/20:4)*	rs289719	16	57009941	T	C	0.0683	0.0136	T	C	0.0128	7.96×10-3
M52689	1-(1-enyl-palmitoyl)-2-arachidonoyl-GPC (P-16:0/20:4)*	rs482548	11	61633182	T	C	0.11	0.0212	T	C	0.0131	0.0127
M52689	1-(1-enyl-palmitoyl)-2-arachidonoyl-GPC (P-16:0/20:4)*	rs4963453	11	61821948	A	G	0.0943	0.0175	A	G	0.0152	0.0107
M52689	1-(1-enyl-palmitoyl)-2-arachidonoyl-GPC (P-16:0/20:4)*	rs498793	11	61624705	T	C	0.14	0.0138	T	C	7.98×10-3	8.14×10-3
M52689	1-(1-enyl-palmitoyl)-2-arachidonoyl-GPC (P-16:0/20:4)*	rs56228609	16	56987765	T	C	0.11	0.0131	T	C	0.0158	7.98×10-3
M52689	1-(1-enyl-palmitoyl)-2-arachidonoyl-GPC (P-16:0/20:4)*	rs61897792	11	61586886	T	C	0.19	0.0198	T	C	0.0418	0.0129
M52689	1-(1-enyl-palmitoyl)-2-arachidonoyl-GPC (P-16:0/20:4)*	rs72721018	14	67993674	A	G	-0.11	0.0157	A	G	-0.018	0.0112
M52689	1-(1-enyl-palmitoyl)-2-arachidonoyl-GPC (P-16:0/20:4)*	rs73487492	11	61621611	A	G	0.31	0.0268	A	G	0.0264	0.0158
M52689	1-(1-enyl-palmitoyl)-2-arachidonoyl-GPC (P-16:0/20:4)*	rs740006	11	61557868	T	C	-0.14	0.0211	T	C	-0.0149	0.0124
M52689	1-(1-enyl-palmitoyl)-2-arachidonoyl-GPC (P-16:0/20:4)*	rs75744792	14	67987948	T	C	0.16	0.0262	T	C	0.0301	0.0171
M52689	1-(1-enyl-palmitoyl)-2-arachidonoyl-GPC (P-16:0/20:4)*	rs77947764	14	67978056	T	C	-0.18	0.0239	T	C	0.0137	0.0168
M52689	1-(1-enyl-palmitoyl)-2-arachidonoyl-GPC (P-16:0/20:4)*	rs79191249	14	67962929	T	G	0.11	0.0213	T	G	-0.0143	0.0139
M52689	1-(1-enyl-palmitoyl)-2-arachidonoyl-GPC (P-16:0/20:4)*	rs79519287	11	61531810	A	G	0.21	0.0264	A	G	0.0384	0.0175
M52689	1-(1-enyl-palmitoyl)-2-arachidonoyl-GPC (P-16:0/20:4)*	ss1388029426	12	7111062	T	C	-0.0918	0.014	T	C	-0.0271	0.0229
M52689	1-(1-enyl-palmitoyl)-2-arachidonoyl-GPC (P-16:0/20:4)*	ss1388030523	12	7151943	T	C	-0.12	0.0236	T	C	-0.0218	0.016
M47653	X - 11593	rs10017945	4	9937852	A	G	-0.0712	0.014	A	G	-6.27×10-3	8.47×10-3
M47653	X - 11593	rs10074485	5	138495528	A	G	-0.13	0.0253	A	G	3.32×10-3	0.0159
M47653	X - 11593	rs1153419	22	20165831	A	G	-0.19	0.0123	A	G	-0.0131	7.64×10-3
M47653	X - 11593	rs118052695	22	19907999	A	G	0.32	0.0274	A	G	-1.97×10-4	0.0176
M47653	X - 11593	rs11913903	22	19736165	T	C	-0.14	0.0251	T	C	-0.0281	0.016
M47653	X - 11593	rs149723481	22	20176705	T	C	0.18	0.0176	T	C	8.98×10-4	0.011
M47653	X - 11593	rs165767	22	19944560	A	G	-0.4	0.0123	A	G	-0.0172	7.67×10-3
M47653	X - 11593	rs165774	22	19952561	A	G	-0.36	0.0133	A	G	-0.0105	8.13×10-3
M47653	X - 11593	rs2073767	22	19807953	T	C	-0.0733	0.0138	T	C	-0.0115	8.72×10-3
M47653	X - 11593	rs2073769	22	19776794	A	G	-0.0627	0.0128	A	G	-8.08×10-3	7.77×10-3
M47653	X - 11593	rs35022980	22	19822908	A	C	0.0947	0.0174	A	C	0.0343	0.0212
M47653	X - 11593	rs3788314	22	19889423	A	G	0.11	0.0124	A	G	-1.88×10-3	7.45×10-3
M47653	X - 11593	rs3788315	22	19889491	A	G	-0.23	0.0231	A	G	1.68×10-3	0.0148
M47653	X - 11593	rs383129	22	20121842	T	C	-0.18	0.0212	T	C	-6.32×10-3	0.0137
M47653	X - 11593	rs4711731	6	42897712	T	C	0.0767	0.0128	T	C	0.0118	7.91×10-3
M47653	X - 11593	rs55725292	22	20010923	A	G	0.27	0.0141	A	G	0.0112	8.47×10-3
M47653	X - 11593	rs62056167	16	87264321	T	C	0.0665	0.0135	T	C	4.48×10-3	8.20×10-3
M47653	X - 11593	rs62201972	2	211602775	A	G	-0.0835	0.0168	A	G	-0.0161	0.0104
M47653	X - 11593	rs62223723	22	19995878	T	C	-0.3	0.0207	T	C	-9.48×10-3	0.0131
M47653	X - 11593	rs696884	22	20183509	A	G	0.0686	0.0122	A	G	2.59×10-3	7.59×10-3
M47653	X - 11593	rs701448	22	20168607	T	C	0.14	0.0256	T	C	7.28×10-3	0.0159
M47653	X - 11593	rs7289747	22	19910716	A	C	0.19	0.025	A	C	7.41×10-3	0.0161
M47653	X - 11593	rs738077	22	20144813	T	G	0.11	0.0173	T	G	0.0129	0.0109
M47653	X - 11593	rs74451762	22	19941703	T	C	-0.35	0.0239	T	C	-0.0139	0.0165
M47653	X - 11593	rs758374	22	19971552	T	C	0.29	0.0131	T	C	9.00×10-3	8.06×10-3
M47653	X - 11593	rs77573782	22	19905555	T	C	0.15	0.0255	T	C	8.79×10-3	0.017
M47653	X - 11593	rs887200	22	19963666	T	C	-0.36	0.0192	T	C	1.62×10-3	0.0114
M47653	X - 11593	rs9306229	22	19912015	T	C	-0.13	0.0143	T	C	-1.49×10-3	9.12×10-3
M47653	X - 11593	rs9483670	6	134589331	A	G	0.0999	0.0202	A	G	-0.0115	0.0118
M47653	X - 11593	rs9605030	22	19921137	T	C	0.24	0.0177	T	C	0.0115	0.0107
M47653	X - 11593	rs9606169	22	19856472	A	G	0.11	0.02	A	G	9.79×10-3	0.0121
M47653	X - 11593	rs9606171	22	19874209	T	C	-0.28	0.0219	T	C	-4.61×10-3	0.0137
M47653	X - 11593	rs9606181	22	19912677	T	G	-0.11	0.0137	T	G	-0.0134	8.58×10-3
M47653	X - 11593	rs9680615	22	19770886	A	G	-0.0865	0.0159	A	G	-0.0131	0.0108
M32827	Andro steroid monosulfate (1)*	rs10232076	7	98948904	T	C	0.14	0.0226	T	C	-4.54×10-3	0.0132
M32827	Andro steroid monosulfate (1)*	rs11572136	10	96809051	A	C	0.15	0.0261	A	C	-2.70×10-5	0.0157
M32827	Andro steroid monosulfate (1)*	rs1165216	6	25797971	A	G	-0.16	0.0135	A	G	-5.28×10-3	8.02×10-3
M32827	Andro steroid monosulfate (1)*	rs11761427	7	98847476	T	G	0.13	0.0261	T	G	-6.62×10-3	0.0159
M32827	Andro steroid monosulfate (1)*	rs13217797	6	25486014	T	C	-0.0705	0.0139	T	C	-0.0112	8.45×10-3
M32827	Andro steroid monosulfate (1)*	rs13235951	7	100087459	T	C	0.19	0.0189	T	C	0.0149	0.0112
M32827	Andro steroid monosulfate (1)*	rs140595491	6	25184408	A	G	0.16	0.0216	A	G	0.0368	0.0138
M32827	Andro steroid monosulfate (1)*	rs143733840	7	98773677	T	G	-0.2	0.0226	T	G	-9.48×10-3	0.0146
M32827	Andro steroid monosulfate (1)*	rs144669817	10	96261549	T	C	-0.14	0.0175	T	C	-0.03	0.0103
M32827	Andro steroid monosulfate (1)*	rs150790542	6	26965398	T	C	0.0818	0.0138	T	C	1.05×10-3	0.0175
M32827	Andro steroid monosulfate (1)*	rs151181543	10	96849789	A	C	0.3	0.0187	A	C	0.03	0.0212
M32827	Andro steroid monosulfate (1)*	rs1543681	6	26187783	A	C	-0.0844	0.0122	A	C	0.0302	7.41×10-3
M32827	Andro steroid monosulfate (1)*	rs1796518	6	26388672	T	C	0.0773	0.0129	T	C	-0.0209	7.63×10-3
M32827	Andro steroid monosulfate (1)*	rs1852644	2	73597718	A	G	0.0676	0.0133	A	G	0.0125	7.93×10-3
M32827	Andro steroid monosulfate (1)*	rs2071426	10	96828323	T	C	0.2	0.0138	T	C	8.67×10-3	8.14×10-3
M32827	Andro steroid monosulfate (1)*	rs2130357	6	27886830	T	C	-0.0782	0.0144	T	C	-0.021	8.66×10-3
M32827	Andro steroid monosulfate (1)*	rs2191035	6	28434943	A	G	0.0702	0.0136	A	G	0.0142	8.16×10-3
M32827	Andro steroid monosulfate (1)*	rs2342307	3	195942487	A	G	0.16	0.0129	A	G	5.11×10-3	7.83×10-3
M32827	Andro steroid monosulfate (1)*	rs2405442	7	99971313	T	C	-0.069	0.0133	T	C	-0.0222	7.96×10-3
M32827	Andro steroid monosulfate (1)*	rs2527910	7	99568753	T	G	-0.0672	0.0135	T	G	-3.94×10-3	7.99×10-3
M32827	Andro steroid monosulfate (1)*	rs2797992	10	95959384	A	G	0.0747	0.0127	A	G	2.46×10-3	7.50×10-3
M32827	Andro steroid monosulfate (1)*	rs34243448	6	28193102	A	C	0.16	0.0191	A	C	0.0407	0.0128
M32827	Andro steroid monosulfate (1)*	rs35942569	6	26339131	A	G	-0.2	0.0197	A	G	-0.0372	0.0134
M32827	Andro steroid monosulfate (1)*	rs3804107	6	25608359	T	C	0.0729	0.0126	T	C	9.35×10-3	7.56×10-3
M32827	Andro steroid monosulfate (1)*	rs3844056	3	195918266	T	C	0.0876	0.0176	T	C	7.17×10-3	0.0108
M32827	Andro steroid monosulfate (1)*	rs4712938	6	25449269	T	C	0.1	0.0145	T	C	-1.32×10-3	8.78×10-3
M32827	Andro steroid monosulfate (1)*	rs60479761	10	95978131	A	G	0.13	0.0261	A	G	0.0231	0.0169
M32827	Andro steroid monosulfate (1)*	rs61421869	2	150142912	A	G	0.0732	0.0147	A	G	-1.69×10-3	8.77×10-3
M32827	Andro steroid monosulfate (1)*	rs7078478	10	96325677	A	G	-0.14	0.0127	A	G	-8.67×10-3	7.61×10-3
M32827	Andro steroid monosulfate (1)*	rs72944345	11	79380970	T	C	0.0817	0.0165	T	C	-3.26×10-3	0.0102
M32827	Andro steroid monosulfate (1)*	rs73156680	7	99536317	A	G	0.32	0.0211	A	G	0.0187	0.0125
M32827	Andro steroid monosulfate (1)*	rs75857264	10	5325308	T	C	0.12	0.0158	T	C	0.0236	9.60×10-3
M32827	Andro steroid monosulfate (1)*	rs77170107	10	96626365	T	C	-0.15	0.0269	T	C	-0.0124	0.0151
M32827	Andro steroid monosulfate (1)*	rs79398212	3	195949755	T	C	0.17	0.0293	T	C	0.022	0.0184
M32827	Andro steroid monosulfate (1)*	rs9295657	6	25419318	A	G	0.13	0.0179	A	G	0.0185	0.0111
M32827	Andro steroid monosulfate (1)*	rs9357746	6	52641371	T	C	-0.0625	0.0125	T	C	2.16×10-3	7.48×10-3
M32827	Andro steroid monosulfate (1)*	rs9461246	6	26381660	A	G	-0.14	0.0188	A	G	-0.0337	0.0115
M32827	Andro steroid monosulfate (1)*	rs9885831	6	25750793	A	C	0.0866	0.0138	A	C	4.51×10-3	8.38×10-3
M46455	X - 21410	rs10232076	7	98948904	T	C	0.12	0.0225	T	C	-4.54×10-3	0.0132
M46455	X - 21410	rs10946784	6	25517889	A	G	0.0921	0.0178	A	G	5.05×10-3	0.0105
M46455	X - 21410	rs111232086	3	195979011	T	C	0.11	0.0166	T	C	-6.61×10-3	9.93×10-3
M46455	X - 21410	rs11188020	10	96314104	A	G	0.079	0.0126	A	G	8.73×10-3	7.62×10-3
M46455	X - 21410	rs113361078	6	27392898	A	G	-0.0632	0.0122	A	G	2.75×10-3	7.38×10-3
M46455	X - 21410	rs115997786	3	195937629	A	G	-0.0957	0.0182	A	G	-0.0104	0.0116
M46455	X - 21410	rs12111519	6	28611154	A	G	0.12	0.0214	A	G	0.076	0.0931
M46455	X - 21410	rs13062089	3	196000066	A	G	0.12	0.024	A	G	-6.88×10-3	0.015
M46455	X - 21410	rs13205211	6	28203056	T	G	-0.22	0.0189	T	G	-0.0404	0.0128
M46455	X - 21410	rs13217620	6	27653120	T	C	0.24	0.0196	T	C	0.0472	0.0132
M46455	X - 21410	rs13217797	6	25486014	T	C	-0.1	0.0137	T	C	-0.0112	8.45×10-3
M46455	X - 21410	rs13235951	7	100087459	T	C	0.13	0.0187	T	C	0.0149	0.0112
M46455	X - 21410	rs140595491	6	25184408	A	G	0.21	0.0214	A	G	0.0368	0.0138
M46455	X - 21410	rs143733840	7	98773677	T	G	-0.15	0.0224	T	G	-9.48×10-3	0.0146
M46455	X - 21410	rs147372994	10	96654088	T	G	0.13	0.0259	T	G	0.0164	0.0289
M46455	X - 21410	rs150790542	6	26965398	T	C	0.11	0.0137	T	C	1.05×10-3	0.0175
M46455	X - 21410	rs151181543	10	96849789	A	C	0.13	0.0186	A	C	0.0302	0.0212
M46455	X - 21410	rs1611579	6	29850720	T	C	-0.18	0.0185	T	C	-0.0341	0.0263
M46455	X - 21410	rs16974820	15	85627306	A	C	-0.0755	0.0152	A	C	-7.56×10-3	8.98×10-3
M46455	X - 21410	rs198839	6	26112620	T	G	0.0713	0.0136	T	G	-5.87×10-3	8.21×10-3
M46455	X - 21410	rs2523403	6	29699055	T	G	0.0606	0.0122	T	G	0.0207	7.42×10-3
M46455	X - 21410	rs2690111	6	25327427	T	C	0.12	0.0162	T	C	0.0245	9.79×10-3
M46455	X - 21410	rs276362	6	27938235	A	C	0.0794	0.0136	A	C	0.0205	8.36×10-3
M46455	X - 21410	rs3116842	6	29093659	T	C	0.0681	0.0124	T	C	-2.75×10-3	7.56×10-3
M46455	X - 21410	rs3132482	6	31243420	A	G	0.0668	0.0126	A	G	0.0218	7.70×10-3
M46455	X - 21410	rs34107459	6	26328353	T	C	-0.28	0.0197	T	C	-0.0425	0.0134
M46455	X - 21410	rs34816374	6	26949672	A	G	-0.25	0.0191	A	G	-0.0478	0.0129
M46455	X - 21410	rs3757140	6	26380457	A	G	-0.13	0.0188	A	G	-0.0325	0.0115
M46455	X - 21410	rs451774	6	28502550	A	G	0.0843	0.0135	A	G	5.36×10-3	8.11×10-3
M46455	X - 21410	rs56235845	5	176798040	T	G	-0.079	0.013	T	G	-1.02×10-5	0.0152
M46455	X - 21410	rs62162852	2	85379729	T	C	-0.0872	0.0172	T	C	2.75×10-3	0.0102
M46455	X - 21410	rs62409176	3	196035229	T	C	-0.1	0.0167	T	C	-3.45×10-4	0.0101
M46455	X - 21410	rs6900224	6	25437986	T	C	-0.12	0.0143	T	C	5.21×10-4	8.73×10-3
M46455	X - 21410	rs6921589	6	25422369	A	C	0.18	0.018	A	C	0.0179	0.0111
M46455	X - 21410	rs73156680	7	99536317	A	G	0.25	0.0209	A	G	0.0187	0.0125
M46455	X - 21410	rs7626680	3	195924203	A	G	0.0801	0.0126	A	G	0.0194	7.82×10-3
M46455	X - 21410	rs7771765	6	25616687	T	C	0.11	0.0125	T	C	9.66×10-3	7.56×10-3
M46455	X - 21410	rs77794699	10	96820570	A	G	-0.1	0.0137	A	G	-8.36×10-3	8.12×10-3
M46455	X - 21410	rs79398212	3	195949755	T	C	0.18	0.0287	T	C	0.022	0.0184
M46455	X - 21410	rs806789	6	26229161	A	C	-0.1	0.0121	A	C	-0.019	7.41×10-3
M46455	X - 21410	rs9257140	6	28727121	A	G	0.21	0.0188	A	G	0.0468	0.0127
M46455	X - 21410	rs9261006	6	29964363	T	C	-0.0722	0.0122	T	C	-0.0143	7.55×10-3
M46455	X - 21410	rs927986	6	25412628	A	G	-0.0772	0.0125	A	G	-7.22×10-3	7.81×10-3
M46455	X - 21410	rs9379761	6	25372990	T	C	-0.062	0.0124	T	C	-2.43×10-3	7.43×10-3
M46455	X - 21410	rs9885831	6	25750793	A	C	0.11	0.0136	A	C	4.51×10-3	8.38×10-3
M47651	X - 11491	rs10032861	4	69535067	A	G	0.14	0.0146	A	G	2.45×10-3	0.0101
M47651	X - 11491	rs10505870	12	21171896	A	G	0.0949	0.0136	A	G	8.52×10-3	8.19×10-3
M47651	X - 11491	rs11045508	12	20954749	A	G	0.15	0.0197	A	G	0.0109	0.0118
M47651	X - 11491	rs11045856	12	21350689	T	G	0.22	0.0143	T	G	1.73×10-3	8.64×10-3
M47651	X - 11491	rs11046007	12	21540473	T	C	0.15	0.0228	T	C	0.0149	0.0131
M47651	X - 11491	rs112704675	12	21498926	T	C	0.14	0.0224	T	C	-0.0136	0.0138
M47651	X - 11491	rs114221353	4	69642478	A	G	0.14	0.0156	A	G	-4.75×10-3	0.0104
M47651	X - 11491	rs11502414	12	20926182	A	G	-0.11	0.0206	A	G	-0.0172	0.0243
M47651	X - 11491	rs11615107	12	21390837	T	C	-0.19	0.024	T	C	2.64×10-3	0.0148
M47651	X - 11491	rs11936130	4	70481442	A	G	-0.0617	0.0126	A	G	-3.73×10-3	7.59×10-3
M47651	X - 11491	rs12946683	17	48766124	A	G	-0.0727	0.0132	A	G	-0.0117	7.96×10-3
M47651	X - 11491	rs13116637	4	68296552	T	C	-0.11	0.018	T	C	0.0156	0.0108
M47651	X - 11491	rs13146055	4	68739967	T	C	0.0722	0.0141	T	C	-6.35×10-3	8.87×10-3
M47651	X - 11491	rs138993124	4	69299129	A	G	-0.35	0.0292	A	G	-1.48×10-3	0.0178
M47651	X - 11491	rs139243672	4	69289628	T	C	-0.15	0.0258	T	C	0.0722	0.0478
M47651	X - 11491	rs141816585	4	69328920	A	C	-0.39	0.0251	A	C	0.02	0.016
M47651	X - 11491	rs1545936	4	68639699	A	C	0.15	0.0233	A	C	-9.74×10-3	0.0145
M47651	X - 11491	rs1569343	4	70341463	T	G	-0.0761	0.0125	T	G	1.34×10-3	7.43×10-3
M47651	X - 11491	rs17592868	4	69214926	T	C	0.18	0.0223	T	C	-0.0119	0.0142
M47651	X - 11491	rs1996598	4	69141870	T	C	-0.18	0.0148	T	C	0.0105	8.82×10-3
M47651	X - 11491	rs2091631	4	69297221	T	G	0.33	0.013	T	G	-0.0143	8.39×10-3
M47651	X - 11491	rs2178367	4	69274933	T	C	-0.14	0.0169	T	C	0.0131	0.011
M47651	X - 11491	rs2219828	12	21319313	A	G	0.13	0.0219	A	G	0.0139	0.014
M47651	X - 11491	rs2245339	4	70302991	T	C	-0.1	0.013	T	C	7.92×10-3	7.84×10-3
M47651	X - 11491	rs2331415	4	69349677	A	C	0.3	0.014	A	C	-7.26×10-3	9.22×10-3
M47651	X - 11491	rs2708690	4	69343960	A	G	-0.6	0.0182	A	G	0.0236	0.0124
M47651	X - 11491	rs34305707	4	69292652	A	G	-0.3	0.0287	A	G	0.0245	0.0197
M47651	X - 11491	rs34976817	4	69360381	T	G	-0.68	0.0224	T	G	0.0335	0.0138
M47651	X - 11491	rs35047063	4	69492446	A	G	-0.21	0.0134	A	G	0.0234	8.74×10-3
M47651	X - 11491	rs36030967	4	69315548	T	G	0.47	0.0149	T	G	-0.0253	9.56×10-3
M47651	X - 11491	rs4148263	4	69527690	A	G	-0.0862	0.0145	A	G	7.45×10-3	9.37×10-3
M47651	X - 11491	rs4149056	12	21331549	T	C	-0.36	0.0166	T	C	0.0111	9.95×10-3
M47651	X - 11491	rs4576078	4	69492669	T	C	-0.33	0.0172	T	C	0.0175	0.0114
M47651	X - 11491	rs4762701	12	21536230	A	G	0.11	0.0179	A	G	7.85×10-3	0.0108
M47651	X - 11491	rs538827433	4	69590551	T	G	-0.29	0.0309	T	G	0.0839	0.0531
M47651	X - 11491	rs61617164	4	70432084	T	C	-0.0719	0.0127	T	C	7.59×10-3	7.76×10-3
M47651	X - 11491	rs62316190	4	69114810	A	G	-0.13	0.0184	A	G	4.89×10-3	0.0119
M47651	X - 11491	rs62317558	4	69338666	A	G	0.33	0.0235	A	G	-0.0101	0.0157
M47651	X - 11491	rs6487172	12	21044789	T	C	-0.1	0.013	T	C	-9.17×10-3	7.75×10-3
M47651	X - 11491	rs6840820	4	69126345	T	C	-0.0902	0.0136	T	C	-6.85×10-3	8.17×10-3
M47651	X - 11491	rs72643693	4	68782699	A	G	-0.12	0.0171	A	G	0.0241	0.0106
M47651	X - 11491	rs7670560	4	69138643	A	G	-0.11	0.0142	A	G	9.10×10-3	8.66×10-3
M47651	X - 11491	rs78961545	4	69799556	A	G	-0.13	0.0168	A	G	-9.47×10-3	0.0104
M47651	X - 11491	rs79821385	4	70411453	A	G	0.16	0.0261	A	G	0.0201	0.0168
M47651	X - 11491	rs939207	4	69167671	T	C	0.15	0.0192	T	C	8.32×10-4	0.0122
M27719	Galactonate	rs10928554	2	136799609	T	C	-0.12	0.0224	T	C	0.0173	0.0131
M27719	Galactonate	rs115457816	2	136787468	T	C	-0.17	0.0306	T	C	0.0231	0.0181
M27719	Galactonate	rs1470457	2	136581848	A	G	0.15	0.0152	A	G	-0.0314	8.77×10-3
M27719	Galactonate	rs17261772	2	135911422	T	C	0.14	0.0147	T	C	-0.0346	8.55×10-3
M27719	Galactonate	rs35564151	2	135372951	A	G	0.0706	0.0125	A	G	-0.0144	7.70×10-3
M37181	4-allylphenol sulfate	rs13204012	6	28201531	A	G	0.12	0.0186	A	G	0.0367	0.0128
M37181	4-allylphenol sulfate	rs1611581	6	29850827	T	C	0.0727	0.0138	T	C	0.026	0.0168
M37181	4-allylphenol sulfate	rs2328887	6	25430149	T	C	0.11	0.0195	T	C	0.0185	0.0131
M37181	4-allylphenol sulfate	rs71559024	6	27352750	A	G	0.12	0.0187	A	G	0.0188	0.0219
M37181	4-allylphenol sulfate	rs72844462	6	26563864	A	C	-0.11	0.0182	A	C	-0.0422	0.0124
M46601	X - 11470	rs11124285	2	32812379	A	G	0.17	0.0277	A	G	7.97×10-3	0.0188
M46601	X - 11470	rs111261438	2	32384269	A	G	0.14	0.0276	A	G	-0.0119	0.0172
M46601	X - 11470	rs113425774	2	33004063	A	G	-0.27	0.0256	A	G	-2.27×10-3	0.0172
M46601	X - 11470	rs114256366	6	30357543	A	G	-0.14	0.0278	A	G	0.0238	0.0167
M46601	X - 11470	rs11680788	2	33059096	T	C	-0.18	0.0276	T	C	2.24×10-3	0.0161
M46601	X - 11470	rs11694289	2	32717207	T	G	0.14	0.0132	T	G	-8.88×10-3	7.97×10-3
M46601	X - 11470	rs11896460	2	31511022	T	C	0.0865	0.017	T	C	3.79×10-3	0.01
M46601	X - 11470	rs12198448	6	30992346	T	C	0.1	0.0198	T	C	-6.59×10-3	0.01
M46601	X - 11470	rs12478111	2	31550180	A	G	-0.0758	0.0154	A	G	4.35×10-3	9.61×10-3
M46601	X - 11470	rs140818414	2	31941667	T	C	-0.12	0.0232	T	C	-3.89×10-4	0.02
M46601	X - 11470	rs142215169	2	31713362	A	G	-0.13	0.022	A	G	0.0114	0.0141
M46601	X - 11470	rs143439747	6	31452039	A	G	-0.25	0.0279	A	G	0.0324	0.0335
M46601	X - 11470	rs147246817	6	31395206	A	G	0.15	0.025	A	G	-0.0497	0.0353
M46601	X - 11470	rs1634734	6	31307885	A	G	-0.0856	0.0126	A	G	6.05×10-3	0.0147
M46601	X - 11470	rs17713514	11	62803102	T	C	0.16	0.0243	T	C	-4.07×10-3	0.0153
M46601	X - 11470	rs2015023	1	29456085	T	C	-0.06	0.0122	T	C	9.72×10-3	7.35×10-3
M46601	X - 11470	rs206014	6	32183701	A	G	0.11	0.0157	A	G	6.98×10-4	9.90×10-3
M46601	X - 11470	rs206823	2	31675311	A	G	0.0849	0.0135	A	G	-7.43×10-3	8.10×10-3
M46601	X - 11470	rs2075801	6	31728267	A	G	-0.15	0.0176	A	G	4.83×10-3	0.0103
M46601	X - 11470	rs221205	2	32086937	T	C	-0.14	0.0191	T	C	9.42×10-3	0.0117
M46601	X - 11470	rs2248979	1	179310700	T	C	0.0845	0.0141	T	C	3.59×10-3	8.44×10-3
M46601	X - 11470	rs2350104	10	85870325	T	C	-0.12	0.0242	T	C	0.0193	0.0142
M46601	X - 11470	rs2517473	6	31077239	T	C	-0.12	0.0223	T	C	0.029	0.0126
M46601	X - 11470	rs2523673	6	31436995	T	C	0.0744	0.0122	T	C	-6.71×10-3	7.46×10-3
M46601	X - 11470	rs2734335	6	31893944	A	G	-0.0933	0.0121	A	G	0.0129	7.50×10-3
M46601	X - 11470	rs2736188	6	31565648	A	G	-0.17	0.0181	A	G	0.0375	0.011
M46601	X - 11470	rs28465400	6	29839523	T	C	-0.11	0.0205	T	C	0.0243	0.0215
M46601	X - 11470	rs3093998	6	31485174	A	C	-0.0687	0.0128	A	C	0.0103	7.75×10-3
M46601	X - 11470	rs34555781	6	31925697	A	C	-0.21	0.0318	A	C	0.0187	0.0188
M46601	X - 11470	rs35062987	6	32590735	T	C	-0.13	0.0152	T	C	1.14×10-3	9.48×10-3
M46601	X - 11470	rs35434665	2	33263027	A	C	-0.0927	0.0178	A	C	-0.0122	0.0111
M46601	X - 11470	rs35752300	6	31981247	T	C	0.13	0.0234	T	C	-0.0481	0.0257
M46601	X - 11470	rs3828886	6	31440552	T	G	0.0812	0.0145	T	G	-0.0183	8.50×10-3
M46601	X - 11470	rs438800	6	32200054	A	G	-0.25	0.0268	A	G	0.0148	0.0154
M46601	X - 11470	rs4952089	2	31599699	T	C	0.13	0.0125	T	C	-0.0102	7.68×10-3
M46601	X - 11470	rs55676250	2	31583444	A	G	-0.17	0.0208	A	G	0.0263	0.0132
M46601	X - 11470	rs56404105	2	32496585	T	C	0.14	0.0206	T	C	0.0105	0.0242
M46601	X - 11470	rs58310495	12	21357711	T	C	0.0901	0.0169	T	C	-0.0136	9.89×10-3
M46601	X - 11470	rs62142080	2	32182528	T	C	-0.18	0.0126	T	C	0.02	7.53×10-3
M46601	X - 11470	rs645040	3	135926622	T	G	-0.0963	0.0144	T	G	3.40×10-3	8.78×10-3
M46601	X - 11470	rs6924962	6	31358302	T	C	0.14	0.0166	T	C	-0.0286	0.0223
M46601	X - 11470	rs6933763	6	32722852	A	G	0.12	0.0221	A	G	-0.0173	0.0131
M46601	X - 11470	rs72794644	2	31808504	T	C	-0.13	0.0228	T	C	0.0186	0.0138
M46601	X - 11470	rs72798713	2	32495827	A	C	0.19	0.0227	A	C	8.02×10-3	0.0156
M46601	X - 11470	rs72841270	10	104642237	T	G	0.0954	0.0179	T	G	-0.0178	0.0105
M46601	X - 11470	rs72862643	2	31533151	T	C	0.19	0.0251	T	C	0.0131	0.0161
M46601	X - 11470	rs7580212	2	8585800	T	C	-0.0952	0.0127	T	C	9.20×10-3	8.44×10-3
M46601	X - 11470	rs76663611	6	31325851	T	G	0.0636	0.0122	T	G	-9.78×10-3	0.0142
M46601	X - 11470	rs7767757	6	32853374	A	G	0.12	0.0203	A	G	-0.0245	0.0119
M46601	X - 11470	rs80338366	3	136433196	T	G	0.11	0.0215	T	G	0.0118	0.0131
M46601	X - 11470	rs8192565	6	32191607	T	C	-0.11	0.0212	T	C	-9.84×10-3	0.0126
M46601	X - 11470	rs886997	6	29977869	T	C	-0.12	0.0209	T	C	0.0208	0.0121
M46601	X - 11470	rs9267546	6	31673436	A	G	-0.18	0.0218	A	G	0.0236	0.0126
M46601	X - 11470	rs9268909	6	32432340	T	C	0.16	0.0312	T	C	-0.0274	0.0188
M46601	X - 11470	rs9891970	17	48779704	T	C	0.067	0.013	T	C	7.03×10-3	7.71×10-3
M34397	1-arachidonylglycerol (20:4)	rs1109748	11	61722645	A	C	-0.13	0.0263	A	C	-0.0234	0.0142
M34397	1-arachidonylglycerol (20:4)	rs174467	11	61662661	T	G	-0.1	0.0187	T	G	-9.10×10-4	0.0109
M34397	1-arachidonylglycerol (20:4)	rs2736604	11	61699827	A	C	-0.15	0.0266	A	C	-0.0266	0.0143
M34397	1-arachidonylglycerol (20:4)	rs740006	11	61557868	T	C	-0.13	0.0233	T	C	-0.0149	0.0124
M34397	1-arachidonylglycerol (20:4)	rs75321677	11	61612468	T	C	-0.23	0.0328	T	C	-0.0232	0.0174
M34397	1-arachidonylglycerol (20:4)	rs99780	11	61596633	T	C	-0.28	0.0143	T	C	-0.0523	7.78×10-3
M35157	N6-carbamoylthreonyladenosine	rs1034050	6	25492364	A	G	-0.0632	0.0125	A	G	-0.0108	7.68×10-3
M35157	N6-carbamoylthreonyladenosine	rs13200214	6	28017250	T	C	0.11	0.0188	T	C	0.0422	0.0128
M35157	N6-carbamoylthreonyladenosine	rs3131336	6	28831611	T	C	0.1	0.0184	T	C	0.0478	0.0126
M35157	N6-carbamoylthreonyladenosine	rs34546498	6	26961280	T	C	0.0959	0.019	T	C	0.0224	0.0221
M35157	N6-carbamoylthreonyladenosine	rs58825580	6	26365679	T	G	-0.0967	0.0172	T	G	-0.0249	0.0113
M35157	N6-carbamoylthreonyladenosine	rs9295657	6	25419318	A	G	0.0889	0.0174	A	G	0.0185	0.0111
M46459	X - 01911	rs1110478	22	19962769	T	C	-0.11	0.021	T	C	1.40×10-3	0.0114
M46459	X - 01911	rs4680	22	19951271	A	G	-0.18	0.0135	A	G	-0.0219	7.46×10-3
M46459	X - 01911	rs5748487	22	19924538	T	G	-0.0762	0.0135	T	G	-0.017	7.45×10-3
M46459	X - 01911	rs73150831	22	19972544	T	G	-0.11	0.0218	T	G	-8.57×10-3	0.0119
M46459	X - 01911	rs73292872	10	64512124	T	C	0.15	0.0316	T	C	0.0365	0.0164
M46459	X - 01911	rs767761	4	141816657	A	C	-0.0683	0.0137	A	C	-3.93×10-3	7.43×10-3
M52474	1-(1-enyl-palmitoyl)-GPC (P-16:0)*	rs11158671	14	67965452	A	G	-0.12	0.0119	A	G	-0.0213	8.06×10-3
M52474	1-(1-enyl-palmitoyl)-GPC (P-16:0)*	rs11230796	11	61529267	T	G	0.0738	0.0141	T	G	0.0227	8.89×10-3
M52474	1-(1-enyl-palmitoyl)-GPC (P-16:0)*	rs11599293	10	7699530	T	C	-0.0949	0.0191	T	C	3.81×10-4	0.012
M52474	1-(1-enyl-palmitoyl)-GPC (P-16:0)*	rs17104402	14	67994383	A	G	0.0625	0.0126	A	G	0.0178	9.16×10-3
M52474	1-(1-enyl-palmitoyl)-GPC (P-16:0)*	rs74076234	12	29216600	A	G	-0.15	0.0315	A	G	-3.60×10-3	0.0194
M52474	1-(1-enyl-palmitoyl)-GPC (P-16:0)*	rs77320796	1	40395195	A	G	-0.0778	0.0138	A	G	-0.016	8.47×10-3
M52474	1-(1-enyl-palmitoyl)-GPC (P-16:0)*	rs80187201	10	35199491	A	G	0.13	0.0247	A	G	0.0261	0.0167
M46701	X - 19141	rs1074707	6	25676397	A	G	0.14	0.0135	A	G	-9.73×10-3	8.50×10-3
M46701	X - 19141	rs1112733	4	69312793	A	G	-0.42	0.0133	A	G	0.0178	9.03×10-3
M46701	X - 19141	rs1117816	4	69349018	A	C	-0.19	0.0137	A	C	7.28×10-3	9.22×10-3
M46701	X - 19141	rs1131163	6	31324888	T	G	0.0647	0.0119	T	G	3.73×10-3	0.0153
M46701	X - 19141	rs115162070	4	69705994	A	G	0.17	0.0227	A	G	-0.0123	0.0163
M46701	X - 19141	rs116510165	6	25847673	A	G	0.19	0.0261	A	G	-0.0166	0.0163
M46701	X - 19141	rs1165202	6	25871649	T	C	0.23	0.0167	T	C	-0.0133	0.02
M46701	X - 19141	rs11735187	4	70426844	A	G	0.14	0.0202	A	G	-9.45×10-3	0.0128
M46701	X - 19141	rs12206581	6	28594342	T	C	-0.0649	0.012	T	C	0.0252	0.015
M46701	X - 19141	rs13146055	4	68739967	T	C	0.0729	0.0137	T	C	-6.35×10-3	8.87×10-3
M46701	X - 19141	rs1347567	6	25965552	A	G	0.14	0.0276	A	G	-0.0286	0.0167
M46701	X - 19141	rs1377870	4	69345132	A	G	0.44	0.0133	A	G	-0.0225	8.98×10-3
M46701	X - 19141	rs138031449	4	69273149	T	G	-0.0951	0.0167	T	G	-3.18×10-3	0.023
M46701	X - 19141	rs144193499	4	69244255	T	C	-0.11	0.0205	T	C	-0.0115	0.0141
M46701	X - 19141	rs148372476	4	69531677	A	C	-0.13	0.0143	A	C	-2.11×10-3	0.0101
M46701	X - 19141	rs149397982	4	69529882	T	C	0.17	0.0209	T	C	-2.88×10-3	0.0138
M46701	X - 19141	rs1543603	6	25413922	A	G	-0.0851	0.0144	A	G	9.65×10-3	8.94×10-3
M46701	X - 19141	rs1545936	4	68639699	A	C	0.11	0.0225	A	C	-9.74×10-3	0.0145
M46701	X - 19141	rs1569343	4	70341463	T	G	-0.0666	0.0121	T	G	1.34×10-3	7.43×10-3
M46701	X - 19141	rs17592868	4	69214926	T	C	0.16	0.0215	T	C	-0.0119	0.0142
M46701	X - 19141	rs17602249	4	69650860	T	G	0.0818	0.0121	T	G	-0.0114	8.19×10-3
M46701	X - 19141	rs1977199	6	26466389	A	G	0.1	0.0139	A	G	-0.0162	8.79×10-3
M46701	X - 19141	rs1996598	4	69141870	T	C	-0.19	0.0143	T	C	0.0105	8.82×10-3
M46701	X - 19141	rs199744	6	25923189	T	C	0.18	0.0133	T	C	1.99×10-3	8.36×10-3
M46701	X - 19141	rs2077491	6	31606376	T	C	-0.0577	0.0117	T	C	9.26×10-3	7.41×10-3
M46701	X - 19141	rs2091631	4	69297221	T	G	0.29	0.0127	T	G	-0.0143	8.39×10-3
M46701	X - 19141	rs2178367	4	69274933	T	C	-0.14	0.0163	T	C	0.0131	0.011
M46701	X - 19141	rs2245339	4	70302991	T	C	-0.0737	0.0126	T	C	7.92×10-3	7.84×10-3
M46701	X - 19141	rs2295603	6	27220890	A	G	0.12	0.0118	A	G	-2.31×10-3	7.38×10-3
M46701	X - 19141	rs2393997	6	27670697	T	G	0.12	0.0211	T	G	-5.95×10-3	0.0117
M46701	X - 19141	rs2531806	6	28417152	A	C	-0.0841	0.0118	A	C	1.20×10-3	7.40×10-3
M46701	X - 19141	rs2535329	6	30842674	T	C	0.063	0.0124	T	C	-6.27×10-3	7.78×10-3
M46701	X - 19141	rs2690111	6	25327427	T	C	-0.0997	0.0157	T	C	0.0245	9.79×10-3
M46701	X - 19141	rs2708690	4	69343960	A	G	-0.56	0.0171	A	G	0.0236	0.0124
M46701	X - 19141	rs2858032	4	3499339	A	G	0.063	0.0128	A	G	3.46×10-3	8.15×10-3
M46701	X - 19141	rs28808128	4	70366492	A	C	0.1	0.0123	A	C	8.07×10-3	7.57×10-3
M46701	X - 19141	rs2898586	17	73956883	A	G	-0.21	0.026	A	G	0.0242	0.017
M46701	X - 19141	rs3094561	6	29404157	T	G	0.0587	0.0119	T	G	-6.15×10-3	7.46×10-3
M46701	X - 19141	rs3131894	6	29659255	A	C	-0.12	0.018	A	C	0.0233	0.0212
M46701	X - 19141	rs34966446	4	69293425	T	C	0.17	0.0156	T	C	-3.72×10-4	0.0103
M46701	X - 19141	rs34976817	4	69360381	T	G	-0.6	0.021	T	G	0.0335	0.0138
M46701	X - 19141	rs35045623	6	28771388	A	G	0.13	0.0255	A	G	9.47×10-3	0.0187
M46701	X - 19141	rs35047063	4	69492446	A	G	-0.33	0.013	A	G	0.0234	8.74×10-3
M46701	X - 19141	rs3903591	4	69277234	T	C	-0.17	0.016	T	C	1.14×10-3	0.0116
M46701	X - 19141	rs4148263	4	69527690	A	G	-0.1	0.0141	A	G	7.45×10-3	9.37×10-3
M46701	X - 19141	rs4443357	4	69492686	A	G	-0.0739	0.0143	A	G	8.65×10-3	9.89×10-3
M46701	X - 19141	rs4576078	4	69492669	T	C	-0.32	0.0165	T	C	0.0175	0.0114
M46701	X - 19141	rs4712916	6	25347380	A	G	-0.0772	0.0141	A	G	4.03×10-4	8.65×10-3
M46701	X - 19141	rs4712943	6	25484295	T	G	-0.0906	0.0154	T	G	7.96×10-3	9.50×10-3
M46701	X - 19141	rs538827433	4	69590551	T	G	-0.31	0.0294	T	G	0.0839	0.0531
M46701	X - 19141	rs57637517	6	26583513	T	C	-0.13	0.0186	T	C	0.0138	0.0117
M46701	X - 19141	rs62316190	4	69114810	A	G	-0.1	0.018	A	G	4.89×10-3	0.0119
M46701	X - 19141	rs62317501	4	69293112	T	C	0.28	0.0175	T	C	3.90×10-4	0.0117
M46701	X - 19141	rs62317558	4	69338666	A	G	0.32	0.0231	A	G	-0.0101	0.0157
M46701	X - 19141	rs62394291	6	25857672	A	G	-0.18	0.0193	A	G	3.66×10-4	0.0118
M46701	X - 19141	rs6840820	4	69126345	T	C	-0.0882	0.0132	T	C	-6.85×10-3	8.17×10-3
M46701	X - 19141	rs72643693	4	68782699	A	G	-0.0949	0.0166	A	G	0.0241	0.0106
M46701	X - 19141	rs72855435	4	70006271	T	C	0.17	0.0158	T	C	4.18×10-3	9.89×10-3
M46701	X - 19141	rs75365655	6	25939289	T	C	0.14	0.0221	T	C	-8.16×10-3	0.0135
M46701	X - 19141	rs7670560	4	69138643	A	G	-0.1	0.0139	A	G	9.10×10-3	8.66×10-3
M46701	X - 19141	rs76715864	6	26463416	A	C	-0.13	0.0241	A	C	-5.31×10-3	0.0155
M46701	X - 19141	rs9295663	6	25486800	T	C	0.0889	0.0134	T	C	-0.0101	8.45×10-3
M46701	X - 19141	rs9358855	6	25412064	T	C	-0.0682	0.0128	T	C	0.0135	7.97×10-3
M46701	X - 19141	rs9358856	6	25426768	A	G	-0.12	0.0173	A	G	-7.62×10-3	0.0105
M46701	X - 19141	rs9379780	6	25707171	A	G	0.0738	0.012	A	G	-7.37×10-3	7.49×10-3
M46701	X - 19141	rs9393624	6	25199042	A	G	0.0597	0.0121	A	G	-3.20×10-3	7.62×10-3
M46701	X - 19141	rs9467524	6	25481231	T	G	-0.16	0.0173	T	G	0.0155	0.0108
M46701	X - 19141	rs9467736	6	26380032	A	G	0.14	0.0127	A	G	6.90×10-4	8.14×10-3
M46701	X - 19141	rs9501521	6	31177740	A	G	-0.0706	0.0117	A	G	7.73×10-3	0.0143
M46701	X - 19141	rs984802	6	30321361	T	G	0.0792	0.0141	T	G	0.0121	8.89×10-3
M36099	4-ethylphenylsulfate	rs11696578	20	52166279	T	C	-0.12	0.0241	T	C	-8.42×10-3	0.0151
M36099	4-ethylphenylsulfate	rs13211507	6	28257377	T	C	-0.11	0.0184	T	C	-0.045	0.0127
M36099	4-ethylphenylsulfate	rs13217620	6	27653120	T	C	0.11	0.0191	T	C	0.0472	0.0132
M36099	4-ethylphenylsulfate	rs301385	6	25514808	T	G	0.0624	0.012	T	G	8.53×10-3	0.014
M36099	4-ethylphenylsulfate	rs3134930	6	32191620	T	C	0.0689	0.0138	T	C	0.0226	8.54×10-3
M36099	4-ethylphenylsulfate	rs3135316	6	28864849	A	G	-0.11	0.0183	A	G	-0.0493	0.0126
M36099	4-ethylphenylsulfate	rs35565446	6	27145341	T	C	0.12	0.0189	T	C	0.0469	0.0131
M36099	4-ethylphenylsulfate	rs75782365	6	26408551	T	G	-0.13	0.0189	T	G	-0.044	0.0132
M38165	Palmitoyl ethanolamide	rs10890402	1	46959628	A	G	0.11	0.0197	A	G	0.0138	9.83×10-3
M38165	Palmitoyl ethanolamide	rs11211067	1	45488626	A	G	0.0933	0.0171	A	G	0.0108	8.38×10-3
M38165	Palmitoyl ethanolamide	rs12137934	1	46728913	A	G	0.14	0.0163	A	G	0.0114	8.11×10-3
M38165	Palmitoyl ethanolamide	rs324420	1	46870761	A	C	0.27	0.0185	A	C	0.0242	9.00×10-3
M38165	Palmitoyl ethanolamide	rs41291502	1	46476864	A	G	0.17	0.0339	A	G	0.0219	0.0175
M38165	Palmitoyl ethanolamide	rs61784615	1	46839191	A	G	-0.15	0.0239	A	G	-7.74×10-3	0.012
M38165	Palmitoyl ethanolamide	rs75042641	1	46220903	T	G	-0.19	0.0276	T	G	2.36×10-3	0.0139
M38165	Palmitoyl ethanolamide	rs77657644	1	46012762	A	G	0.18	0.0319	A	G	0.0372	0.0155
M00590	Hypotaurine	rs1047891	2	211540507	A	C	-0.0663	0.0129	A	C	4.63×10-3	8.02×10-3
M00590	Hypotaurine	rs12921667	16	58767848	A	G	-0.15	0.0218	A	G	0.0201	0.0137
M00590	Hypotaurine	rs34895872	11	48021778	A	G	0.068	0.0137	A	G	-8.22×10-3	8.51×10-3
M00590	Hypotaurine	rs35050608	6	26067360	A	G	0.13	0.02	A	G	-0.0422	0.0141
M00590	Hypotaurine	rs3859501	19	54291411	A	C	0.0639	0.013	A	C	-9.96×10-3	8.07×10-3
M00590	Hypotaurine	rs409170	16	89682350	A	G	0.0739	0.0122	A	G	-0.0115	7.65×10-3
M00590	Hypotaurine	rs4323908	12	60232282	T	C	-0.11	0.0153	T	C	0.022	9.38×10-3
M00590	Hypotaurine	rs926144	14	94813402	A	G	-0.0734	0.0146	A	G	0.0114	9.97×10-3
M00590	Hypotaurine	rs9295661	6	25450026	A	C	0.13	0.0212	A	C	-0.0352	0.0147
M46111	O-methylcatechol sulfate	rs1074707	6	25676397	A	G	-0.0672	0.0136	A	G	-9.73×10-3	8.50×10-3
M46111	O-methylcatechol sulfate	rs2853949	6	31241664	A	G	0.0767	0.0156	A	G	0.0218	0.01
M46111	O-methylcatechol sulfate	rs34158769	6	26336572	A	G	0.14	0.0192	A	G	0.0379	0.0134
M46111	O-methylcatechol sulfate	rs35044849	6	28667669	A	G	-0.11	0.0185	A	G	-0.0488	0.013
M46111	O-methylcatechol sulfate	rs35749575	6	28114818	T	G	0.11	0.0186	T	G	0.0422	0.0128
M46111	O-methylcatechol sulfate	rs404240	6	29523957	A	G	-0.11	0.018	A	G	-0.0506	0.0124
M46111	O-methylcatechol sulfate	rs57440165	6	26843517	A	C	-0.12	0.0188	A	C	-0.0484	0.0131
M46111	O-methylcatechol sulfate	rs58616630	6	27474715	A	G	-0.12	0.0184	A	G	-0.0477	0.0128
M46111	O-methylcatechol sulfate	rs927985	6	25412811	A	G	-0.0855	0.0165	A	G	-0.0179	0.0111
M52673	1-(1-enyl-palmitoyl)-2-arachidonoyl-GPE (P-16:0/20:4)*	rs10506576	12	70367339	A	G	-0.0716	0.0144	A	G	3.58×10-3	8.62×10-3
M52673	1-(1-enyl-palmitoyl)-2-arachidonoyl-GPE (P-16:0/20:4)*	rs174467	11	61662661	T	G	-0.0837	0.0171	T	G	-9.10×10-4	0.0109
M52673	1-(1-enyl-palmitoyl)-2-arachidonoyl-GPE (P-16:0/20:4)*	rs174577	11	61604814	A	C	-0.22	0.0128	A	C	-0.0521	7.76×10-3
M52673	1-(1-enyl-palmitoyl)-2-arachidonoyl-GPE (P-16:0/20:4)*	rs181479770	11	61635427	T	C	-0.15	0.0249	T	C	-0.0132	0.0297
M52673	1-(1-enyl-palmitoyl)-2-arachidonoyl-GPE (P-16:0/20:4)*	rs198460	11	61524974	A	G	0.0671	0.0122	A	G	8.75×10-3	7.39×10-3
M52673	1-(1-enyl-palmitoyl)-2-arachidonoyl-GPE (P-16:0/20:4)*	rs247616	16	56989590	T	C	0.0708	0.013	T	C	0.0133	7.89×10-3
M52673	1-(1-enyl-palmitoyl)-2-arachidonoyl-GPE (P-16:0/20:4)*	rs3115669	6	31619024	T	G	-0.1	0.0177	T	G	-0.0374	0.011
M52673	1-(1-enyl-palmitoyl)-2-arachidonoyl-GPE (P-16:0/20:4)*	rs7935946	11	61615542	T	C	-0.19	0.0291	T	C	-0.0198	0.0173
M52673	1-(1-enyl-palmitoyl)-2-arachidonoyl-GPE (P-16:0/20:4)*	rs9269967	6	32552239	T	C	0.0746	0.0152	T	C	0.0181	0.0344
M52698	1-adrenoyl-GPC (22:4)*	rs11230735	11	61302244	T	C	0.0831	0.0156	T	C	0.0215	0.011
M52698	1-adrenoyl-GPC (22:4)*	rs112875651	8	126506694	A	G	-0.0736	0.0131	A	G	-0.0216	7.71×10-3
M52698	1-adrenoyl-GPC (22:4)*	rs174467	11	61662661	T	G	-0.11	0.0174	T	G	-9.10×10-4	0.0109
M52698	1-adrenoyl-GPC (22:4)*	rs174567	11	61593005	A	G	0.24	0.0131	A	G	0.0529	7.78×10-3
M52698	1-adrenoyl-GPC (22:4)*	rs198426	11	61490486	T	C	0.0691	0.0131	T	C	3.14×10-3	7.75×10-3
M52698	1-adrenoyl-GPC (22:4)*	rs2727261	11	61712131	T	C	-0.1	0.0203	T	C	-0.012	0.0122
M52698	1-adrenoyl-GPC (22:4)*	rs2736601	11	61705521	T	C	-0.12	0.0249	T	C	-0.0243	0.0145
M52698	1-adrenoyl-GPC (22:4)*	rs7897379	10	65301725	T	C	-0.0706	0.0125	T	C	-2.73×10-3	7.36×10-3
M52698	1-adrenoyl-GPC (22:4)*	rs916924	11	61619181	T	C	0.15	0.0285	T	C	0.0227	0.0168
M52715	1-(1-enyl-palmitoyl)-2-myristoyl-GPC (P-16:0/14:0)*	rs12341515	9	98904169	A	G	-0.14	0.0264	A	G	-9.37×10-3	0.0151
M52715	1-(1-enyl-palmitoyl)-2-myristoyl-GPC (P-16:0/14:0)*	rs13140757	4	180077942	A	C	0.0779	0.0159	A	C	-4.39×10-3	9.12×10-3
M52715	1-(1-enyl-palmitoyl)-2-myristoyl-GPC (P-16:0/14:0)*	rs17104402	14	67994383	A	G	0.1	0.0136	A	G	0.0178	9.16×10-3
M52715	1-(1-enyl-palmitoyl)-2-myristoyl-GPC (P-16:0/14:0)*	rs289719	16	57009941	T	C	0.0703	0.0143	T	C	0.0128	7.96×10-3
M52715	1-(1-enyl-palmitoyl)-2-myristoyl-GPC (P-16:0/14:0)*	rs56156922	16	56987369	T	C	-0.0908	0.0137	T	C	-0.0139	7.93×10-3
M52715	1-(1-enyl-palmitoyl)-2-myristoyl-GPC (P-16:0/14:0)*	rs6547692	2	27734972	A	G	0.0658	0.0129	A	G	0.0226	7.39×10-3
M52715	1-(1-enyl-palmitoyl)-2-myristoyl-GPC (P-16:0/14:0)*	rs72719193	14	67969108	A	G	-0.19	0.0127	A	G	-0.0207	8.05×10-3
M52715	1-(1-enyl-palmitoyl)-2-myristoyl-GPC (P-16:0/14:0)*	rs72721018	14	67993674	A	G	-0.1	0.0165	A	G	-0.018	0.0128
M52715	1-(1-enyl-palmitoyl)-2-myristoyl-GPC (P-16:0/14:0)*	rs7499892	16	57006590	T	C	-0.11	0.0169	T	C	-2.46×10-3	9.75×10-3
M52738	1-stearoyl-2-meadoyl-GPC (18:0/20:3n9)*	rs1077834	15	58723479	T	C	-0.0804	0.0162	T	C	4.98×10-3	8.90×10-3
M52738	1-stearoyl-2-meadoyl-GPC (18:0/20:3n9)*	rs11230741	11	61351107	A	G	0.095	0.0168	A	G	0.0237	0.0103
M52738	1-stearoyl-2-meadoyl-GPC (18:0/20:3n9)*	rs112875651	8	126506694	A	G	-0.0691	0.014	A	G	-0.0216	7.71×10-3
M52738	1-stearoyl-2-meadoyl-GPC (18:0/20:3n9)*	rs1601933	15	58671559	T	C	-0.0716	0.0137	T	C	3.17×10-3	7.72×10-3
M52738	1-stearoyl-2-meadoyl-GPC (18:0/20:3n9)*	rs168991	11	61720877	T	C	0.068	0.0135	T	C	0.0112	7.60×10-3
M52738	1-stearoyl-2-meadoyl-GPC (18:0/20:3n9)*	rs174467	11	61662661	T	G	-0.12	0.0184	T	G	-9.10×10-4	0.0109
M52738	1-stearoyl-2-meadoyl-GPC (18:0/20:3n9)*	rs198460	11	61524974	A	G	0.0976	0.0132	A	G	8.75×10-3	7.39×10-3
M52738	1-stearoyl-2-meadoyl-GPC (18:0/20:3n9)*	rs916924	11	61619181	T	C	0.21	0.0306	T	C	0.0227	0.0168
M52738	1-stearoyl-2-meadoyl-GPC (18:0/20:3n9)*	rs99780	11	61596633	T	C	-0.29	0.014	T	C	-0.0523	7.78×10-3
Lung cancer
M34407	Isovalerylcarnitine	rs10479001	5	131607721	T	C	-0.2	0.0286	T	C	0.0302	0.0275
M34407	Isovalerylcarnitine	rs111524607	12	121103023	T	C	0.0921	0.0132	T	C	-4.08×10-3	0.0127
M34407	Isovalerylcarnitine	rs113618912	10	122226630	A	G	0.12	0.0247	A	G	-0.0439	0.0244
M34407	Isovalerylcarnitine	rs1171616	10	61468589	T	G	0.12	0.0141	T	G	-0.0241	0.0139
M34407	Isovalerylcarnitine	rs12522693	5	130195731	A	G	0.0866	0.0171	A	G	-0.0407	0.0169
M34407	Isovalerylcarnitine	rs12594728	15	40693450	T	C	-0.19	0.0122	T	C	0.0473	0.0121
M34407	Isovalerylcarnitine	rs139746351	5	130469087	A	G	-0.11	0.0124	A	G	0.0221	0.0131
M34407	Isovalerylcarnitine	rs162889	5	131624386	T	C	0.0672	0.0137	T	C	5.37×10-4	0.0135
M34407	Isovalerylcarnitine	rs17622517	5	131803537	T	C	0.11	0.0215	T	C	-0.014	0.0264
M34407	Isovalerylcarnitine	rs2069812	5	131879916	A	G	-0.0746	0.0129	A	G	0.0165	0.0129
M34407	Isovalerylcarnitine	rs2548993	5	131808869	A	G	-0.0912	0.0135	A	G	-4.70×10-5	0.0134
M34407	Isovalerylcarnitine	rs274555	5	131722951	T	C	0.19	0.0122	T	C	-0.0371	0.0119
M34407	Isovalerylcarnitine	rs283753	5	131538260	T	C	-0.0863	0.0172	T	C	0.0209	0.017
M34407	Isovalerylcarnitine	rs35403253	5	131080960	T	C	-0.12	0.0123	T	C	0.0292	0.0128
M34407	Isovalerylcarnitine	rs4605132	15	40640632	T	C	0.0749	0.0129	T	C	-7.09×10-3	0.0128
M34407	Isovalerylcarnitine	rs62017973	15	40622182	T	C	-0.12	0.0227	T	C	0.0311	0.0235
M34407	Isovalerylcarnitine	rs72797733	5	129926042	T	C	-0.11	0.0127	T	C	0.024	0.013
M34407	Isovalerylcarnitine	rs75278386	15	40678312	T	C	0.16	0.0178	T	C	2.04×10-3	0.0177
M34407	Isovalerylcarnitine	rs78152371	5	131717862	A	C	0.19	0.0268	A	C	-0.0266	0.029
M34407	Isovalerylcarnitine	rs78185702	15	76610235	T	C	0.13	0.0204	T	C	-0.0355	0.0205
M34407	Isovalerylcarnitine	rs78611791	15	40648077	T	G	0.19	0.0237	T	G	-0.0151	0.024
M32827	Andro steroid monosulfate (1)*	rs11572136	10	96809051	A	C	0.15	0.0261	A	C	-0.0107	0.0243
M32827	Andro steroid monosulfate (1)*	rs1165216	6	25797971	A	G	-0.16	0.0135	A	G	-0.0459	0.0129
M32827	Andro steroid monosulfate (1)*	rs11761427	7	98847476	T	G	0.13	0.0261	T	G	0.0361	0.0261
M32827	Andro steroid monosulfate (1)*	rs13235951	7	100087459	T	C	0.19	0.0189	T	C	0.0136	0.0175
M32827	Andro steroid monosulfate (1)*	rs140595491	6	25184408	A	G	0.16	0.0216	A	G	0.0584	0.0228
M32827	Andro steroid monosulfate (1)*	rs144669817	10	96261549	T	C	-0.14	0.0175	T	C	-0.0231	0.0161
M32827	Andro steroid monosulfate (1)*	rs150790542	6	26965398	T	C	0.0818	0.0138	T	C	0.0273	0.0144
M32827	Andro steroid monosulfate (1)*	rs1796518	6	26388672	T	C	0.0773	0.0129	T	C	0.0156	0.0121
M32827	Andro steroid monosulfate (1)*	rs2156666	11	79377304	T	C	-0.0797	0.0161	T	C	-0.0158	0.0171
M32827	Andro steroid monosulfate (1)*	rs2527910	7	99568753	T	G	-0.0672	0.0135	T	G	-0.0285	0.0128
M32827	Andro steroid monosulfate (1)*	rs2572024	7	99473229	A	G	0.12	0.0125	A	G	0.0215	0.012
M32827	Andro steroid monosulfate (1)*	rs2797992	10	95959384	A	G	0.0747	0.0127	A	G	-8.43×10-4	0.012
M32827	Andro steroid monosulfate (1)*	rs3804107	6	25608359	T	C	0.0729	0.0126	T	C	0.0202	0.012
M32827	Andro steroid monosulfate (1)*	rs3844056	3	195918266	T	C	0.0876	0.0176	T	C	0.0157	0.0177
M32827	Andro steroid monosulfate (1)*	rs4337386	18	42971830	A	G	-0.0886	0.018	A	G	0.0181	0.0193
M32827	Andro steroid monosulfate (1)*	rs4712938	6	25449269	T	C	0.1	0.0145	T	C	0.0125	0.0142
M32827	Andro steroid monosulfate (1)*	rs60479761	10	95978131	A	G	0.13	0.0261	A	G	-0.0185	0.031
M32827	Andro steroid monosulfate (1)*	rs7078478	10	96325677	A	G	-0.14	0.0127	A	G	-8.40×10-3	0.0122
M32827	Andro steroid monosulfate (1)*	rs75857264	10	5325308	T	C	0.12	0.0158	T	C	5.10×10-3	0.0154
M32827	Andro steroid monosulfate (1)*	rs79398212	3	195949755	T	C	0.17	0.0293	T	C	0.0316	0.0288
M32827	Andro steroid monosulfate (1)*	rs9295657	6	25419318	A	G	0.13	0.0179	A	G	0.0558	0.0179
M32827	Andro steroid monosulfate (1)*	rs9467618	6	25824809	T	C	0.2	0.014	T	C	0.0525	0.0135
M52719	Phosphatidylcholine (16:0/22:5n3, 18:1/20:4)*	rs1077835	15	58723426	A	G	-0.0782	0.0149	A	G	-8.14×10-3	0.0145
M52719	Phosphatidylcholine (16:0/22:5n3, 18:1/20:4)*	rs10889360	1	63173918	T	C	-0.0824	0.0127	T	C	0.0114	0.0126
M52719	Phosphatidylcholine (16:0/22:5n3, 18:1/20:4)*	rs11230741	11	61351107	A	G	0.092	0.0154	A	G	0.0384	0.0181
M52719	Phosphatidylcholine (16:0/22:5n3, 18:1/20:4)*	rs112875651	8	126506694	A	G	-0.089	0.0128	A	G	0.017	0.0123
M52719	Phosphatidylcholine (16:0/22:5n3, 18:1/20:4)*	rs12365974	11	61856767	T	C	0.0712	0.0137	T	C	-5.26×10-3	0.014
M52719	Phosphatidylcholine (16:0/22:5n3, 18:1/20:4)*	rs1260326	2	27730940	T	C	0.0607	0.0124	T	C	-2.50×10-3	0.012
M52719	Phosphatidylcholine (16:0/22:5n3, 18:1/20:4)*	rs12799017	11	61738545	T	G	0.0749	0.0128	T	G	0.0189	0.0123
M52719	Phosphatidylcholine (16:0/22:5n3, 18:1/20:4)*	rs142744740	11	116688791	A	C	0.11	0.0182	A	C	-8.74×10-3	0.0165
M52719	Phosphatidylcholine (16:0/22:5n3, 18:1/20:4)*	rs174467	11	61662661	T	G	-0.15	0.017	T	G	-0.0267	0.0176
M52719	Phosphatidylcholine (16:0/22:5n3, 18:1/20:4)*	rs174564	11	61588305	A	G	0.37	0.0127	A	G	0.0341	0.0125
M52719	Phosphatidylcholine (16:0/22:5n3, 18:1/20:4)*	rs183176	11	61722265	A	C	0.11	0.0215	A	C	0.0165	0.0212
M52719	Phosphatidylcholine (16:0/22:5n3, 18:1/20:4)*	rs198476	11	61525730	A	G	0.11	0.0121	A	G	0.0261	0.0119
M52719	Phosphatidylcholine (16:0/22:5n3, 18:1/20:4)*	rs2727260	11	61712242	T	C	0.14	0.0198	T	C	0.0371	0.0198
M52719	Phosphatidylcholine (16:0/22:5n3, 18:1/20:4)*	rs2727268	11	61707645	A	G	0.18	0.024	A	G	0.0177	0.0235
M52719	Phosphatidylcholine (16:0/22:5n3, 18:1/20:4)*	rs304198	3	62701792	T	C	0.13	0.0254	T	C	-0.0156	0.0248
M52719	Phosphatidylcholine (16:0/22:5n3, 18:1/20:4)*	rs546747	11	61640009	A	G	0.12	0.0213	A	G	0.0251	0.0204
M52719	Phosphatidylcholine (16:0/22:5n3, 18:1/20:4)*	rs61897792	11	61586886	T	C	0.11	0.0198	T	C	1.60×10-3	0.0221
M52719	Phosphatidylcholine (16:0/22:5n3, 18:1/20:4)*	rs7118175	11	61639358	T	C	0.21	0.0218	T	C	0.0556	0.0233
M52719	Phosphatidylcholine (16:0/22:5n3, 18:1/20:4)*	rs7118999	11	116645275	T	C	-0.0689	0.0141	T	C	-0.0103	0.0133
M52719	Phosphatidylcholine (16:0/22:5n3, 18:1/20:4)*	rs7229377	18	47148299	T	C	0.0778	0.0153	T	C	-2.93×10-3	0.0148
M52719	Phosphatidylcholine (16:0/22:5n3, 18:1/20:4)*	rs73487492	11	61621611	A	G	0.26	0.0269	A	G	0.0337	0.026
M52719	Phosphatidylcholine (16:0/22:5n3, 18:1/20:4)*	rs79519287	11	61531810	A	G	0.19	0.0264	A	G	9.39×10-3	0.0313
M52719	Phosphatidylcholine (16:0/22:5n3, 18:1/20:4)*	rs9295741	6	10997166	T	C	0.11	0.0123	T	C	0.0106	0.0118
M35186	1-arachidonoyl-GPE (20:4n6)*	rs1077835	15	58723426	A	G	-0.14	0.0145	A	G	-8.14×10-3	0.0145
M35186	1-arachidonoyl-GPE (20:4n6)*	rs10792320	11	61746291	A	C	0.0767	0.0125	A	C	0.0141	0.0124
M35186	1-arachidonoyl-GPE (20:4n6)*	rs11045856	12	21350689	T	G	0.15	0.0139	T	G	0.0138	0.0138
M35186	1-arachidonoyl-GPE (20:4n6)*	rs11230741	11	61351107	A	G	0.0949	0.0151	A	G	0.0384	0.0181
M35186	1-arachidonoyl-GPE (20:4n6)*	rs12365974	11	61856767	T	C	0.0747	0.0134	T	C	-5.26×10-3	0.014
M35186	1-arachidonoyl-GPE (20:4n6)*	rs1318175	15	58586129	T	C	-0.0814	0.016	T	C	-0.0146	0.0157
M35186	1-arachidonoyl-GPE (20:4n6)*	rs174467	11	61662661	T	G	-0.14	0.0166	T	G	-0.0267	0.0176
M35186	1-arachidonoyl-GPE (20:4n6)*	rs174567	11	61593005	A	G	0.33	0.0125	A	G	0.0367	0.0124
M35186	1-arachidonoyl-GPE (20:4n6)*	rs17762402	11	61553201	A	G	0.13	0.022	A	G	0.0128	0.0242
M35186	1-arachidonoyl-GPE (20:4n6)*	rs198464	11	61521621	A	G	0.0878	0.0118	A	G	0.0238	0.0117
M35186	1-arachidonoyl-GPE (20:4n6)*	rs2480214	9	79158278	T	C	-0.0632	0.0126	T	C	6.33×10-3	0.0144
M35186	1-arachidonoyl-GPE (20:4n6)*	rs259874	11	61811441	A	G	-0.0993	0.0187	A	G	-0.0293	0.0192
M35186	1-arachidonoyl-GPE (20:4n6)*	rs2639458	1	40387336	T	C	-0.0832	0.0137	T	C	-2.66×10-3	0.0138
M35186	1-arachidonoyl-GPE (20:4n6)*	rs2727260	11	61712242	T	C	0.16	0.0194	T	C	0.0371	0.0198
M35186	1-arachidonoyl-GPE (20:4n6)*	rs2727266	11	61704334	A	G	0.18	0.0232	A	G	0.0137	0.023
M35186	1-arachidonoyl-GPE (20:4n6)*	rs2727269	11	61710822	A	G	-0.0652	0.0124	A	G	-7.76×10-3	0.012
M35186	1-arachidonoyl-GPE (20:4n6)*	rs35853021	15	58680643	T	G	0.12	0.0124	T	G	7.13×10-3	0.0122
M35186	1-arachidonoyl-GPE (20:4n6)*	rs4665972	2	27598097	T	C	0.0701	0.0122	T	C	2.17×10-4	0.0122
M35186	1-arachidonoyl-GPE (20:4n6)*	rs56165099	12	21357731	T	C	0.19	0.0153	T	C	1.45×10-3	0.0145
M35186	1-arachidonoyl-GPE (20:4n6)*	rs628993	11	61539691	A	G	0.0989	0.0199	A	G	-0.0131	0.0211
M35186	1-arachidonoyl-GPE (20:4n6)*	rs7118175	11	61639358	T	C	0.2	0.0212	T	C	0.0556	0.0233
M35186	1-arachidonoyl-GPE (20:4n6)*	rs77542940	12	21502413	T	G	0.12	0.0201	T	G	0.0184	0.0193
M35186	1-arachidonoyl-GPE (20:4n6)*	rs79519287	11	61531810	A	G	0.15	0.0259	A	G	9.39×10-3	0.0313
M35186	1-arachidonoyl-GPE (20:4n6)*	rs916924	11	61619181	T	C	0.26	0.0272	T	C	0.0185	0.0269
M42450	1-stearoyl-2-arachidonoyl-GPC (18:0/20:4)	rs11208009	1	63195692	T	C	0.0773	0.012	T	C	-0.0132	0.0119
M42450	1-stearoyl-2-arachidonoyl-GPC (18:0/20:4)	rs11230741	11	61351107	A	G	0.16	0.0149	A	G	0.0384	0.0181
M42450	1-stearoyl-2-arachidonoyl-GPC (18:0/20:4)	rs12365974	11	61856767	T	C	0.1	0.0132	T	C	-5.26×10-3	0.014
M42450	1-stearoyl-2-arachidonoyl-GPC (18:0/20:4)	rs12799017	11	61738545	T	G	0.12	0.0123	T	G	0.0189	0.0123
M42450	1-stearoyl-2-arachidonoyl-GPC (18:0/20:4)	rs1532624	16	57005479	A	C	0.0734	0.012	A	C	9.70×10-3	0.0117
M42450	1-stearoyl-2-arachidonoyl-GPC (18:0/20:4)	rs1692116	11	61409247	A	G	0.0985	0.017	A	G	4.98×10-3	0.0173
M42450	1-stearoyl-2-arachidonoyl-GPC (18:0/20:4)	rs174467	11	61662661	T	G	-0.21	0.0163	T	G	-0.0267	0.0176
M42450	1-stearoyl-2-arachidonoyl-GPC (18:0/20:4)	rs174528	11	61543499	T	C	0.54	0.0123	T	C	0.0379	0.0123
M42450	1-stearoyl-2-arachidonoyl-GPC (18:0/20:4)	rs1791786	11	61399965	T	C	-0.0877	0.0138	T	C	-0.0322	0.0136
M42450	1-stearoyl-2-arachidonoyl-GPC (18:0/20:4)	rs183176	11	61722265	A	C	0.13	0.0207	A	C	0.0165	0.0212
M42450	1-stearoyl-2-arachidonoyl-GPC (18:0/20:4)	rs198476	11	61525730	A	G	0.17	0.0117	A	G	0.0261	0.0119
M42450	1-stearoyl-2-arachidonoyl-GPC (18:0/20:4)	rs2232946	11	62009611	T	C	-0.1	0.0145	T	C	-0.0212	0.015
M42450	1-stearoyl-2-arachidonoyl-GPC (18:0/20:4)	rs2727260	11	61712242	T	C	0.23	0.0191	T	C	0.0371	0.0198
M42450	1-stearoyl-2-arachidonoyl-GPC (18:0/20:4)	rs2727268	11	61707645	A	G	0.25	0.0231	A	G	0.0177	0.0235
M42450	1-stearoyl-2-arachidonoyl-GPC (18:0/20:4)	rs2727269	11	61710822	A	G	-0.0862	0.0122	A	G	-7.76×10-3	0.012
M42450	1-stearoyl-2-arachidonoyl-GPC (18:0/20:4)	rs36101683	1	95612246	A	G	-0.11	0.0212	A	G	-3.13×10-3	0.0204
M42450	1-stearoyl-2-arachidonoyl-GPC (18:0/20:4)	rs4963452	11	61815803	T	C	0.11	0.0164	T	C	0.0362	0.0176
M42450	1-stearoyl-2-arachidonoyl-GPC (18:0/20:4)	rs4985123	16	15142768	A	G	0.0833	0.0127	A	G	0.0209	0.0132
M42450	1-stearoyl-2-arachidonoyl-GPC (18:0/20:4)	rs61897792	11	61586886	T	C	0.2	0.0191	T	C	1.60×10-3	0.0221
M42450	1-stearoyl-2-arachidonoyl-GPC (18:0/20:4)	rs628993	11	61539691	A	G	0.18	0.0196	A	G	-0.0131	0.0211
M42450	1-stearoyl-2-arachidonoyl-GPC (18:0/20:4)	rs673335	11	75450576	T	C	0.11	0.0161	T	C	-0.0155	0.0154
M42450	1-stearoyl-2-arachidonoyl-GPC (18:0/20:4)	rs7118175	11	61639358	T	C	0.32	0.0209	T	C	0.0556	0.0233
M42450	1-stearoyl-2-arachidonoyl-GPC (18:0/20:4)	rs73120713	7	49655188	T	G	0.11	0.0216	T	G	0.0256	0.0209
M42450	1-stearoyl-2-arachidonoyl-GPC (18:0/20:4)	rs73487492	11	61621611	A	G	0.42	0.0261	A	G	0.0337	0.026
M42450	1-stearoyl-2-arachidonoyl-GPC (18:0/20:4)	rs79519287	11	61531810	A	G	0.29	0.0256	A	G	9.39×10-3	0.0313
M46410	X - 21365	rs11239528	10	45955036	A	G	0.11	0.0143	A	G	2.05×10-4	0.0135
M46410	X - 21365	rs12756544	1	110254493	T	C	-0.14	0.028	T	C	-4.29×10-3	0.0279
M46410	X - 21365	rs13357247	5	130137357	T	C	-0.29	0.0268	T	C	-5.75×10-3	0.0269
M46410	X - 21365	rs13375998	1	110285652	T	C	-0.0719	0.0133	T	C	0.0108	0.0131
M46410	X - 21365	rs146203232	6	160521885	T	C	0.12	0.0224	T	C	6.90×10-3	0.0245
M46410	X - 21365	rs146833968	5	131700742	T	C	0.2	0.0269	T	C	-0.0383	0.0302
M46410	X - 21365	rs2252281	17	19437187	T	C	-0.0966	0.0124	T	C	9.74×10-3	0.0126
M46410	X - 21365	rs2254303	6	43276390	A	G	-0.0616	0.0124	A	G	-4.61×10-3	0.0118
M46410	X - 21365	rs272889	5	131665378	A	G	0.22	0.0125	A	G	-0.0332	0.012
M46410	X - 21365	rs316011	6	160674101	T	G	0.0906	0.014	T	G	0.0108	0.014
M46410	X - 21365	rs35539449	5	131627985	A	G	-0.11	0.0193	A	G	0.0261	0.0191
M46410	X - 21365	rs35817611	1	110246810	A	G	-0.0767	0.0129	A	G	0.022	0.0127
M46410	X - 21365	rs3798167	6	160567928	T	G	-0.0803	0.0152	T	G	0.0258	0.0144
M46410	X - 21365	rs3819350	1	110212293	A	C	-0.067	0.0129	A	C	-9.63×10-3	0.0129
M46410	X - 21365	rs445537	16	89703424	A	G	0.0838	0.0122	A	G	-1.76×10-3	0.0127
M46410	X - 21365	rs4705963	5	132029491	A	G	0.0785	0.0141	A	G	-0.0331	0.0135
M46410	X - 21365	rs4949006	10	46012620	T	C	-0.063	0.0128	T	C	0.0214	0.0121
M46410	X - 21365	rs62440901	6	160569068	T	C	0.0918	0.0173	T	C	-0.0339	0.0165
M46410	X - 21365	rs648253	6	160469149	A	G	0.0694	0.0122	A	G	5.86×10-3	0.0118
M46410	X - 21365	rs7008856	8	24540456	T	C	0.0836	0.0168	T	C	-1.67×10-4	0.0163
M46410	X - 21365	rs72836542	6	14091682	T	C	-0.0721	0.0135	T	C	0.0145	0.013
M46410	X - 21365	rs75544080	5	130885515	A	G	-0.12	0.0203	A	G	0.0226	0.0202
M46410	X - 21365	rs7558394	2	211159573	T	C	0.0683	0.012	T	C	-1.60×10-4	0.0117
M46410	X - 21365	rs7737937	5	131614981	A	G	-0.25	0.0171	A	G	0.0285	0.0166
M46410	X - 21365	rs9382940	6	14133573	T	C	0.12	0.0159	T	C	-0.0129	0.0155
M46455	X - 21410	rs10946784	6	25517889	A	G	0.0921	0.0178	A	G	9.62×10-3	0.0166
M46455	X - 21410	rs111232086	3	195979011	T	C	0.11	0.0166	T	C	3.16×10-3	0.016
M46455	X - 21410	rs11188020	10	96314104	A	G	0.079	0.0126	A	G	8.99×10-3	0.0122
M46455	X - 21410	rs113361078	6	27392898	A	G	-0.0632	0.0122	A	G	-4.46×10-3	0.0117
M46455	X - 21410	rs1165216	6	25797971	A	G	-0.21	0.0133	A	G	-0.0459	0.0129
M46455	X - 21410	rs13062089	3	196000066	A	G	0.12	0.024	A	G	0.0542	0.0241
M46455	X - 21410	rs13217797	6	25486014	T	C	-0.1	0.0137	T	C	-0.0478	0.0137
M46455	X - 21410	rs13235951	7	100087459	T	C	0.13	0.0187	T	C	0.0136	0.0175
M46455	X - 21410	rs1347567	6	25965552	A	G	0.18	0.0287	A	G	0.0371	0.0264
M46455	X - 21410	rs140595491	6	25184408	A	G	0.21	0.0214	A	G	0.0584	0.0228
M46455	X - 21410	rs150790542	6	26965398	T	C	0.11	0.0137	T	C	0.0273	0.0144
M46455	X - 21410	rs2572024	7	99473229	A	G	0.0836	0.0123	A	G	0.0215	0.012
M46455	X - 21410	rs276362	6	27938235	A	C	0.0794	0.0136	A	C	0.0371	0.0131
M46455	X - 21410	rs3116842	6	29093659	T	C	0.0681	0.0124	T	C	0.0341	0.0123
M46455	X - 21410	rs451774	6	28502550	A	G	0.0843	0.0135	A	G	0.0452	0.0129
M46455	X - 21410	rs6900224	6	25437986	T	C	-0.12	0.0143	T	C	-0.0128	0.014
M46455	X - 21410	rs6921589	6	25422369	A	C	0.18	0.018	A	C	0.0551	0.0179
M46455	X - 21410	rs7626680	3	195924203	A	G	0.0801	0.0126	A	G	0.0237	0.0131
M46455	X - 21410	rs7771765	6	25616687	T	C	0.11	0.0125	T	C	0.0199	0.012
M46455	X - 21410	rs79398212	3	195949755	T	C	0.18	0.0287	T	C	0.0316	0.0288
M46455	X - 21410	rs805825	6	31740454	A	G	0.0606	0.0123	A	G	0.0411	0.0119
M46455	X - 21410	rs9265567	6	31298548	A	G	0.076	0.0133	A	G	0.0252	0.0132
M46455	X - 21410	rs9379761	6	25372990	T	C	-0.062	0.0124	T	C	-0.0204	0.0118
M46455	X - 21410	rs9467618	6	25824809	T	C	0.26	0.0138	T	C	0.0525	0.0135
M46455	X - 21410	rs9885831	6	25750793	A	C	0.11	0.0136	A	C	0.0469	0.0134
M33228	1-arachidonoyl-GPC (20:4n6)*	rs11230741	11	61351107	A	G	0.15	0.015	A	G	0.0384	0.0181
M33228	1-arachidonoyl-GPC (20:4n6)*	rs112875651	8	126506694	A	G	-0.0757	0.0124	A	G	0.017	0.0123
M33228	1-arachidonoyl-GPC (20:4n6)*	rs12365974	11	61856767	T	C	0.11	0.0133	T	C	-5.26×10-3	0.014
M33228	1-arachidonoyl-GPC (20:4n6)*	rs12799017	11	61738545	T	G	0.11	0.0124	T	G	0.0189	0.0123
M33228	1-arachidonoyl-GPC (20:4n6)*	rs12928099	16	15150505	A	C	0.0751	0.0129	A	C	0.0126	0.0131
M33228	1-arachidonoyl-GPC (20:4n6)*	rs174467	11	61662661	T	G	-0.21	0.0164	T	G	-0.0267	0.0176
M33228	1-arachidonoyl-GPC (20:4n6)*	rs174528	11	61543499	T	C	0.5	0.0123	T	C	0.0379	0.0123
M33228	1-arachidonoyl-GPC (20:4n6)*	rs1791786	11	61399965	T	C	-0.0853	0.0139	T	C	-0.0322	0.0136
M33228	1-arachidonoyl-GPC (20:4n6)*	rs1791796	11	61409958	T	C	-0.0844	0.0171	T	C	-7.02×10-3	0.0173
M33228	1-arachidonoyl-GPC (20:4n6)*	rs181479770	11	61635427	T	C	-0.34	0.0239	T	C	-0.0747	0.0254
M33228	1-arachidonoyl-GPC (20:4n6)*	rs198443	11	61505696	T	G	-0.0588	0.012	T	G	-0.0109	0.0118
M33228	1-arachidonoyl-GPC (20:4n6)*	rs198476	11	61525730	A	G	0.15	0.0118	A	G	0.0261	0.0119
M33228	1-arachidonoyl-GPC (20:4n6)*	rs259874	11	61811441	A	G	-0.13	0.0185	A	G	-0.0293	0.0192
M33228	1-arachidonoyl-GPC (20:4n6)*	rs2727260	11	61712242	T	C	0.22	0.0192	T	C	0.0371	0.0198
M33228	1-arachidonoyl-GPC (20:4n6)*	rs2727269	11	61710822	A	G	-0.0779	0.0123	A	G	-7.76×10-3	0.012
M33228	1-arachidonoyl-GPC (20:4n6)*	rs2736601	11	61705521	T	C	-0.27	0.0234	T	C	-0.0178	0.023
M33228	1-arachidonoyl-GPC (20:4n6)*	rs2955684	11	61725174	T	C	-0.14	0.0209	T	C	-0.0192	0.021
M33228	1-arachidonoyl-GPC (20:4n6)*	rs4963480	11	61962629	T	C	-0.091	0.0131	T	C	-9.93×10-3	0.0135
M33228	1-arachidonoyl-GPC (20:4n6)*	rs61896703	11	61818461	A	G	-0.0998	0.0173	A	G	-0.0251	0.0189
M33228	1-arachidonoyl-GPC (20:4n6)*	rs61897792	11	61586886	T	C	0.18	0.0192	T	C	1.60×10-3	0.0221
M33228	1-arachidonoyl-GPC (20:4n6)*	rs628993	11	61539691	A	G	0.16	0.0197	A	G	-0.0131	0.0211
M33228	1-arachidonoyl-GPC (20:4n6)*	rs6685829	1	2330016	T	C	0.059	0.0119	T	C	8.16×10-3	0.0124
M33228	1-arachidonoyl-GPC (20:4n6)*	rs673335	11	75450576	T	C	0.12	0.0162	T	C	-0.0155	0.0154
M33228	1-arachidonoyl-GPC (20:4n6)*	rs73487492	11	61621611	A	G	0.41	0.0262	A	G	0.0337	0.026
M33228	1-arachidonoyl-GPC (20:4n6)*	rs780095	2	27741105	A	G	0.0627	0.0119	A	G	-6.63×10-3	0.0118
M33228	1-arachidonoyl-GPC (20:4n6)*	rs79519287	11	61531810	A	G	0.24	0.0257	A	G	9.39×10-3	0.0313
M33228	1-arachidonoyl-GPC (20:4n6)*	rs79953698	11	85091127	T	C	-0.16	0.0279	T	C	0.0114	0.0288
M52462	1-palmitoyl-2-arachidonoyl-GPC (16:0/20:4)	rs1077834	15	58723479	T	C	-0.0741	0.0145	T	C	-9.52×10-3	0.0145
M52462	1-palmitoyl-2-arachidonoyl-GPC (16:0/20:4)	rs11208009	1	63195692	T	C	0.0692	0.0121	T	C	-0.0132	0.0119
M52462	1-palmitoyl-2-arachidonoyl-GPC (16:0/20:4)	rs11230741	11	61351107	A	G	0.14	0.015	A	G	0.0384	0.0181
M52462	1-palmitoyl-2-arachidonoyl-GPC (16:0/20:4)	rs112875651	8	126506694	A	G	-0.0704	0.0124	A	G	0.017	0.0123
M52462	1-palmitoyl-2-arachidonoyl-GPC (16:0/20:4)	rs11791645	9	38282780	T	C	-0.0951	0.0182	T	C	-0.0294	0.019
M52462	1-palmitoyl-2-arachidonoyl-GPC (16:0/20:4)	rs12365974	11	61856767	T	C	0.0992	0.0133	T	C	-5.26×10-3	0.014
M52462	1-palmitoyl-2-arachidonoyl-GPC (16:0/20:4)	rs12799017	11	61738545	T	G	0.11	0.0124	T	G	0.0189	0.0123
M52462	1-palmitoyl-2-arachidonoyl-GPC (16:0/20:4)	rs1692116	11	61409247	A	G	0.091	0.0171	A	G	4.98×10-3	0.0173
M52462	1-palmitoyl-2-arachidonoyl-GPC (16:0/20:4)	rs174467	11	61662661	T	G	-0.19	0.0164	T	G	-0.0267	0.0176
M52462	1-palmitoyl-2-arachidonoyl-GPC (16:0/20:4)	rs174528	11	61543499	T	C	0.48	0.0123	T	C	0.0379	0.0123
M52462	1-palmitoyl-2-arachidonoyl-GPC (16:0/20:4)	rs17798043	2	158663277	T	C	0.12	0.023	T	C	-2.69×10-3	0.0266
M52462	1-palmitoyl-2-arachidonoyl-GPC (16:0/20:4)	rs1791786	11	61399965	T	C	-0.0767	0.0139	T	C	-0.0322	0.0136
M52462	1-palmitoyl-2-arachidonoyl-GPC (16:0/20:4)	rs195156	11	61729063	T	C	0.13	0.0204	T	C	0.0214	0.0199
M52462	1-palmitoyl-2-arachidonoyl-GPC (16:0/20:4)	rs198476	11	61525730	A	G	0.15	0.0118	A	G	0.0261	0.0119
M52462	1-palmitoyl-2-arachidonoyl-GPC (16:0/20:4)	rs2232946	11	62009611	T	C	-0.0992	0.0146	T	C	-0.0212	0.015
M52462	1-palmitoyl-2-arachidonoyl-GPC (16:0/20:4)	rs2727260	11	61712242	T	C	0.21	0.0192	T	C	0.0371	0.0198
M52462	1-palmitoyl-2-arachidonoyl-GPC (16:0/20:4)	rs2727268	11	61707645	A	G	0.22	0.0232	A	G	0.0177	0.0235
M52462	1-palmitoyl-2-arachidonoyl-GPC (16:0/20:4)	rs2727269	11	61710822	A	G	-0.084	0.0123	A	G	-7.76×10-3	0.012
M52462	1-palmitoyl-2-arachidonoyl-GPC (16:0/20:4)	rs4963452	11	61815803	T	C	0.0969	0.0165	T	C	0.0362	0.0176
M52462	1-palmitoyl-2-arachidonoyl-GPC (16:0/20:4)	rs4985123	16	15142768	A	G	0.0696	0.0127	A	G	0.0209	0.0132
M52462	1-palmitoyl-2-arachidonoyl-GPC (16:0/20:4)	rs56228609	16	56987765	T	C	0.087	0.0127	T	C	9.19×10-3	0.0129
M52462	1-palmitoyl-2-arachidonoyl-GPC (16:0/20:4)	rs61897792	11	61586886	T	C	0.18	0.0192	T	C	1.60×10-3	0.0221
M52462	1-palmitoyl-2-arachidonoyl-GPC (16:0/20:4)	rs628993	11	61539691	A	G	0.16	0.0197	A	G	-0.0131	0.0211
M52462	1-palmitoyl-2-arachidonoyl-GPC (16:0/20:4)	rs673335	11	75450576	T	C	0.0909	0.0162	T	C	-0.0155	0.0154
M52462	1-palmitoyl-2-arachidonoyl-GPC (16:0/20:4)	rs7118175	11	61639358	T	C	0.31	0.0211	T	C	0.0556	0.0233
M52462	1-palmitoyl-2-arachidonoyl-GPC (16:0/20:4)	rs73487492	11	61621611	A	G	0.38	0.0262	A	G	0.0337	0.026
M52462	1-palmitoyl-2-arachidonoyl-GPC (16:0/20:4)	rs79519287	11	61531810	A	G	0.23	0.0257	A	G	9.39×10-3	0.0313
M52689	1-(1-enyl-palmitoyl)-2-arachidonoyl-GPC (P-16:0/20:4)*	rs10139749	14	68034242	T	C	0.0861	0.0131	T	C	4.89×10-3	0.0132
M52689	1-(1-enyl-palmitoyl)-2-arachidonoyl-GPC (P-16:0/20:4)*	rs11230741	11	61351107	A	G	0.13	0.0154	A	G	0.0384	0.0181
M52689	1-(1-enyl-palmitoyl)-2-arachidonoyl-GPC (P-16:0/20:4)*	rs12365974	11	61856767	T	C	0.0857	0.0137	T	C	-5.26×10-3	0.014
M52689	1-(1-enyl-palmitoyl)-2-arachidonoyl-GPC (P-16:0/20:4)*	rs12751157	1	116475212	T	C	0.1	0.0204	T	C	0.014	0.0231
M52689	1-(1-enyl-palmitoyl)-2-arachidonoyl-GPC (P-16:0/20:4)*	rs12799017	11	61738545	T	G	0.0811	0.0128	T	G	0.0189	0.0123
M52689	1-(1-enyl-palmitoyl)-2-arachidonoyl-GPC (P-16:0/20:4)*	rs17104402	14	67994383	A	G	0.1	0.0129	A	G	6.43×10-3	0.0139
M52689	1-(1-enyl-palmitoyl)-2-arachidonoyl-GPC (P-16:0/20:4)*	rs174467	11	61662661	T	G	-0.16	0.0169	T	G	-0.0267	0.0176
M52689	1-(1-enyl-palmitoyl)-2-arachidonoyl-GPC (P-16:0/20:4)*	rs174528	11	61543499	T	C	0.42	0.0127	T	C	0.0379	0.0123
M52689	1-(1-enyl-palmitoyl)-2-arachidonoyl-GPC (P-16:0/20:4)*	rs1791786	11	61399965	T	C	-0.0721	0.0143	T	C	-0.0322	0.0136
M52689	1-(1-enyl-palmitoyl)-2-arachidonoyl-GPC (P-16:0/20:4)*	rs181479770	11	61635427	T	C	-0.33	0.0248	T	C	-0.0747	0.0254
M52689	1-(1-enyl-palmitoyl)-2-arachidonoyl-GPC (P-16:0/20:4)*	rs198460	11	61524974	A	G	0.12	0.0121	A	G	0.027	0.0118
M52689	1-(1-enyl-palmitoyl)-2-arachidonoyl-GPC (P-16:0/20:4)*	rs268772	3	57936983	T	C	-0.0613	0.0124	T	C	-8.96×10-3	0.0119
M52689	1-(1-enyl-palmitoyl)-2-arachidonoyl-GPC (P-16:0/20:4)*	rs2727260	11	61712242	T	C	0.19	0.0198	T	C	0.0371	0.0198
M52689	1-(1-enyl-palmitoyl)-2-arachidonoyl-GPC (P-16:0/20:4)*	rs2727268	11	61707645	A	G	0.23	0.0239	A	G	0.0177	0.0235
M52689	1-(1-enyl-palmitoyl)-2-arachidonoyl-GPC (P-16:0/20:4)*	rs2830400	21	28064877	A	G	0.0686	0.0139	A	G	3.88×10-3	0.0133
M52689	1-(1-enyl-palmitoyl)-2-arachidonoyl-GPC (P-16:0/20:4)*	rs289714	16	57007451	A	G	0.1	0.0163	A	G	0.0104	0.016
M52689	1-(1-enyl-palmitoyl)-2-arachidonoyl-GPC (P-16:0/20:4)*	rs289719	16	57009941	T	C	0.0683	0.0136	T	C	6.39×10-3	0.0127
M52689	1-(1-enyl-palmitoyl)-2-arachidonoyl-GPC (P-16:0/20:4)*	rs482548	11	61633182	T	C	0.11	0.0212	T	C	0.0223	0.0205
M52689	1-(1-enyl-palmitoyl)-2-arachidonoyl-GPC (P-16:0/20:4)*	rs4963453	11	61821948	A	G	0.0943	0.0175	A	G	0.022	0.0183
M52689	1-(1-enyl-palmitoyl)-2-arachidonoyl-GPC (P-16:0/20:4)*	rs56228609	16	56987765	T	C	0.11	0.0131	T	C	9.19×10-3	0.0129
M52689	1-(1-enyl-palmitoyl)-2-arachidonoyl-GPC (P-16:0/20:4)*	rs61897792	11	61586886	T	C	0.19	0.0198	T	C	1.60×10-3	0.0221
M52689	1-(1-enyl-palmitoyl)-2-arachidonoyl-GPC (P-16:0/20:4)*	rs72721018	14	67993674	A	G	-0.11	0.0157	A	G	-0.0159	0.0171
M52689	1-(1-enyl-palmitoyl)-2-arachidonoyl-GPC (P-16:0/20:4)*	rs73487492	11	61621611	A	G	0.31	0.0268	A	G	0.0337	0.026
M52689	1-(1-enyl-palmitoyl)-2-arachidonoyl-GPC (P-16:0/20:4)*	rs75744792	14	67987948	T	C	0.16	0.0262	T	C	0.0238	0.0249
M52689	1-(1-enyl-palmitoyl)-2-arachidonoyl-GPC (P-16:0/20:4)*	rs77947764	14	67978056	T	C	-0.18	0.0239	T	C	0.0193	0.0254
M52689	1-(1-enyl-palmitoyl)-2-arachidonoyl-GPC (P-16:0/20:4)*	rs79191249	14	67962929	T	G	0.11	0.0213	T	G	2.10×10-4	0.0211
M52689	1-(1-enyl-palmitoyl)-2-arachidonoyl-GPC (P-16:0/20:4)*	rs79519287	11	61531810	A	G	0.21	0.0264	A	G	9.39×10-3	0.0313
M52689	1-(1-enyl-palmitoyl)-2-arachidonoyl-GPC (P-16:0/20:4)*	ss1388029426	12	7111062	T	C	-0.0918	0.014	T	C	2.00×10-6	0.0167
M52689	1-(1-enyl-palmitoyl)-2-arachidonoyl-GPC (P-16:0/20:4)*	ss1388030523	12	7151943	T	C	-0.12	0.0236	T	C	0.0261	0.0272
M46111	O-methylcatechol sulfate	rs34158769	6	26336572	A	G	0.14	0.0192	A	G	0.14	0.022
M46111	O-methylcatechol sulfate	rs57440165	6	26843517	A	C	-0.12	0.0188	A	C	-0.13	0.0233
M46111	O-methylcatechol sulfate	rs58616630	6	27474715	A	G	-0.12	0.0184	A	G	-0.14	0.0213
M46111	O-methylcatechol sulfate	rs927985	6	25412811	A	G	-0.0855	0.0165	A	G	-0.0723	0.0189
M46590	X - 07765	rs2328887	6	25430149	T	C	0.15	0.0218	T	C	0.0875	0.021
M46590	X - 07765	rs301375	6	25517373	A	G	0.0743	0.0138	A	G	0.0141	0.0119
M46590	X - 07765	rs556339	6	25870745	T	C	0.16	0.0152	T	C	0.0514	0.0134
M46590	X - 07765	rs67575965	6	26196593	A	G	-0.0925	0.0161	A	G	-0.053	0.0142
M15716	Imidazole lactate	rs10774021	12	349298	T	C	0.21	0.0125	T	C	-8.88×10-3	0.0122
M15716	Imidazole lactate	rs11062964	12	543764	T	C	-0.083	0.0134	T	C	-9.16×10-3	0.0137
M15716	Imidazole lactate	rs11076256	16	58752466	T	C	0.72	0.0215	T	C	-0.0412	0.0225
M15716	Imidazole lactate	rs11076292	16	59029277	A	G	0.0906	0.0129	A	G	4.77×10-3	0.0142
M15716	Imidazole lactate	rs1145085	15	45657804	A	G	-0.0791	0.0134	A	G	-1.36×10-3	0.0132
M15716	Imidazole lactate	rs11613626	12	449672	T	C	0.0991	0.0166	T	C	3.87×10-3	0.0203
M15716	Imidazole lactate	rs12129980	1	88960005	T	C	0.21	0.0189	T	C	-0.0161	0.0201
M15716	Imidazole lactate	rs12407323	1	88706190	A	G	0.11	0.0165	A	G	-0.0136	0.0164
M15716	Imidazole lactate	rs12409123	1	89385281	T	C	-0.16	0.0188	T	C	3.96×10-3	0.0215
M15716	Imidazole lactate	rs12696	16	58700352	A	G	-0.13	0.0193	A	G	0.0317	0.0184
M15716	Imidazole lactate	rs12709010	16	58735942	A	G	0.2	0.0155	A	G	-0.0116	0.0162
M15716	Imidazole lactate	rs12728445	1	88950094	T	C	0.0994	0.0128	T	C	4.71×10-4	0.0129
M15716	Imidazole lactate	rs12935488	16	58800224	T	C	-0.28	0.0118	T	C	0.0156	0.0117
M15716	Imidazole lactate	rs137889509	16	58630518	A	G	0.19	0.0286	A	G	-0.0225	0.0339
M15716	Imidazole lactate	rs142013830	1	89408338	T	C	0.27	0.0261	T	C	-0.0614	0.0302
M15716	Imidazole lactate	rs150888292	1	89410779	A	G	0.26	0.0278	A	G	-0.0259	0.0309
M15716	Imidazole lactate	rs17471766	1	89361686	A	G	-0.19	0.0209	A	G	0.0201	0.0246
M15716	Imidazole lactate	rs1895522	16	58459038	A	G	-0.0749	0.0132	A	G	0.0242	0.0129
M15716	Imidazole lactate	rs244911	16	58684557	A	G	0.16	0.0122	A	G	-0.0278	0.0123
M15716	Imidazole lactate	rs2805098	9	131613637	T	C	0.0991	0.0131	T	C	0.0132	0.013
M15716	Imidazole lactate	rs34136914	16	58433226	T	C	-0.0678	0.0135	T	C	0.0329	0.0171
M15716	Imidazole lactate	rs34812983	12	495939	T	C	0.14	0.0186	T	C	-2.70×10-3	0.0223
M15716	Imidazole lactate	rs35121878	17	80190771	T	C	0.0924	0.0122	T	C	1.47×10-3	0.0126
M15716	Imidazole lactate	rs37038	16	58544751	A	G	-0.11	0.0208	A	G	0.0255	0.023
M15716	Imidazole lactate	rs3806338	1	89735314	A	G	-0.12	0.0173	A	G	8.02×10-3	0.0172
M15716	Imidazole lactate	rs4150581	11	18357270	A	G	-0.12	0.0121	A	G	-6.94×10-4	0.0118
M15716	Imidazole lactate	rs4322206	1	89364006	A	G	0.38	0.0118	A	G	-0.0112	0.0118
M15716	Imidazole lactate	rs521704	1	89680554	A	C	-0.0977	0.0118	A	C	0.0129	0.0117
M15716	Imidazole lactate	rs555044	12	335922	A	C	0.0933	0.0135	A	C	5.88×10-4	0.0136
M15716	Imidazole lactate	rs56085127	1	89363796	A	G	-0.2	0.0246	A	G	-0.03	0.0227
M15716	Imidazole lactate	rs59612934	1	89376969	T	C	-0.24	0.022	T	C	0.0194	0.024
M15716	Imidazole lactate	rs61766120	1	89368537	T	C	-0.24	0.0236	T	C	6.67×10-3	0.0271
M15716	Imidazole lactate	rs61766155	1	89473624	A	G	0.19	0.0142	A	G	-5.78×10-3	0.0145
M15716	Imidazole lactate	rs6428661	1	89076502	A	C	-0.12	0.0126	A	C	5.38×10-3	0.0122
M15716	Imidazole lactate	rs6691665	1	88662801	A	G	-0.16	0.0156	A	G	-0.0123	0.0159
M15716	Imidazole lactate	rs7132236	12	339320	A	G	-0.14	0.0237	A	G	0.0149	0.0262
M15716	Imidazole lactate	rs7203211	16	87897875	A	G	0.12	0.0179	A	G	0.0119	0.021
M15716	Imidazole lactate	rs7206213	16	58906888	T	C	0.1	0.0129	T	C	2.39×10-3	0.0125
M15716	Imidazole lactate	rs7553139	1	89164836	A	G	0.15	0.023	A	G	-2.31×10-3	0.0229
M15716	Imidazole lactate	rs75611255	12	337395	A	G	0.18	0.0255	A	G	-0.0506	0.0251
M15716	Imidazole lactate	rs75650520	1	89405119	A	G	-0.19	0.0334	A	G	0.0201	0.0408
M15716	Imidazole lactate	rs75879994	16	58901813	T	C	-0.13	0.0231	T	C	0.0458	0.028
M15716	Imidazole lactate	rs77608905	16	58512545	A	C	-0.17	0.0235	A	C	0.0593	0.0345
M15716	Imidazole lactate	rs78117488	12	96089917	T	C	0.12	0.0247	T	C	-0.0227	0.0246
M35157	N6-carbamoylthreonyladenosine	rs1034050	6	25492364	A	G	-0.0632	0.0125	A	G	-0.0227	0.0121
M35157	N6-carbamoylthreonyladenosine	rs58825580	6	26365679	T	G	-0.0967	0.0172	T	G	-0.0776	0.0183
M35157	N6-carbamoylthreonyladenosine	rs9265204	6	31289858	A	G	-0.0609	0.0124	A	G	-0.0225	0.013
M35157	N6-carbamoylthreonyladenosine	rs9295657	6	25419318	A	G	0.0889	0.0174	A	G	0.0558	0.0179
M35157	N6-carbamoylthreonyladenosine	rs9467618	6	25824809	T	C	0.1	0.0136	T	C	0.0525	0.0135
M34397	1-arachidonylglycerol (20:4)	rs1109748	11	61722645	A	C	-0.13	0.0263	A	C	-0.0353	0.0228
M34397	1-arachidonylglycerol (20:4)	rs174467	11	61662661	T	G	-0.1	0.0187	T	G	-0.0267	0.0176
M34397	1-arachidonylglycerol (20:4)	rs2736604	11	61699827	A	C	-0.15	0.0266	A	C	-0.0193	0.0232
M34397	1-arachidonylglycerol (20:4)	rs427354	11	61806105	T	C	0.0878	0.0142	T	C	0.0226	0.0126
M34397	1-arachidonylglycerol (20:4)	rs650436	11	61536430	T	C	0.0729	0.0137	T	C	0.025	0.0123
M34397	1-arachidonylglycerol (20:4)	rs7118175	11	61639358	T	C	0.17	0.0243	T	C	0.0556	0.0233
M34397	1-arachidonylglycerol (20:4)	rs75321677	11	61612468	T	C	-0.23	0.0328	T	C	-0.0345	0.0273
M34397	1-arachidonylglycerol (20:4)	rs99780	11	61596633	T	C	-0.28	0.0143	T	C	-0.0364	0.0124
M52698	1-adrenoyl-GPC (22:4)*	rs11127048	2	27752463	A	G	-0.0852	0.013	A	G	2.18×10-3	0.0124
M52698	1-adrenoyl-GPC (22:4)*	rs11230735	11	61302244	T	C	0.0831	0.0156	T	C	0.0302	0.0198
M52698	1-adrenoyl-GPC (22:4)*	rs12365974	11	61856767	T	C	0.0842	0.0141	T	C	-5.26×10-3	0.014
M52698	1-adrenoyl-GPC (22:4)*	rs174467	11	61662661	T	G	-0.11	0.0174	T	G	-0.0267	0.0176
M52698	1-adrenoyl-GPC (22:4)*	rs174567	11	61593005	A	G	0.24	0.0131	A	G	0.0367	0.0124
M52698	1-adrenoyl-GPC (22:4)*	rs2727261	11	61712131	T	C	-0.1	0.0203	T	C	-0.0371	0.0197
M52698	1-adrenoyl-GPC (22:4)*	rs2736601	11	61705521	T	C	-0.12	0.0249	T	C	-0.0178	0.023
M52698	1-adrenoyl-GPC (22:4)*	rs7118175	11	61639358	T	C	0.12	0.0225	T	C	0.0556	0.0233
M52698	1-adrenoyl-GPC (22:4)*	rs916924	11	61619181	T	C	0.15	0.0285	T	C	0.0185	0.0269
Ovarian cancer
M01558	4-acetamidobutanoate	rs10111245	8	18218236	A	C	0.24	0.0175	A	C	0.0263	0.0201
M01558	4-acetamidobutanoate	rs1049742	7	150554553	T	C	0.16	0.0221	T	C	2.28×10-3	0.0253
M01558	4-acetamidobutanoate	rs114865298	1	83105475	A	G	-0.14	0.0265	A	G	0.0574	0.03
M01558	4-acetamidobutanoate	rs12550252	8	18371585	T	C	0.1	0.0147	T	C	0.0296	0.0167
M01558	4-acetamidobutanoate	rs12653050	5	97518139	A	G	-0.0864	0.0157	A	G	-4.42×10-3	0.0171
M01558	4-acetamidobutanoate	rs12678356	8	18199121	T	C	0.13	0.0215	T	C	5.20×10-3	0.0239
M01558	4-acetamidobutanoate	rs13272098	8	18308864	T	C	-0.13	0.0207	T	C	-0.0382	0.026
M01558	4-acetamidobutanoate	rs1603298	8	18222388	T	C	0.17	0.0177	T	C	0.0195	0.0201
M01558	4-acetamidobutanoate	rs17776600	8	103892644	T	C	0.0854	0.0154	T	C	-0.0145	0.0169
M01558	4-acetamidobutanoate	rs2072875	22	50692028	A	G	0.0962	0.0169	A	G	5.81×10-3	0.0191
M01558	4-acetamidobutanoate	rs2739700	8	17990967	T	C	0.1	0.0165	T	C	7.72×10-3	0.018
M01558	4-acetamidobutanoate	rs28383685	8	18054828	T	C	-0.0968	0.0188	T	C	-0.0238	0.0204
M01558	4-acetamidobutanoate	rs28556847	8	18231742	A	G	0.0895	0.0134	A	G	0.0318	0.0155
M01558	4-acetamidobutanoate	rs3887027	8	18012618	T	C	-0.0712	0.0124	T	C	-0.0107	0.0137
M01558	4-acetamidobutanoate	rs4585778	8	18300725	A	G	-0.0951	0.0123	A	G	-9.19×10-3	0.0146
M01558	4-acetamidobutanoate	rs4921913	8	18272377	T	C	-0.45	0.0142	T	C	-0.0556	0.0157
M01558	4-acetamidobutanoate	rs58153262	8	18288476	A	G	0.0981	0.0193	A	G	-0.013	0.0244
M01558	4-acetamidobutanoate	rs60015854	7	150513857	T	C	-0.1	0.0194	T	C	0.0152	0.0214
M01558	4-acetamidobutanoate	rs62239325	22	50666087	T	C	-0.1	0.0189	T	C	0.0248	0.0224
M01558	4-acetamidobutanoate	rs6586716	8	18075424	T	C	0.15	0.0139	T	C	0.0133	0.0155
M01558	4-acetamidobutanoate	rs71502542	8	17993764	T	C	-0.15	0.0204	T	C	-0.0382	0.0233
M01558	4-acetamidobutanoate	rs73206145	8	18203416	A	C	0.11	0.0134	A	C	0.0134	0.0154
M01558	4-acetamidobutanoate	rs7837181	8	18088192	T	C	0.0958	0.0127	T	C	0.0144	0.0142
M01558	4-acetamidobutanoate	rs80285941	8	18194105	T	C	0.11	0.0133	T	C	-7.58×10-3	0.0148
M01558	4-acetamidobutanoate	rs8101881	19	33364628	T	C	0.0613	0.0122	T	C	-9.78×10-4	0.0136
M20458	1-palmityl-GPC (O-16:0)	rs11599293	10	7699530	T	C	-0.1	0.0192	T	C	0.0353	0.0216
M20458	1-palmityl-GPC (O-16:0)	rs174544	11	61567753	A	C	-0.0783	0.0131	A	C	0.032	0.0146
M20458	1-palmityl-GPC (O-16:0)	rs2245961	6	29944004	A	C	0.0655	0.0124	A	C	-0.0247	0.0137
M20458	1-palmityl-GPC (O-16:0)	rs6711051	2	215290616	T	C	-0.0594	0.0121	T	C	0.0257	0.0133
M20458	1-palmityl-GPC (O-16:0)	rs80187201	10	35199491	A	G	0.13	0.0249	A	G	-0.0316	0.029
M34389	1-methylxanthine	rs10111245	8	18218236	A	C	-0.25	0.0177	A	C	0.0263	0.0201
M34389	1-methylxanthine	rs10272066	7	17374902	T	C	0.0799	0.0143	T	C	-4.16×10-3	0.0162
M34389	1-methylxanthine	rs11164375	1	102549156	T	C	-0.0697	0.0139	T	C	-0.0239	0.0157
M34389	1-methylxanthine	rs12678356	8	18199121	T	C	-0.14	0.0217	T	C	5.20×10-3	0.0239
M34389	1-methylxanthine	rs13272098	8	18308864	T	C	0.13	0.0209	T	C	-0.0382	0.026
M34389	1-methylxanthine	rs1385650	15	74466466	A	G	-0.0669	0.0129	A	G	-0.0189	0.0146
M34389	1-methylxanthine	rs2472297	15	75027880	T	C	0.14	0.0135	T	C	0.0171	0.0162
M34389	1-methylxanthine	rs4585778	8	18300725	A	G	0.0857	0.0124	A	G	-9.19×10-3	0.0146
M34389	1-methylxanthine	rs4805669	19	31780647	A	G	0.0917	0.0184	A	G	-0.0215	0.0203
M34389	1-methylxanthine	rs4921913	8	18272377	T	C	0.43	0.0143	T	C	-0.0556	0.0157
M34389	1-methylxanthine	rs62494886	8	18328704	A	G	-0.16	0.0215	A	G	0.0258	0.0255
M34389	1-methylxanthine	rs6968554	7	17287106	A	G	-0.11	0.0123	A	G	0.0119	0.0137
M34389	1-methylxanthine	rs6992951	8	18029977	A	C	0.0808	0.0123	A	C	-7.86×10-3	0.0134
M34389	1-methylxanthine	rs6997861	8	18357205	A	G	-0.0726	0.013	A	G	0.0255	0.0144
M34389	1-methylxanthine	rs71502542	8	17993764	T	C	0.17	0.0206	T	C	-0.0382	0.0233
M34389	1-methylxanthine	rs73206145	8	18203416	A	C	-0.13	0.0135	A	C	0.0134	0.0154
M34389	1-methylxanthine	rs7815686	8	18274244	T	C	0.0902	0.012	T	C	-1.63×10-3	0.0136
M34389	1-methylxanthine	rs7837181	8	18088192	T	C	-0.0755	0.0128	T	C	0.0144	0.0142
M34389	1-methylxanthine	rs7837306	8	18075586	T	C	0.15	0.0141	T	C	-0.01	0.0155
M34389	1-methylxanthine	rs79354281	8	18217009	T	C	-0.17	0.0186	T	C	0.019	0.0206
M34389	1-methylxanthine	rs80285941	8	18194105	T	C	-0.1	0.0134	T	C	-7.58×10-3	0.0148
M34389	1-methylxanthine	rs8029092	15	75399102	T	G	0.0789	0.0126	T	G	-7.29×10-5	0.014
M34401	5-acetylamino-6-formylamino-3-methyluracil	rs10092661	8	18216103	T	C	-0.17	0.0209	T	C	-1.58×10-3	0.0233
M34401	5-acetylamino-6-formylamino-3-methyluracil	rs1112005	8	18255876	T	C	-0.43	0.0141	T	C	-0.0344	0.0151
M34401	5-acetylamino-6-formylamino-3-methyluracil	rs111277508	8	18302209	T	G	0.2	0.0133	T	G	0.033	0.0148
M34401	5-acetylamino-6-formylamino-3-methyluracil	rs113150388	8	18426278	T	C	0.13	0.0233	T	C	0.0214	0.027
M34401	5-acetylamino-6-formylamino-3-methyluracil	rs117012398	8	18462621	A	C	0.19	0.0257	A	C	0.0241	0.0296
M34401	5-acetylamino-6-formylamino-3-methyluracil	rs11785618	8	18051407	T	C	-0.17	0.0209	T	C	4.25×10-3	0.0235
M34401	5-acetylamino-6-formylamino-3-methyluracil	rs11786411	8	18265755	T	C	0.76	0.0236	T	C	0.0431	0.0259
M34401	5-acetylamino-6-formylamino-3-methyluracil	rs117926876	8	18324925	T	C	-0.17	0.0189	T	C	0.0265	0.0199
M34401	5-acetylamino-6-formylamino-3-methyluracil	rs11990818	8	18515902	A	G	0.0761	0.0131	A	G	-1.20×10-3	0.0144
M34401	5-acetylamino-6-formylamino-3-methyluracil	rs12682392	8	18367026	T	C	0.27	0.0205	T	C	0.0361	0.0221
M34401	5-acetylamino-6-formylamino-3-methyluracil	rs13248228	8	18166326	A	G	0.2	0.0213	A	G	2.46×10-3	0.0233
M34401	5-acetylamino-6-formylamino-3-methyluracil	rs13272098	8	18308864	T	C	-0.24	0.0215	T	C	-0.0382	0.026
M34401	5-acetylamino-6-formylamino-3-methyluracil	rs1389105	8	18218173	T	C	-0.21	0.0129	T	C	-3.64×10-4	0.014
M34401	5-acetylamino-6-formylamino-3-methyluracil	rs1493036	8	18194861	A	G	0.43	0.0134	A	G	0.017	0.0145
M34401	5-acetylamino-6-formylamino-3-methyluracil	rs17595454	8	18333171	T	C	0.14	0.0199	T	C	2.69×10-3	0.0215
M34401	5-acetylamino-6-formylamino-3-methyluracil	rs1868361	7	17495669	T	C	-0.089	0.0163	T	C	0.017	0.0174
M34401	5-acetylamino-6-formylamino-3-methyluracil	rs2472297	15	75027880	T	C	0.089	0.0142	T	C	0.0171	0.0162
M34401	5-acetylamino-6-formylamino-3-methyluracil	rs2717737	8	18459343	T	C	0.15	0.0204	T	C	-0.0208	0.0221
M34401	5-acetylamino-6-formylamino-3-methyluracil	rs28383685	8	18054828	T	C	-0.19	0.0197	T	C	-0.0238	0.0204
M34401	5-acetylamino-6-formylamino-3-methyluracil	rs2979782	8	17594043	A	C	0.075	0.0141	A	C	0.0181	0.0154
M34401	5-acetylamino-6-formylamino-3-methyluracil	rs35353901	8	18421611	T	C	-0.0727	0.0132	T	C	-0.0154	0.0139
M34401	5-acetylamino-6-formylamino-3-methyluracil	rs35548819	8	18228616	T	C	-0.57	0.0186	T	C	-0.0318	0.0201
M34401	5-acetylamino-6-formylamino-3-methyluracil	rs385586	8	17632943	T	C	-0.0819	0.0152	T	C	-0.0152	0.0166
M34401	5-acetylamino-6-formylamino-3-methyluracil	rs3887027	8	18012618	T	C	-0.17	0.013	T	C	-0.0107	0.0137
M34401	5-acetylamino-6-formylamino-3-methyluracil	rs4376525	8	18364403	T	G	0.11	0.018	T	G	0.0339	0.0209
M34401	5-acetylamino-6-formylamino-3-methyluracil	rs4410790	7	17284577	T	C	-0.0694	0.0129	T	C	0.0114	0.0137
M34401	5-acetylamino-6-formylamino-3-methyluracil	rs4921892	8	18194109	T	C	-0.0721	0.0139	T	C	-0.0218	0.0146
M34401	5-acetylamino-6-formylamino-3-methyluracil	rs562361422	8	18455334	A	G	0.0956	0.0162	A	G	-0.0179	0.0182
M34401	5-acetylamino-6-formylamino-3-methyluracil	rs58153262	8	18288476	A	G	0.23	0.0205	A	G	-0.013	0.0244
M34401	5-acetylamino-6-formylamino-3-methyluracil	rs62492594	8	18104197	T	G	-0.25	0.0302	T	G	-0.0235	0.0294
M34401	5-acetylamino-6-formylamino-3-methyluracil	rs62494883	8	18322165	T	C	0.17	0.0258	T	C	0.0194	0.0273
M34401	5-acetylamino-6-formylamino-3-methyluracil	rs6586688	8	17948008	T	C	0.08	0.0132	T	C	0.0266	0.014
M34401	5-acetylamino-6-formylamino-3-methyluracil	rs6586714	8	18073942	A	G	-0.17	0.0222	A	G	-0.0265	0.0219
M34401	5-acetylamino-6-formylamino-3-methyluracil	rs7009615	8	18572835	T	C	0.11	0.0213	T	C	9.39×10-3	0.0227
M34401	5-acetylamino-6-formylamino-3-methyluracil	rs71502542	8	17993764	T	C	-0.32	0.021	T	C	-0.0382	0.0233
M34401	5-acetylamino-6-formylamino-3-methyluracil	rs73209753	8	18372528	A	G	-0.12	0.0202	A	G	-0.0453	0.0256
M34401	5-acetylamino-6-formylamino-3-methyluracil	rs73592140	8	18233903	A	G	0.29	0.0293	A	G	0.0256	0.0294
M34401	5-acetylamino-6-formylamino-3-methyluracil	rs7461831	8	17907438	T	C	0.14	0.0207	T	C	0.0465	0.0222
M34401	5-acetylamino-6-formylamino-3-methyluracil	rs79368844	8	18294926	T	G	-0.22	0.019	T	G	0.0119	0.0215
M34401	5-acetylamino-6-formylamino-3-methyluracil	rs79475727	8	18427597	T	C	0.11	0.0188	T	C	-0.0242	0.0219
M34401	5-acetylamino-6-formylamino-3-methyluracil	rs9692958	8	18090133	T	C	0.22	0.0125	T	C	0.0133	0.0134
M34424	5-acetylamino-6-amino-3-methyluracil	rs10092661	8	18216103	T	C	-0.1	0.0203	T	C	-1.58×10-3	0.0233
M34424	5-acetylamino-6-amino-3-methyluracil	rs10111245	8	18218236	A	C	0.27	0.0176	A	C	0.0263	0.0201
M34424	5-acetylamino-6-amino-3-methyluracil	rs10448136	8	18239694	A	C	0.16	0.0184	A	C	0.0158	0.0203
M34424	5-acetylamino-6-amino-3-methyluracil	rs10761621	10	64071560	A	G	0.0615	0.0125	A	G	0.0287	0.0138
M34424	5-acetylamino-6-amino-3-methyluracil	rs11203945	8	18092958	A	C	0.0858	0.0127	A	C	7.91×10-3	0.0141
M34424	5-acetylamino-6-amino-3-methyluracil	rs117926876	8	18324925	T	C	-0.0957	0.018	T	C	0.0265	0.0199
M34424	5-acetylamino-6-amino-3-methyluracil	rs12148425	15	75354972	T	C	0.0733	0.013	T	C	3.26×10-3	0.0145
M34424	5-acetylamino-6-amino-3-methyluracil	rs12550252	8	18371585	T	C	0.12	0.0149	T	C	0.0296	0.0167
M34424	5-acetylamino-6-amino-3-methyluracil	rs12678356	8	18199121	T	C	0.15	0.0216	T	C	5.20×10-3	0.0239
M34424	5-acetylamino-6-amino-3-methyluracil	rs13272098	8	18308864	T	C	-0.12	0.0208	T	C	-0.0382	0.026
M34424	5-acetylamino-6-amino-3-methyluracil	rs1463791	13	97971230	T	C	-0.0792	0.0151	T	C	-6.16×10-3	0.0164
M34424	5-acetylamino-6-amino-3-methyluracil	rs15561	8	18080651	A	C	0.15	0.0139	A	C	5.85×10-3	0.0152
M34424	5-acetylamino-6-amino-3-methyluracil	rs17126350	8	18074322	A	G	0.12	0.0245	A	G	0.0194	0.0257
M34424	5-acetylamino-6-amino-3-methyluracil	rs1868361	7	17495669	T	C	-0.0982	0.0155	T	C	0.017	0.0174
M34424	5-acetylamino-6-amino-3-methyluracil	rs2472297	15	75027880	T	C	0.12	0.0135	T	C	0.0171	0.0162
M34424	5-acetylamino-6-amino-3-methyluracil	rs2681423	3	121767668	A	G	-0.0635	0.0125	A	G	0.0142	0.014
M34424	5-acetylamino-6-amino-3-methyluracil	rs28383685	8	18054828	T	C	-0.1	0.019	T	C	-0.0238	0.0204
M34424	5-acetylamino-6-amino-3-methyluracil	rs3887027	8	18012618	T	C	-0.0823	0.0124	T	C	-0.0107	0.0137
M34424	5-acetylamino-6-amino-3-methyluracil	rs4585778	8	18300725	A	G	-0.082	0.0123	A	G	-9.19×10-3	0.0146
M34424	5-acetylamino-6-amino-3-methyluracil	rs4921893	8	18194218	A	C	-0.12	0.0123	A	C	-2.08×10-4	0.0139
M34424	5-acetylamino-6-amino-3-methyluracil	rs4921901	8	18211984	A	G	0.16	0.0281	A	G	-0.0193	0.0304
M34424	5-acetylamino-6-amino-3-methyluracil	rs4921913	8	18272377	T	C	-0.48	0.0143	T	C	-0.0556	0.0157
M34424	5-acetylamino-6-amino-3-methyluracil	rs58153262	8	18288476	A	G	0.11	0.0195	A	G	-1.30×10-3	0.0244
M34424	5-acetylamino-6-amino-3-methyluracil	rs6968554	7	17287106	A	G	-0.11	0.0123	A	G	0.0119	0.0137
M34424	5-acetylamino-6-amino-3-methyluracil	rs71502542	8	17993764	T	C	-0.15	0.0205	T	C	-0.0382	0.0233
M34424	5-acetylamino-6-amino-3-methyluracil	rs73207880	8	18275598	A	G	-0.0894	0.0156	A	G	-0.0294	0.0177
M34424	5-acetylamino-6-amino-3-methyluracil	rs7818089	8	18232546	T	C	0.0923	0.0135	T	C	0.0297	0.0154
M34424	5-acetylamino-6-amino-3-methyluracil	rs78503264	8	18273017	T	C	0.15	0.0277	T	C	-0.0284	0.033
M37496	N-acetylputrescine	rs10111245	8	18218236	A	C	0.27	0.0176	A	C	0.0263	0.0201
M37496	N-acetylputrescine	rs10240738	7	150544134	T	C	0.0608	0.0122	T	C	-2.36×10-3	0.0135
M37496	N-acetylputrescine	rs10448136	8	18239694	A	C	0.15	0.0184	A	C	0.0158	0.0203
M37496	N-acetylputrescine	rs1049742	7	150554553	T	C	0.18	0.0222	T	C	2.28×10-3	0.0253
M37496	N-acetylputrescine	rs111569990	22	50673250	T	C	0.1	0.0169	T	C	9.96×10-3	0.0189
M37496	N-acetylputrescine	rs11203945	8	18092958	A	C	0.0669	0.0127	A	C	7.91×10-3	0.0141
M37496	N-acetylputrescine	rs11990818	8	18515902	A	G	0.0621	0.0125	A	G	-1.20×10-3	0.0144
M37496	N-acetylputrescine	rs12550252	8	18371585	T	C	0.1	0.0148	T	C	0.0296	0.0167
M37496	N-acetylputrescine	rs12678356	8	18199121	T	C	0.17	0.0215	T	C	5.20×10-3	0.0239
M37496	N-acetylputrescine	rs12756179	1	5136210	T	G	0.1	0.0212	T	G	-9.40×10-3	0.0256
M37496	N-acetylputrescine	rs13271851	8	18008348	A	G	0.11	0.0215	A	G	0.0304	0.024
M37496	N-acetylputrescine	rs13272098	8	18308864	T	C	-0.16	0.0208	T	C	-0.0382	0.026
M37496	N-acetylputrescine	rs2739705	8	17991477	A	G	0.0928	0.0165	A	G	8.16×10-3	0.018
M37496	N-acetylputrescine	rs3887027	8	18012618	T	C	-0.0896	0.0124	T	C	-0.0107	0.0137
M37496	N-acetylputrescine	rs4585778	8	18300725	A	G	-0.1	0.0123	A	G	-9.19×10-3	0.0146
M37496	N-acetylputrescine	rs4921893	8	18194218	A	C	-0.13	0.0123	A	C	-2.08×10-4	0.0139
M37496	N-acetylputrescine	rs4921913	8	18272377	T	C	-0.47	0.0142	T	C	-0.0556	0.0157
M37496	N-acetylputrescine	rs4986993	8	18080747	T	G	0.14	0.0138	T	G	5.65×10-3	0.0152
M37496	N-acetylputrescine	rs57543564	7	150511878	T	C	-0.0797	0.0132	T	C	0.0172	0.015
M37496	N-acetylputrescine	rs60225523	22	50795934	T	C	-0.11	0.0207	T	C	-4.33×10-3	0.0232
M37496	N-acetylputrescine	rs71502542	8	17993764	T	C	-0.15	0.0205	T	C	-0.0382	0.0233
M37496	N-acetylputrescine	rs73592140	8	18233903	A	G	0.15	0.0277	A	G	0.0256	0.0294
M37496	N-acetylputrescine	rs7815686	8	18274244	T	C	-0.1	0.012	T	C	-1.63×10-3	0.0136
M37496	N-acetylputrescine	rs8076890	17	6765227	A	G	-0.0656	0.0122	A	G	-0.0334	0.0141
M37496	N-acetylputrescine	rs974570	22	50630113	A	G	0.12	0.0194	A	G	-0.0287	0.0235
M44681	Palmitoylcarnitine	rs10826337	10	61409469	A	G	0.0859	0.0122	A	G	-0.0267	0.0135
M44681	Palmitoylcarnitine	rs1171617	10	61467182	T	G	0.12	0.0141	T	G	-0.0151	0.0161
M44681	Palmitoylcarnitine	rs12210538	6	110760008	A	G	0.25	0.014	A	G	-0.0403	0.0156
M44681	Palmitoylcarnitine	rs12523195	5	131062407	T	C	0.073	0.0122	T	C	-6.67×10-3	0.0138
M44681	Palmitoylcarnitine	rs12966228	18	42779858	A	C	-0.067	0.012	A	C	-0.0147	0.0134
M44681	Palmitoylcarnitine	rs139746351	5	130469087	A	G	-0.071	0.0124	A	G	0.0103	0.0141
M44681	Palmitoylcarnitine	rs174560	11	61581764	T	C	0.0743	0.0129	T	C	-0.0288	0.0145
M44681	Palmitoylcarnitine	rs17579009	6	110790984	T	C	0.12	0.0211	T	C	-0.0309	0.0246
M44681	Palmitoylcarnitine	rs17622208	5	131717050	A	G	-0.12	0.0119	A	G	7.51×10-3	0.0132
M44681	Palmitoylcarnitine	rs2214466	5	129714131	T	C	0.0776	0.0154	T	C	-1.51×10-3	0.0176
M44681	Palmitoylcarnitine	rs2428192	6	110787371	A	C	0.0946	0.017	A	C	-0.0138	0.0183
M44681	Palmitoylcarnitine	rs2494528	6	110811213	T	C	-0.0815	0.0125	T	C	0.014	0.0143
M44681	Palmitoylcarnitine	rs2662314	5	131625169	T	C	0.0915	0.0171	T	C	2.30×10-3	0.0195
M44681	Palmitoylcarnitine	rs4947072	6	110814902	A	G	0.0842	0.0128	A	G	-1.61×10-3	0.0147
M44681	Palmitoylcarnitine	rs4947075	6	110891029	A	G	0.0643	0.0121	A	G	-0.0124	0.0135
M44681	Palmitoylcarnitine	rs4947092	6	111309591	A	G	0.0823	0.014	A	G	4.66×10-3	0.0157
M44681	Palmitoylcarnitine	rs55762062	6	110734238	A	C	-0.11	0.0185	A	C	0.025	0.0217
M44681	Palmitoylcarnitine	rs603424	10	102075479	A	G	0.0808	0.0155	A	G	2.40×10-3	0.0169
M44681	Palmitoylcarnitine	rs62421677	6	110751157	T	C	-0.0959	0.0167	T	C	0.0122	0.0191
M44681	Palmitoylcarnitine	rs763563	6	110722246	T	G	-0.1	0.0135	T	G	0.0122	0.015
M44681	Palmitoylcarnitine	rs763787	5	129776565	T	C	-0.0702	0.0129	T	C	0.0127	0.0145
M44681	Palmitoylcarnitine	rs78152371	5	131717862	A	C	0.15	0.0268	A	C	-0.0671	0.0313
Prostate cancer
M18368	Cys-gly, oxidized	rs11076666	16	90161852	A	G	0.0673229	0.0121385	A	G	3.80×10-3	9.00×10-3
M18368	Cys-gly, oxidized	rs111677773	11	7889017	A	G	0.0745115	0.0147604	T	C	-2.20×10-3	0.0101
M18368	Cys-gly, oxidized	rs113753049	16	90052934	A	C	-0.0753987	0.0129309	A	C	-6.20×10-3	9.10×10-3
M18368	Cys-gly, oxidized	rs113894462	16	89067671	A	G	0.163431	0.0250406	A	C	-0.0149	0.0171
M18368	Cys-gly, oxidized	rs12447947	16	89199651	A	G	-0.0652887	0.0125858	A	C	0.011	9.10×10-3
M18368	Cys-gly, oxidized	rs12932628	16	89632725	T	G	-0.102833	0.0123479	A	G	2.50×10-3	8.50×10-3
M18368	Cys-gly, oxidized	rs164740	16	89668568	A	G	-0.11636	0.01508	A	G	0.017	0.0105
M18368	Cys-gly, oxidized	rs180839140	16	89685404	T	C	0.124834	0.024163	T	C	-0.0134	0.0184
M18368	Cys-gly, oxidized	rs201934739	16	90176290	T	C	0.118841	0.0196734	T	C	2.00×10-4	0.0146
M18368	Cys-gly, oxidized	rs215055	16	16075220	A	G	0.0901978	0.0131972	T	C	3.60×10-3	9.10×10-3
M18368	Cys-gly, oxidized	rs215107	16	16046967	T	C	-0.0968225	0.0183566	A	G	-0.0141	0.013
M18368	Cys-gly, oxidized	rs2239324	16	16278446	T	C	-0.0607378	0.0119613	A	G	7.00×10-3	8.70×10-3
M18368	Cys-gly, oxidized	rs2277907	16	89371953	T	G	-0.0838286	0.0133394	A	G	0.0162	9.10×10-3
M18368	Cys-gly, oxidized	rs3212361	16	89985222	A	G	0.154934	0.0137187	A	G	-0.0155	9.20×10-3
M18368	Cys-gly, oxidized	rs34120897	16	89795813	A	C	-0.13285	0.0182632	A	G	-5.10×10-3	0.0136
M18368	Cys-gly, oxidized	rs35592	16	16141823	T	C	0.166356	0.0139805	T	C	6.20×10-3	9.30×10-3
M18368	Cys-gly, oxidized	rs3784863	16	16110955	T	G	0.0841299	0.0137877	A	G	-0.0104	9.20×10-3
M18368	Cys-gly, oxidized	rs409170	16	89682350	A	G	0.277428	0.0121218	T	C	-0.0186	8.40×10-3
M18368	Cys-gly, oxidized	rs4148350	16	16170477	T	G	-0.185491	0.0248284	A	G	9.50×10-3	0.017
M18368	Cys-gly, oxidized	rs4247353	16	89763214	T	C	-0.0896231	0.012087	A	C	-7.40×10-3	8.30×10-3
M18368	Cys-gly, oxidized	rs536682633	16	90015269	T	C	-0.105034	0.0149639	A	G	3.00×10-4	0.0108
M18368	Cys-gly, oxidized	rs545278883	16	90070254	A	G	0.0877412	0.0171963	A	G	5.40×10-3	0.013
M18368	Cys-gly, oxidized	rs56112321	16	89785820	T	C	-0.20061	0.0138727	T	C	0.0282	9.50×10-3
M18368	Cys-gly, oxidized	rs57696383	16	89572665	A	G	0.111511	0.0118753	T	C	-0.0207	8.20×10-3
M18368	Cys-gly, oxidized	rs62029842	16	16106176	T	C	0.111037	0.0202266	A	G	-0.0194	0.0172
M18368	Cys-gly, oxidized	rs71395333	16	88918096	T	C	0.118169	0.0199007	T	C	-0.0319	0.0151
M18368	Cys-gly, oxidized	rs7185749	16	90120166	A	G	-0.119279	0.0134781	A	G	0.0182	9.10×10-3
M18368	Cys-gly, oxidized	rs72815540	16	89048746	A	G	0.136753	0.0273623	A	G	-0.0213	0.0174
M18368	Cys-gly, oxidized	rs74466939	16	89294595	T	C	0.107137	0.0197469	T	C	-0.0111	0.0148
M18368	Cys-gly, oxidized	rs75687828	16	89618876	A	G	0.207788	0.0206906	T	C	-0.0188	0.0146
M18368	Cys-gly, oxidized	rs78545310	16	89704931	T	C	-0.130057	0.0217687	T	C	-8.50×10-3	0.0156
M18368	Cys-gly, oxidized	rs79557824	16	89714232	T	C	-0.129051	0.0255184	T	C	9.00×10-3	0.0201
M18368	Cys-gly, oxidized	rs80164364	16	89734917	T	C	-0.146443	0.0231523	A	G	0.0128	0.0157
M18368	Cys-gly, oxidized	rs8053979	16	89871168	A	G	-0.119812	0.0150915	T	C	-8.90×10-3	0.0104
M18368	Cys-gly, oxidized	rs9926776	16	90107738	T	G	0.0738309	0.0141741	A	G	-1.80×10-3	0.0117
M18368	Cys-gly, oxidized	rs9932205	16	16201234	T	C	-0.0969519	0.0188447	A	G	7.30×10-3	0.0138
M19324	1-stearoyl-GPI (18:0)	rs11207970	1	62915473	T	C	-0.0711488	0.0125549	T	G	0.014	8.60×10-3
M19324	1-stearoyl-GPI (18:0)	rs11604424	11	116651115	T	C	-0.0806294	0.0147369	T	C	9.00×10-3	9.80×10-3
M19324	1-stearoyl-GPI (18:0)	rs2852095	18	47580051	A	G	0.0655758	0.0127776	T	G	-0.0141	8.80×10-3
M19324	1-stearoyl-GPI (18:0)	rs429358	19	45411941	T	C	-0.0839182	0.016277	A	G	0.0374	0.0117
M19324	1-stearoyl-GPI (18:0)	rs9947678	18	47284345	A	G	0.0738641	0.0142486	T	C	-0.0242	9.60×10-3
M33959	N-acetyltryptophan	rs10896198	11	67497177	A	G	-0.0999466	0.0132529	A	C	0.0125	9.80×10-3
M33959	N-acetyltryptophan	rs11227841	11	67350790	T	C	-0.119709	0.0196915	A	G	0.026	0.0122
M33959	N-acetyltryptophan	rs114892943	6	25751125	A	C	0.172178	0.0297883	A	C	0.0199	0.0204
M33959	N-acetyltryptophan	rs11604516	11	66831749	A	C	-0.175243	0.0304378	T	C	0.0227	0.0211
M33959	N-acetyltryptophan	rs12418239	11	67815086	A	G	0.0873413	0.0162545	A	G	-0.0191	0.011
M33959	N-acetyltryptophan	rs145183935	11	66802687	T	C	0.159392	0.0233432	A	G	-0.0247	0.0165
M33959	N-acetyltryptophan	rs145431788	11	67743517	T	C	-0.140141	0.0257172	T	C	0.0215	0.0161
M33959	N-acetyltryptophan	rs16891824	6	26561376	A	G	-0.0995315	0.0169127	T	C	-7.00×10-3	0.0111
M33959	N-acetyltryptophan	rs1852646	2	73633984	A	G	0.149841	0.0171135	T	C	-1.20×10-3	0.0116
M33959	N-acetyltryptophan	rs2281073	6	25622558	A	G	0.0805147	0.0129195	A	G	-0.0232	8.70×10-3
M33959	N-acetyltryptophan	rs2290958	11	67413006	T	C	-0.336625	0.0160998	A	G	0.0201	0.0115
M33959	N-acetyltryptophan	rs2514039	11	67416963	A	G	-0.0962631	0.0126565	T	C	-5.00×10-3	9.50×10-3
M33959	N-acetyltryptophan	rs376252494	11	67564373	A	C	-0.0946186	0.0167955	T	C	7.50×10-3	0.0112
M33959	N-acetyltryptophan	rs537673	6	25886526	A	G	0.0594051	0.0120649	T	C	-9.00×10-3	8.10×10-3
M33959	N-acetyltryptophan	rs56206297	6	25669278	T	G	0.104362	0.0165623	A	G	-9.10×10-3	0.0111
M33959	N-acetyltryptophan	rs61892919	11	67739327	T	C	-0.10474	0.018136	A	C	0.0185	0.0107
M33959	N-acetyltryptophan	rs61893937	11	65740372	A	G	0.144521	0.0255175	T	C	-0.0111	0.018
M33959	N-acetyltryptophan	rs62394289	6	25848911	A	G	0.172266	0.0185939	A	G	-0.0155	0.0124
M33959	N-acetyltryptophan	rs6546857	2	73837955	A	G	0.123542	0.0144729	A	G	-0.0197
M33959	N-acetyltryptophan	rs662094	11	66342691	A	G	-0.0631407	0.0121605	A	C	-5.30×10-3	8.10×10-3
M33959	N-acetyltryptophan	rs75110987	6	25815218	A	C	-0.185173	0.0122387	A	G	0.0238	8.20×10-3
M33959	N-acetyltryptophan	rs75365655	6	25939289	T	C	-0.12591	0.0227386	A	G	3.60×10-3	0.0148
M33959	N-acetyltryptophan	rs79512139	11	67355797	A	G	-0.184117	0.0232172	A	C	4.40×10-3	0.0152
M33959	N-acetyltryptophan	rs9356996	6	26008487	A	C	0.0725167	0.0121562	T	G	-5.50×10-3	8.10×10-3
M35136	5-methyluridine (ribothymidine)	rs11198116	10	119566367	T	G	-0.0642695	0.0121095	T	C	-3.40×10-3	8.00×10-3
M35136	5-methyluridine (ribothymidine)	rs112565862	22	51210289	T	C	0.127523	0.0178867	A	G	-2.00×10-4	0.0155
M35136	5-methyluridine (ribothymidine)	rs117637509	22	51000015	A	G	0.341809	0.027746	A	G	0.0209	0.0211
M35136	5-methyluridine (ribothymidine)	rs12628844	22	51144168	A	G	0.0656883	0.012166	A	G	1.90×10-3	9.80×10-3
M35136	5-methyluridine (ribothymidine)	rs131742	22	51034870	A	G	0.154369	0.0121729	A	G	4.50×10-3	8.60×10-3
M35136	5-methyluridine (ribothymidine)	rs144030725	22	50934942	T	C	0.145402	0.0263655	A	G	0.0132	0.0201
M35136	5-methyluridine (ribothymidine)	rs2032424	22	50954824	T	C	-0.147909	0.0248534	A	G	-0.0224	0.0176
M35136	5-methyluridine (ribothymidine)	rs2232887	22	50928331	A	G	-0.165906	0.032554	T	C	-0.034	0.0191
M35136	5-methyluridine (ribothymidine)	rs2281439	22	50897868	A	G	-0.0855501	0.0160504	A	G	3.00×10-3	0.0108
M35136	5-methyluridine (ribothymidine)	rs28642128	4	70768924	A	G	-0.107788	0.0218437	T	C	-7.10×10-3	0.0158
M35136	5-methyluridine (ribothymidine)	rs3091397	22	50957520	A	G	-0.448853	0.0142939	T	C	-0.027	9.50×10-3
M35136	5-methyluridine (ribothymidine)	rs4073477	22	50800929	A	G	-0.0675506	0.0137714	A	G	2.40×10-3	9.80×10-3
M35136	5-methyluridine (ribothymidine)	rs45515701	22	50915322	A	G	-0.25273	0.0237208	T	C	-0.011	0.017
M35136	5-methyluridine (ribothymidine)	rs4838866	22	50685508	A	G	0.1286	0.0155576	A	G	0.0123	0.0113
M35136	5-methyluridine (ribothymidine)	rs5770892	22	50999681	A	G	0.123591	0.0144431	T	C	9.30×10-3	0.0101
M35136	5-methyluridine (ribothymidine)	rs6010191	22	50583232	A	G	0.190497	0.0241214	T	C	0.0258	0.0167
M35136	5-methyluridine (ribothymidine)	rs6151419	22	51064915	A	G	0.0995523	0.0162854	A	C	0.018	0.0121
M35136	5-methyluridine (ribothymidine)	rs6956732	7	47943869	A	G	-0.122899	0.0231293	A	G	-0.0249	0.0159
M35136	5-methyluridine (ribothymidine)	rs7238	22	51007488	A	G	-0.199268	0.0216612	A	G	-4.30×10-3	0.0153
M35136	5-methyluridine (ribothymidine)	rs730936	22	50665860	T	C	-0.132865	0.0153947	A	G	2.90×10-3	0.0109
M35136	5-methyluridine (ribothymidine)	rs73172252	22	50973779	A	G	-0.192198	0.0164753	T	C	2.70×10-3	0.0114
M35136	5-methyluridine (ribothymidine)	rs73341739	7	48294329	A	G	-0.0950432	0.0190764	T	C	0.0111	0.0133
M35136	5-methyluridine (ribothymidine)	rs7354799	22	51128649	A	G	0.0818401	0.0119578	T	C	-1.10×10-3	8.70×10-3
M35136	5-methyluridine (ribothymidine)	rs743615	22	50944128	A	G	-0.202015	0.0131652	T	C	-8.90×10-3	9.30×10-3
M35136	5-methyluridine (ribothymidine)	rs746720	6	20417976	T	G	-0.059387	0.0117689	T	C	-6.40×10-3	7.90×10-3
M35136	5-methyluridine (ribothymidine)	rs76225192	22	50913654	A	C	0.139834	0.0258345	T	C	-0.0145	0.017
M35136	5-methyluridine (ribothymidine)	rs762668	22	51066990	T	C	0.160359	0.0146438	T	C	6.00×10-4	0.0108
M35136	5-methyluridine (ribothymidine)	rs76916354	22	51035427	A	G	-0.157127	0.0205821	T	G	-0.013	0.0152
M35136	5-methyluridine (ribothymidine)	rs7794100	7	48127445	A	C	-0.142644	0.0119426	A	C	-0.014	8.40×10-3
M35136	5-methyluridine (ribothymidine)	rs80201391	22	51023793	T	C	0.166135	0.02912	T	C	9.80×10-3	0.0217
M35136	5-methyluridine (ribothymidine)	rs9616789	22	50978504	A	G	-0.130468	0.0238601	T	C	0.0109	0.0189
M36098	4-vinylphenol sulfate	rs1233480	6	29477414	T	C	0.0863262	0.0176326	T	C	-0.0525	0.0132
M36098	4-vinylphenol sulfate	rs12606001	18	8782147	T	C	0.0608439	0.0123733	A	G	-0.014	9.00×10-3
M36098	4-vinylphenol sulfate	rs13195728	6	27771106	T	C	-0.0933251	0.0183827	A	G	0.0527	0.0141
M36098	4-vinylphenol sulfate	rs13207082	6	27251379	A	G	-0.10291	0.0188835	T	C	0.0518	0.0145
M36098	4-vinylphenol sulfate	rs1408269	6	25880023	A	G	0.0802746	0.0146851	T	C	-0.014	9.90×10-3
M36098	4-vinylphenol sulfate	rs34158769	6	26336572	A	G	0.123778	0.0192136	A	G	-0.048	0.0147
M36098	4-vinylphenol sulfate	rs35016036	6	28314880	T	C	0.100149	0.0185571	A	C	-0.0517	0.0142
M36098	4-vinylphenol sulfate	rs9461218	6	25818755	A	G	0.101952	0.0136252	A	G	-0.0311	9.60×10-3
M36099	4-ethylphenylsulfate	rs11696578	20	52166279	T	C	-0.119376	0.0241029	A	G	0.0256	0.0165
M36099	4-ethylphenylsulfate	rs13211507	6	28257377	T	C	-0.105712	0.0184053	A	G	0.052	0.0141
M36099	4-ethylphenylsulfate	rs13217620	6	27653120	T	C	0.10598	0.0191386	A	G	-0.0541	0.0149
M36099	4-ethylphenylsulfate	rs3134930	6	32191620	T	C	0.0688547	0.0138234	A	G	-0.0259	9.30×10-3
M36099	4-ethylphenylsulfate	rs3135316	6	28864849	A	G	-0.10675	0.0182993	A	G	0.0601	0.0139
M36099	4-ethylphenylsulfate	rs35565446	6	27145341	T	C	0.115348	0.0189294	A	G	-0.0494	0.0145
M36099	4-ethylphenylsulfate	rs556339	6	25870745	T	C	0.115391	0.0133864	A	G	-0.0264	9.40×10-3
M36099	4-ethylphenylsulfate	rs75782365	6	26408551	T	G	-0.128662	0.0189311	T	C	0.0519	0.0145
M37181	4-allylphenol sulfate	rs13204012	6	28201531	A	G	0.116734	0.0185897	A	G	-0.0513	0.0142
M37181	4-allylphenol sulfate	rs1611581	6	29850827	T	C	0.0727139	0.013792	A	G	-0.0344	9.10×10-3
M37181	4-allylphenol sulfate	rs2328887	6	25430149	T	C	0.114507	0.0195373	T	C	-0.0421	0.0147
M37181	4-allylphenol sulfate	rs3118361	6	28898287	T	C	0.123794	0.01858	A	G	-0.0608	0.0143
M37181	4-allylphenol sulfate	rs413670	6	29526562	A	G	0.113682	0.0179747	A	C	-0.0588	0.0137
M37181	4-allylphenol sulfate	rs556339	6	25870745	T	C	0.126084	0.0133983	A	G	-0.0264	9.40×10-3
M37181	4-allylphenol sulfate	rs71559024	6	27352750	A	G	0.116658	0.0187236	T	C	-0.0498	0.0143
M37181	4-allylphenol sulfate	rs72844462	6	26563864	A	C	-0.113717	0.0181854	T	G	0.044	0.0137
M46356	X - 21312	rs1165211	6	25800922	T	C	0.0930288	0.0156372	T	C	-8.00×10-4	8.70×10-3
M46356	X - 21312	rs11757140	6	25380135	A	G	0.0727539	0.0144166	A	G	2.50×10-3	8.20×10-3
M46356	X - 21312	rs11964886	6	25878379	T	C	-0.165919	0.0194751	A	G	0.0109	0.0108
M46356	X - 21312	rs1233480	6	29477414	T	C	0.149094	0.0207568	T	C	-0.0525	0.0132
M46356	X - 21312	rs13215879	6	26978700	T	C	-0.184548	0.0203134	A	C	0.0442	0.0128
M46356	X - 21312	rs144143828	6	25208153	T	C	0.175803	0.0241235	T	C	-0.0178	0.0151
M46356	X - 21312	rs1611581	6	29850827	T	C	0.103282	0.0166544	T	C	-0.0344	9.10×10-3
M46356	X - 21312	rs200659015	6	25546901	A	C	0.185782	0.0281631	A	C	-0.0433	0.0161
M46356	X - 21312	rs2517664	6	30073259	T	C	0.133033	0.0182925	T	G	-0.0316	0.0108
M46356	X - 21312	rs2690111	6	25327427	T	C	0.119322	0.0188962	A	G	-0.0122	0.011
M46356	X - 21312	rs301385	6	25514808	T	G	0.086999	0.0144592	A	G	-3.90×10-3	8.10×10-3
M46356	X - 21312	rs3117191	6	29398938	T	C	-0.107383	0.019016	T	C	6.90×10-3	0.0106
M46356	X - 21312	rs34158769	6	26336572	A	G	0.217472	0.0220836	T	C	-0.048	0.0147
M46356	X - 21312	rs35715914	6	27592003	T	C	0.179834	0.0215371	T	C	-0.0542	0.0142
M46356	X - 21312	rs4645	6	26124634	T	C	-0.104308	0.0182398	T	C	9.90×10-3	0.0101
M46356	X - 21312	rs4712938	6	25449269	T	C	0.0868707	0.0167461	A	G	-4.80×10-3	9.70×10-3
M46356	X - 21312	rs55785441	10	93300557	T	G	-0.0779645	0.0154711	A	G	0.0165	9.30×10-3
M46356	X - 21312	rs6456703	6	25826119	T	C	0.24328	0.0158341	T	C	-0.0278	9.40×10-3
M46356	X - 21312	rs6456783	6	27389975	A	G	-0.0972604	0.0144161	A	G	8.40×10-3	8.00×10-3
M46356	X - 21312	rs6942227	6	25177508	A	G	-0.125509	0.0209695	T	C	0.0144	0.0127
M46356	X - 21312	rs72846780	6	28119055	T	C	-0.179897	0.0217458	T	C	0.051	0.0142
M46356	X - 21312	rs7845449	8	106715767	T	C	0.101508	0.0205582	A	G	9.00×10-4	0.0117
M46356	X - 21312	rs806790	6	26218920	A	G	-0.0765794	0.0147279	A	G	0.0142	8.10×10-3
M46356	X - 21312	rs9366622	6	25414537	T	C	0.123313	0.0202653	A	G	-0.0275	0.0118
M46356	X - 21312	rs9895661	17	59456589	T	C	0.095938	0.0194	A	G	-0.0182	0.0108
M46455	X - 21410	rs1005597	6	29474238	T	C	-0.0684971	0.0121822	A	C	-6.00×10-4	8.00×10-3
M46455	X - 21410	rs10232076	7	98948904	T	C	0.124561	0.0224844	A	G	-0.0144	0.0144
M46455	X - 21410	rs111232086	3	195979011	T	C	0.110713	0.0166215	T	G	1.40×10-3	0.0111
M46455	X - 21410	rs11188020	10	96314104	A	G	0.0789661	0.0126124	T	C	-7.90×10-3	8.30×10-3
M46455	X - 21410	rs115997786	3	195937629	A	G	-0.0956829	0.0181533	T	C	-9.00×10-4	0.0131
M46455	X - 21410	rs12111519	6	28611154	A	G	0.116164	0.021419	T	C	-0.0104	0.0107
M46455	X - 21410	rs13062089	3	196000066	A	G	0.124199	0.0240192	A	G	-0.0163	0.0165
M46455	X - 21410	rs13217620	6	27653120	T	C	0.236435	0.0195677	T	G	-0.0541	0.0149
M46455	X - 21410	rs13235951	7	100087459	T	C	0.130698	0.0186698	T	G	-4.10×10-3	0.012
M46455	X - 21410	rs1328262	6	25458217	T	C	-0.0983631	0.0135051	T	C	0.0125	9.00×10-3
M46455	X - 21410	rs1347567	6	25965552	A	G	0.181737	0.0286917	A	C	5.70×10-3	0.0181
M46455	X - 21410	rs140595491	6	25184408	A	G	0.212471	0.0213759	A	G	-0.0189	0.0155
M46455	X - 21410	rs147372994	10	96654088	T	G	0.127404	0.0259282	A	G	-3.70×10-3	0.0163
M46455	X - 21410	rs151181543	10	96849789	A	C	0.12709	0.0185579	T	C	-4.40×10-3	0.0125
M46455	X - 21410	rs16974820	15	85627306	A	C	-0.0755002	0.0152448	T	G	4.00×10-3	9.80×10-3
M46455	X - 21410	rs1886251	6	25501030	T	C	0.0753221	0.0129971	A	G	-0.0208	8.60×10-3
M46455	X - 21410	rs198839	6	26112620	T	G	0.0713278	0.0135974	A	G	-0.0189	9.00×10-3
M46455	X - 21410	rs200260894	6	27234977	A	C	-0.107179	0.0149433	T	C	-4.70×10-3	0.0103
M46455	X - 21410	rs200659015	6	25546901	A	C	0.233228	0.0247214	A	G	-0.0433	0.0161
M46455	X - 21410	rs2498381	6	26670899	A	G	0.117207	0.0122259	T	G	-0.0126	8.10×10-3
M46455	X - 21410	rs2690111	6	25327427	T	C	0.11753	0.0161641	T	C	-0.0122	0.011
M46455	X - 21410	rs276362	6	27938235	A	C	0.0793972	0.013597	T	C	-0.0101	9.00×10-3
M46455	X - 21410	rs3116842	6	29093659	T	C	0.0681475	0.0124465	A	G	-0.0186	8.10×10-3
M46455	X - 21410	rs34107459	6	26328353	T	C	-0.277993	0.0196987	T	C	0.0459	0.0148
M46455	X - 21410	rs34816374	6	26949672	A	G	-0.250183	0.0191251	T	C	0.0448	0.0142
M46455	X - 21410	rs451774	6	28502550	A	G	0.0842834	0.0135304	T	G	-2.10×10-3	8.70×10-3
M46455	X - 21410	rs527732063	6	32606476	A	G	0.080385	0.0160914	T	C	-0.0264	0.0112
M46455	X - 21410	rs551668502	6	27389935	A	G	-0.0798304	0.0127084	A	G	0.0206	8.40×10-3
M46455	X - 21410	rs56235845	5	176798040	T	G	-0.078974	0.0129756	T	C	-6.10×10-3	9.10×10-3
M46455	X - 21410	rs62162852	2	85379729	T	C	-0.0871708	0.017218	T	G	-4.30×10-3	0.0115
M46455	X - 21410	rs6900224	6	25437986	T	C	-0.11816	0.0142558	T	C	5.30×10-3	9.60×10-3
M46455	X - 21410	rs6921589	6	25422369	A	C	0.182856	0.0179976	T	C	-0.029	0.012
M46455	X - 21410	rs73156680	7	99536317	A	G	0.246126	0.0209036	T	C	-3.50×10-3	0.0139
M46455	X - 21410	rs73208061	3	195774890	A	G	0.0675378	0.0133467	T	G	3.40×10-3	9.00×10-3
M46455	X - 21410	rs73740434	6	27144980	A	C	0.220372	0.0274543	A	G	4.20×10-3	0.0224
M46455	X - 21410	rs7626680	3	195924203	A	G	0.0801038	0.0125702	A	G	1.00×10-4	9.00×10-3
M46455	X - 21410	rs76847488	2	133029425	T	G	-0.154102	0.0310892	T	C	-0.0318	0.026
M46455	X - 21410	rs77794699	10	96820570	A	G	-0.104966	0.0137332	A	G	8.00×10-4	8.90×10-3
M46455	X - 21410	rs79398212	3	195949755	T	C	0.175036	0.0287495	T	C	0.0198	0.0223
M46455	X - 21410	rs806790	6	26218920	A	G	-0.113232	0.0125033	A	G	0.0142	8.10×10-3
M46455	X - 21410	rs9258121	6	29671646	T	C	-0.0643667	0.0122556	A	G	0.0107	8.00×10-3
M46455	X - 21410	rs9265567	6	31298548	A	G	0.0760361	0.0133045	T	C	-3.70×10-3	8.20×10-3
M46455	X - 21410	rs927986	6	25412628	A	G	-0.0771942	0.0125053	T	C	0.0129	8.70×10-3
M46455	X - 21410	rs9379761	6	25372990	T	C	-0.0619712	0.0124041	A	C	-8.10×10-3	8.30×10-3
M46455	X - 21410	rs9467618	6	25824809	T	C	0.258112	0.0138405	T	C	-0.0279	9.40×10-3
M46455	X - 21410	rs9885831	6	25750793	A	C	0.106227	0.0136345	A	G	-2.90×10-3	9.20×10-3
M46471	X - 12824	rs116034618	1	76190568	T	C	0.126455	0.0174018	T	C	6.00×10-3	0.0111
M46471	X - 12824	rs1165202	6	25871649	T	C	-0.124005	0.0176944	A	G	0.0299	0.0121
M46471	X - 12824	rs1177442	6	25809069	A	G	-0.305791	0.0126702	T	C	0.0205	8.10×10-3
M46471	X - 12824	rs12064251	1	76476279	A	G	0.14425	0.0238313	A	G	-8.80×10-3	0.0164
M46471	X - 12824	rs12206581	6	28594342	T	C	0.0706017	0.0128056	T	C	-0.0186	8.20×10-3
M46471	X - 12824	rs143085181	6	25658223	A	G	0.195388	0.0297168	A	G	-0.02	0.0192
M46471	X - 12824	rs1611250	6	29750672	T	C	0.0858838	0.0174497	A	G	-0.0248	0.0117
M46471	X - 12824	rs16891824	6	26561376	A	G	-0.111884	0.0175652	A	G	-7.00×10-3	0.0111
M46471	X - 12824	rs199744	6	25923189	T	C	-0.129627	0.0142393	A	G	0.0186	9.00×10-3
M46471	X - 12824	rs201893146	1	76358081	T	C	-0.199404	0.0253664	A	G	0.0179	0.0164
M46471	X - 12824	rs2072804	6	26391190	A	G	0.0973553	0.0134319	A	C	5.70×10-3	8.70×10-3
M46471	X - 12824	rs2933243	12	56860577	A	G	-0.0927763	0.0161934	A	G	0.0172	0.0109
M46471	X - 12824	rs34150592	6	25336735	T	G	0.0638194	0.0129045	T	G	-0.0141	8.20×10-3
M46471	X - 12824	rs3915740	6	25510051	A	G	-0.102035	0.0126365	T	G	4.10×10-3	8.10×10-3
M46471	X - 12824	rs4141467	1	76091842	T	C	-0.0899755	0.0140502	A	G	-2.00×10-3	9.00×10-3
M46471	X - 12824	rs4368803	6	25410077	T	C	-0.0762557	0.0137433	A	G	7.60×10-3	9.00×10-3
M46471	X - 12824	rs4713135	6	28039586	A	G	0.0988949	0.0145653	A	G	-4.00×10-3	9.60×10-3
M46471	X - 12824	rs560586208	11	61627203	T	C	-0.184255	0.0367624	A	C	2.30×10-3	0.0194
M46471	X - 12824	rs5745488	1	76349760	A	G	-0.182222	0.021579	T	C	-0.0127	0.0154
M46471	X - 12824	rs62394299	6	25873190	T	C	-0.286471	0.0199956	T	C	0.0115	0.0131
M46471	X - 12824	rs6456771	6	27232395	A	G	0.107118	0.0132968	T	C	6.60×10-3	8.70×10-3
M46471	X - 12824	rs6915987	6	27515776	A	G	-0.0629314	0.0126315	T	C	0.0117	8.10×10-3
M46471	X - 12824	rs6935954	6	26255451	A	G	-0.0758709	0.0126762	A	G	3.40×10-3	8.10×10-3
M46471	X - 12824	rs722086	6	25428954	T	C	-0.0904328	0.0161079	T	G	0.0247	0.0107
M46471	X - 12824	rs73740434	6	27144980	A	C	0.140075	0.0280214	A	G	4.20×10-3	0.0224
M46471	X - 12824	rs74662487	6	25453057	A	G	-0.110796	0.0190949	T	C	0.0115	0.0126
M46471	X - 12824	rs75365655	6	25939289	T	C	-0.181355	0.0239858	T	C	3.60×10-3	0.0148
M46471	X - 12824	rs79376884	1	76465401	T	C	0.133103	0.0256539	A	G	-0.0121	0.0156
M46471	X - 12824	rs80123984	6	25476250	A	G	0.0851885	0.0169871	A	G	-2.00×10-3	0.0111
M46471	X - 12824	rs9379780	6	25707171	A	G	-0.0987678	0.0126932	A	G	8.10×10-3	8.30×10-3
M46471	X - 12824	rs9467524	6	25481231	T	G	0.149348	0.0185158	A	C	6.50×10-3	0.012
M46590	X - 07765	rs139332558	6	26637724	T	C	-0.124355	0.0215697	T	C	0.0529	0.0146
M46590	X - 07765	rs2235232	6	27326863	A	G	0.0677473	0.0137293	A	C	-8.30×10-3	8.00×10-3
M46590	X - 07765	rs2275906	6	25773809	A	G	0.120348	0.0203601	T	C	-0.0267	0.0117
M46590	X - 07765	rs2328887	6	25430149	T	C	0.148536	0.0218426	T	C	-0.0421	0.0147
M46590	X - 07765	rs301375	6	25517373	A	G	0.0742969	0.0138315	T	C	-6.10×10-3	8.10×10-3
M46590	X - 07765	rs556339	6	25870745	T	C	0.162703	0.0151976	A	C	-0.0264	9.40×10-3
M46590	X - 07765	rs6918792	6	27451419	A	G	-0.120177	0.0202554	A	G	0.051	0.0136
M46590	X - 07765	rs9295683	6	26069495	T	C	0.112408	0.0145295	T	C	-0.0178	8.30×10-3
M46710	X - 17690	rs10425	6	26056549	A	G	-0.0865562	0.0138693	A	G	0.0173	8.30×10-3
M46710	X - 17690	rs111915606	6	25871610	T	C	-0.133015	0.0185393	T	C	0.0131	0.0113
M46710	X - 17690	rs13211507	6	28257377	T	C	-0.10696	0.0197787	T	C	0.052	0.0141
M46710	X - 17690	rs13217620	6	27653120	T	C	0.124685	0.0205144	T	C	-0.0541	0.0149
M46710	X - 17690	rs200659015	6	25546901	A	C	0.126854	0.0258811	T	C	-0.0433	0.0161
M46710	X - 17690	rs35942569	6	26339131	A	G	-0.140039	0.0205026	T	C	0.0464	0.0146
M46710	X - 17690	rs57440165	6	26843517	A	C	-0.121606	0.0201659	T	C	0.0488	0.0145
M46710	X - 17690	rs62394322	6	25897776	A	G	-0.116386	0.0182602	A	G	0.0185	0.0111
M46710	X - 17690	rs9461218	6	25818755	A	G	0.185539	0.0147123	A	G	-0.0311	9.60×10-3
M48130	N6-succinyladenosine	rs1239822	12	70321450	T	C	-0.0700278	0.0140616	A	G	-4.50×10-3	8.50×10-3
M48130	N6-succinyladenosine	rs138049	22	40627059	A	C	0.111229	0.0178583	T	C	0.0256	8.00×10-3
M48130	N6-succinyladenosine	rs56361238	22	41623351	A	G	0.133856	0.0258899	A	G	0.0432	0.0151
M48130	N6-succinyladenosine	rs8135371	22	40757228	A	C	0.216355	0.0189913	A	C	0.0344	0.0112
Renal cell cancer
M15681	4-guanidinobutanoate	rs10774021	12	349298	T	C	0.0679	0.0126	T	C	-0.0128	0.0188
M15681	4-guanidinobutanoate	rs10927844	1	16068615	A	G	0.15	0.0146	A	G	0.0333	0.0239
M15681	4-guanidinobutanoate	rs10927902	1	16395147	A	G	0.0777	0.0143	A	G	-0.02	0.0223
M15681	4-guanidinobutanoate	rs114285195	1	16092493	T	C	-0.14	0.0268	T	C	-0.0846	0.0567
M15681	4-guanidinobutanoate	rs11577707	1	16063560	A	G	-0.21	0.0156	A	G	-0.0364	0.029
M15681	4-guanidinobutanoate	rs11753995	6	160575366	A	G	-0.082	0.016	A	G	-0.0128	0.0243
M15681	4-guanidinobutanoate	rs12070915	1	15746793	T	C	0.15	0.0216	T	C	-3.43×10-3	0.0395
M15681	4-guanidinobutanoate	rs12096463	1	16326918	T	C	0.14	0.0217	T	C	0.0128	0.0321
M15681	4-guanidinobutanoate	rs12208357	6	160543148	T	C	-0.16	0.0226	T	C	-0.0378	0.0345
M15681	4-guanidinobutanoate	rs1240337	1	16020843	A	C	0.27	0.0212	A	C	0.0289	0.0329
M15681	4-guanidinobutanoate	rs1806991	1	16129441	T	C	-0.0677	0.0122	T	C	-0.0107	0.0183
M15681	4-guanidinobutanoate	rs2753299	1	15891620	A	G	0.3	0.0248	A	G	4.64×10-3	0.0496
M15681	4-guanidinobutanoate	rs3105751	6	160822675	A	G	0.0822	0.0131	A	G	0.04	0.0205
M15681	4-guanidinobutanoate	rs35225200	4	103146888	A	C	-0.11	0.022	A	C	0.0483	0.034
M15681	4-guanidinobutanoate	rs3737704	1	15813969	A	C	0.42	0.0121	A	C	0.0492	0.0185
M15681	4-guanidinobutanoate	rs3765373	1	15769139	A	G	-0.18	0.0174	A	G	-0.0591	0.0302
M15681	4-guanidinobutanoate	rs4661335	1	16104799	T	C	-0.16	0.012	T	C	-0.0445	0.0184
M15681	4-guanidinobutanoate	rs514941	1	15768023	A	G	0.16	0.0129	A	G	1.33×10-3	0.0199
M15681	4-guanidinobutanoate	rs61782444	1	16015582	A	G	0.19	0.022	A	G	0.0691	0.0377
M15681	4-guanidinobutanoate	rs62440900	6	160566092	T	C	-0.1	0.0187	T	C	-0.0333	0.0277
M15681	4-guanidinobutanoate	rs6659108	1	16077628	T	C	0.22	0.0219	T	C	0.0169	0.0344
M15681	4-guanidinobutanoate	rs79726518	1	16192280	A	G	0.19	0.0265	A	G	0.0122	0.0413
M36098	4-vinylphenol sulfate	rs1233480	6	29477414	T	C	0.0863	0.0176	T	C	-0.0698	0.0303
M36098	4-vinylphenol sulfate	rs13195728	6	27771106	T	C	-0.0933	0.0184	T	C	0.0784	0.0325
M36098	4-vinylphenol sulfate	rs13207082	6	27251379	A	G	-0.1	0.0189	A	G	0.0941	0.0336
M36098	4-vinylphenol sulfate	rs1866991	8	57979213	A	G	0.0986	0.0201	A	G	-0.0516	0.0299
M36098	4-vinylphenol sulfate	rs3131336	6	28831611	T	C	0.0963	0.0183	T	C	-0.0934	0.0322
M36098	4-vinylphenol sulfate	rs34158769	6	26336572	A	G	0.12	0.0192	A	G	-0.12	0.0343
M36098	4-vinylphenol sulfate	rs35016036	6	28314880	T	C	0.1	0.0186	T	C	-0.0818	0.0327
M36098	4-vinylphenol sulfate	rs9461218	6	25818755	A	G	0.1	0.0136	A	G	-0.0344	0.0215
M37181	4-allylphenol sulfate	rs13204012	6	28201531	A	G	0.12	0.0186	A	G	-0.0798	0.0327
M37181	4-allylphenol sulfate	rs1611581	6	29850827	T	C	0.0727	0.0138	T	C	-0.0726	0.0249
M37181	4-allylphenol sulfate	rs2328887	6	25430149	T	C	0.11	0.0195	T	C	-0.0546	0.0322
M37181	4-allylphenol sulfate	rs3094067	6	30299245	T	G	-0.11	0.0177	T	G	0.11	0.0305
M37181	4-allylphenol sulfate	rs3118361	6	28898287	T	C	0.12	0.0186	T	C	-0.0905	0.0322
M37181	4-allylphenol sulfate	rs413670	6	29526562	A	G	0.11	0.018	A	G	-0.0991	0.0319
M37181	4-allylphenol sulfate	rs556339	6	25870745	T	C	0.13	0.0134	T	C	-0.0392	0.0209
M37181	4-allylphenol sulfate	rs71559024	6	27352750	A	G	0.12	0.0187	A	G	-0.0891	0.033
M37181	4-allylphenol sulfate	rs72844462	6	26563864	A	C	-0.11	0.0182	A	C	0.053	0.0316
M46356	X - 21312	rs1165211	6	25800922	T	C	0.093	0.0156	T	C	-9.81×10-3	0.0196
M46356	X - 21312	rs11757140	6	25380135	A	G	0.0728	0.0144	A	G	-0.0244	0.018
M46356	X - 21312	rs1233480	6	29477414	T	C	0.15	0.0208	T	C	-0.0698	0.0303
M46356	X - 21312	rs13215879	6	26978700	T	C	-0.18	0.0203	T	C	0.0883	0.0293
M46356	X - 21312	rs144143828	6	25208153	T	C	0.18	0.0241	T	C	-0.0407	0.0344
M46356	X - 21312	rs1611255	6	29751005	A	C	0.11	0.0203	A	C	-0.0729	0.0275
M46356	X - 21312	rs1611581	6	29850827	T	C	0.1	0.0167	T	C	-0.0726	0.0249
M46356	X - 21312	rs17266491	6	25516795	A	G	-0.1	0.0164	A	G	0.044	0.0214
M46356	X - 21312	rs2517664	6	30073259	T	C	0.13	0.0183	T	C	-0.0596	0.0249
M46356	X - 21312	rs2690111	6	25327427	T	C	0.12	0.0189	T	C	-0.0347	0.0245
M46356	X - 21312	rs2893916	6	27396658	A	C	-0.0938	0.0142	A	C	0.0222	0.0181
M46356	X - 21312	rs303026	6	25131193	T	C	0.11	0.0207	T	C	-0.0171	0.0268
M46356	X - 21312	rs3117191	6	29398938	T	C	-0.11	0.019	T	C	0.0369	0.0237
M46356	X - 21312	rs3118361	6	28898287	T	C	0.16	0.0217	T	C	-0.0905	0.0322
M46356	X - 21312	rs34158769	6	26336572	A	G	0.22	0.0221	A	G	-0.12	0.0343
M46356	X - 21312	rs35460124	1	117417525	A	C	-0.0853	0.0173	A	C	0.0112	0.0232
M46356	X - 21312	rs35715914	6	27592003	T	C	0.18	0.0215	T	C	-0.0792	0.0326
M46356	X - 21312	rs4645	6	26124634	T	C	-0.1	0.0182	T	C	7.02×10-3	0.0246
M46356	X - 21312	rs4712938	6	25449269	T	C	0.0869	0.0167	T	C	-0.0362	0.0217
M46356	X - 21312	rs67682613	6	31826705	A	G	0.11	0.0193	A	G	-0.0642	0.0261
M46356	X - 21312	rs6942227	6	25177508	A	G	-0.13	0.021	A	G	0.0522	0.029
M46356	X - 21312	rs72846780	6	28119055	T	C	-0.18	0.0217	T	C	0.087	0.0326
M46356	X - 21312	rs7763910	6	26472655	A	G	0.0814	0.0145	A	G	-0.0344	0.0184
M46356	X - 21312	rs7845449	8	106715767	T	C	0.1	0.0206	T	C	-0.0223	0.0255
M46356	X - 21312	rs9262142	6	30650026	A	G	0.11	0.0199	A	G	-0.0903	0.0294
M46356	X - 21312	rs9366622	6	25414537	T	C	0.12	0.0203	T	C	-0.0169	0.0274
M46356	X - 21312	rs9895661	17	59456589	T	C	0.0959	0.0194	T	C	-0.073	0.0244
M46455	X - 21410	rs1005597	6	29474238	T	C	-0.0685	0.0122	T	C	7.08×10-3	0.0182
M46455	X - 21410	rs10232076	7	98948904	T	C	0.12	0.0225	T	C	-0.0194	0.0334
M46455	X - 21410	rs10278040	7	99141373	A	G	0.5	0.0253	A	G	-0.0195	0.0385
M46455	X - 21410	rs10946784	6	25517889	A	G	0.0921	0.0178	A	G	-0.0115	0.0258
M46455	X - 21410	rs113361078	6	27392898	A	G	-0.0632	0.0122	A	G	0.0184	0.0183
M46455	X - 21410	rs1165216	6	25797971	A	G	-0.21	0.0133	A	G	0.0111	0.0197
M46455	X - 21410	rs13062089	3	196000066	A	G	0.12	0.024	A	G	-0.0433	0.0364
M46455	X - 21410	rs13205211	6	28203056	T	G	-0.22	0.0189	T	G	0.0796	0.0327
M46455	X - 21410	rs13217620	6	27653120	T	C	0.24	0.0196	T	C	-0.08	0.0328
M46455	X - 21410	rs13235951	7	100087459	T	C	0.13	0.0187	T	C	-0.0388	0.0281
M46455	X - 21410	rs1347567	6	25965552	A	G	0.18	0.0287	A	G	-0.0705	0.0407
M46455	X - 21410	rs140595491	6	25184408	A	G	0.21	0.0214	A	G	-0.0448	0.0351
M46455	X - 21410	rs143733840	7	98773677	T	G	-0.15	0.0224	T	G	0.0351	0.0437
M46455	X - 21410	rs147372994	10	96654088	T	G	0.13	0.0259	T	G	-1.39×10-3	0.036
M46455	X - 21410	rs150790542	6	26965398	T	C	0.11	0.0137	T	C	-0.0299	0.0251
M46455	X - 21410	rs151181543	10	96849789	A	C	0.13	0.0186	A	C	0.0338	0.0295
M46455	X - 21410	rs198839	6	26112620	T	G	0.0713	0.0136	T	G	-0.0209	0.0201
M46455	X - 21410	rs2276447	6	29912204	T	C	-0.0632	0.0125	T	C	0.044	0.021
M46455	X - 21410	rs2342307	3	195942487	A	G	0.2	0.0127	A	G	-2.28×10-3	0.0195
M46455	X - 21410	rs2572024	7	99473229	A	G	0.0836	0.0123	A	G	-5.21×10-3	0.0187
M46455	X - 21410	rs2690111	6	25327427	T	C	0.12	0.0162	T	C	-0.0347	0.0245
M46455	X - 21410	rs276362	6	27938235	A	C	0.0794	0.0136	A	C	-7.60×10-3	0.0204
M46455	X - 21410	rs3116842	6	29093659	T	C	0.0681	0.0124	T	C	1.34×10-3	0.0194
M46455	X - 21410	rs3130834	6	29248149	T	C	-0.2	0.0187	T	C	0.09	0.0321
M46455	X - 21410	rs34816374	6	26949672	A	G	-0.25	0.0191	A	G	0.0888	0.0334
M46455	X - 21410	rs3757140	6	26380457	A	G	-0.13	0.0188	A	G	-0.0258	0.0282
M46455	X - 21410	rs451774	6	28502550	A	G	0.0843	0.0135	A	G	0.013	0.0201
M46455	X - 21410	rs61885705	11	64318408	A	G	0.11	0.0135	A	G	-0.0356	0.0201
M46455	X - 21410	rs62162852	2	85379729	T	C	-0.0872	0.0172	T	C	0.014	0.0257
M46455	X - 21410	rs62409176	3	196035229	T	C	-0.1	0.0167	T	C	0.0173	0.0247
M46455	X - 21410	rs6900224	6	25437986	T	C	-0.12	0.0143	T	C	0.0376	0.0214
M46455	X - 21410	rs6921589	6	25422369	A	C	0.18	0.018	A	C	-0.0238	0.0277
M46455	X - 21410	rs72841397	6	27488423	A	C	-0.12	0.0237	A	C	-1.87×10-3	0.035
M46455	X - 21410	rs73156680	7	99536317	A	G	0.25	0.0209	A	G	-3.89×10-3	0.0317
M46455	X - 21410	rs7626680	3	195924203	A	G	0.0801	0.0126	A	G	8.25×10-3	0.0201
M46455	X - 21410	rs7771765	6	25616687	T	C	0.11	0.0125	T	C	-0.0315	0.0187
M46455	X - 21410	rs79398212	3	195949755	T	C	0.18	0.0287	T	C	0.019	0.0403
M46455	X - 21410	rs805825	6	31740454	A	G	0.0606	0.0123	A	G	-0.0227	0.0186
M46455	X - 21410	rs806789	6	26229161	A	C	-0.1	0.0121	A	C	5.93×10-3	0.0182
M46455	X - 21410	rs9257140	6	28727121	A	G	0.21	0.0188	A	G	-0.0921	0.0325
M46455	X - 21410	rs9261006	6	29964363	T	C	-0.0722	0.0122	T	C	0.0151	0.0182
M46455	X - 21410	rs9265567	6	31298548	A	G	0.076	0.0133	A	G	-0.0285	0.0221
M46455	X - 21410	rs927986	6	25412628	A	G	-0.0772	0.0125	A	G	-2.55×10-3	0.0196
M46455	X - 21410	rs9379761	6	25372990	T	C	-0.062	0.0124	T	C	0.0225	0.0183
M46455	X - 21410	rs9467618	6	25824809	T	C	0.26	0.0138	T	C	-0.0311	0.021
M46455	X - 21410	rs9885831	6	25750793	A	C	0.11	0.0136	A	C	-0.0433	0.0209
Testicular germ cell cancer
M27719	Galactonate	rs10928554	2	136799609	T	C	-0.12	0.0224	T	C	0.0569	0.0387
M27719	Galactonate	rs115457816	2	136787468	T	C	-0.17	0.0306	T	C	0.0503	0.0581
M27719	Galactonate	rs1470457	2	136581848	A	G	0.15	0.0152	A	G	-0.0589	0.0254
M27719	Galactonate	rs17261772	2	135911422	T	C	0.14	0.0147	T	C	-0.0653	0.0248
M27719	Galactonate	rs35564151	2	135372951	A	G	0.0706	0.0125	A	G	-0.0534	0.0224
M32827	Andro steroid monosulfate (1)*	rs10232076	7	98948904	T	C	0.14	0.0226	T	C	0.0711	0.0398
M32827	Andro steroid monosulfate (1)*	rs10278040	7	99141373	A	G	0.64	0.0256	A	G	-0.11	0.047
M32827	Andro steroid monosulfate (1)*	rs1150753	6	32059867	A	G	-0.0941	0.0182	A	G	0.0286	0.0345
M32827	Andro steroid monosulfate (1)*	rs11572136	10	96809051	A	C	0.15	0.0261	A	C	-0.0388	0.0472
M32827	Andro steroid monosulfate (1)*	rs1165216	6	25797971	A	G	-0.16	0.0135	A	G	4.40×10-3	0.0236
M32827	Andro steroid monosulfate (1)*	rs11761427	7	98847476	T	G	0.13	0.0261	T	G	-2.60×10-3	0.0476
M32827	Andro steroid monosulfate (1)*	rs1233604	6	28734676	A	G	0.16	0.019	A	G	-0.0585	0.0371
M32827	Andro steroid monosulfate (1)*	rs13217620	6	27653120	T	C	0.18	0.0198	T	C	-0.0754	0.0381
M32827	Andro steroid monosulfate (1)*	rs13217797	6	25486014	T	C	-0.0705	0.0139	T	C	-5.90×10-3	0.0248
M32827	Andro steroid monosulfate (1)*	rs13235951	7	100087459	T	C	0.19	0.0189	T	C	-0.0932	0.0334
M32827	Andro steroid monosulfate (1)*	rs140595491	6	25184408	A	G	0.16	0.0216	A	G	5.30×10-3	0.0419
M32827	Andro steroid monosulfate (1)*	rs143733840	7	98773677	T	G	-0.2	0.0226	T	G	0.02	0.0432
M32827	Andro steroid monosulfate (1)*	rs144669817	10	96261549	T	C	-0.14	0.0175	T	C	0.0679	0.0302
M32827	Andro steroid monosulfate (1)*	rs150790542	6	26965398	T	C	0.0818	0.0138	T	C	-2.90×10-3	0.0379
M32827	Andro steroid monosulfate (1)*	rs151181543	10	96849789	A	C	0.3	0.0187	A	C	2.00×10-3	0.0461
M32827	Andro steroid monosulfate (1)*	rs1543681	6	26187783	A	C	-0.0844	0.0122	A	C	7.50×10-3	0.0218
M32827	Andro steroid monosulfate (1)*	rs1634716	6	30969754	A	G	0.0904	0.0173	A	G	-0.0767	0.0334
M32827	Andro steroid monosulfate (1)*	rs1796518	6	26388672	T	C	0.0773	0.0129	T	C	-0.0126	0.0226
M32827	Andro steroid monosulfate (1)*	rs1852644	2	73597718	A	G	0.0676	0.0133	A	G	0.031	0.0236
M32827	Andro steroid monosulfate (1)*	rs2071426	10	96828323	T	C	0.2	0.0138	T	C	-0.0192	0.024
M32827	Andro steroid monosulfate (1)*	rs2130357	6	27886830	T	C	-0.0782	0.0144	T	C	0.0544	0.0257
M32827	Andro steroid monosulfate (1)*	rs2191035	6	28434943	A	G	0.0702	0.0136	A	G	-0.0186	0.0241
M32827	Andro steroid monosulfate (1)*	rs2342307	3	195942487	A	G	0.16	0.0129	A	G	-0.0103	0.0229
M32827	Andro steroid monosulfate (1)*	rs2405442	7	99971313	T	C	-0.069	0.0133	T	C	0.0326	0.0235
M32827	Andro steroid monosulfate (1)*	rs2527910	7	99568753	T	G	-0.0672	0.0135	T	G	0.023	0.0235
M32827	Andro steroid monosulfate (1)*	rs2572024	7	99473229	A	G	0.12	0.0125	A	G	-3.10×10-3	0.0222
M32827	Andro steroid monosulfate (1)*	rs2797992	10	95959384	A	G	0.0747	0.0127	A	G	-0.0625	0.0223
M32827	Andro steroid monosulfate (1)*	rs3093988	6	31492453	A	G	0.0973	0.0157	A	G	-0.0408	0.0292
M32827	Andro steroid monosulfate (1)*	rs3130834	6	29248149	T	C	-0.15	0.0189	T	C	0.0659	0.037
M32827	Andro steroid monosulfate (1)*	rs3131020	6	29475902	T	C	0.0629	0.0123	T	C	-0.0149	0.0218
M32827	Andro steroid monosulfate (1)*	rs3131112	6	30447674	A	C	-0.1	0.0177	A	C	0.0728	0.034
M32827	Andro steroid monosulfate (1)*	rs3132685	6	29945949	A	G	0.14	0.0184	A	G	-0.0504	0.0342
M32827	Andro steroid monosulfate (1)*	rs34243448	6	28193102	A	C	0.16	0.0191	A	C	-0.0643	0.0377
M32827	Andro steroid monosulfate (1)*	rs35942569	6	26339131	A	G	-0.2	0.0197	A	G	0.022	0.0391
M32827	Andro steroid monosulfate (1)*	rs3804107	6	25608359	T	C	0.0729	0.0126	T	C	-0.0138	0.0223
M32827	Andro steroid monosulfate (1)*	rs3844056	3	195918266	T	C	0.0876	0.0176	T	C	0.061	0.0309
M32827	Andro steroid monosulfate (1)*	rs4337386	18	42971830	A	G	-0.0886	0.018	A	G	-0.0478	0.0334
M32827	Andro steroid monosulfate (1)*	rs4712938	6	25449269	T	C	0.1	0.0145	T	C	0.0265	0.0257
M32827	Andro steroid monosulfate (1)*	rs60479761	10	95978131	A	G	0.13	0.0261	A	G	-0.0239	0.053
M32827	Andro steroid monosulfate (1)*	rs61421869	2	150142912	A	G	0.0732	0.0147	A	G	-6.80×10-3	0.0259
M32827	Andro steroid monosulfate (1)*	rs7078478	10	96325677	A	G	-0.14	0.0127	A	G	0.0274	0.0226
M32827	Andro steroid monosulfate (1)*	rs71557378	6	26903585	T	G	-0.19	0.0193	T	G	0.0465	0.0381
M32827	Andro steroid monosulfate (1)*	rs72944345	11	79380970	T	C	0.0817	0.0165	T	C	-0.0192	0.0295
M32827	Andro steroid monosulfate (1)*	rs73156680	7	99536317	A	G	0.32	0.0211	A	G	-0.0679	0.0373
M32827	Andro steroid monosulfate (1)*	rs75857264	10	5325308	T	C	0.12	0.0158	T	C	-0.0207	0.028
M32827	Andro steroid monosulfate (1)*	rs77170107	10	96626365	T	C	-0.15	0.0269	T	C	0.0218	0.0435
M32827	Andro steroid monosulfate (1)*	rs79398212	3	195949755	T	C	0.17	0.0293	T	C	3.60×10-3	0.0712
M32827	Andro steroid monosulfate (1)*	rs858986	6	27178523	A	C	0.12	0.0192	A	C	0.0262	0.0342
M32827	Andro steroid monosulfate (1)*	rs9295657	6	25419318	A	G	0.13	0.0179	A	G	-0.0534	0.0324
M32827	Andro steroid monosulfate (1)*	rs9357746	6	52641371	T	C	-0.0625	0.0125	T	C	0.0175	0.022
M32827	Andro steroid monosulfate (1)*	rs9461246	6	26381660	A	G	-0.14	0.0188	A	G	-0.017	0.034
M32827	Andro steroid monosulfate (1)*	rs9467618	6	25824809	T	C	0.2	0.014	T	C	0.016	0.0256
M32827	Andro steroid monosulfate (1)*	rs9885831	6	25750793	A	C	0.0866	0.0138	A	C	-0.0275	0.0248
M38168	16a-hydroxy DHEA 3-sulfate	rs10232076	7	98948904	T	C	0.19	0.0219	T	C	0.0711	0.0398
M38168	16a-hydroxy DHEA 3-sulfate	rs10278040	7	99141373	A	G	0.88	0.025	A	G	-0.11	0.047
M38168	16a-hydroxy DHEA 3-sulfate	rs111267264	2	73907578	A	G	0.0791	0.0155	A	G	0.0407	0.0293
M38168	16a-hydroxy DHEA 3-sulfate	rs11572136	10	96809051	A	C	0.13	0.0251	A	C	-0.0388	0.0472
M38168	16a-hydroxy DHEA 3-sulfate	rs1165189	6	25849779	A	C	-0.13	0.0135	A	C	-0.0111	0.0255
M38168	16a-hydroxy DHEA 3-sulfate	rs11761427	7	98847476	T	G	0.17	0.0252	T	G	-2.60×10-3	0.0476
M38168	16a-hydroxy DHEA 3-sulfate	rs1185976	6	25822363	T	C	-0.14	0.0131	T	C	3.00×10-4	0.0239
M38168	16a-hydroxy DHEA 3-sulfate	rs12371604	12	21391336	T	C	-0.0813	0.0144	T	C	-0.0223	0.0257
M38168	16a-hydroxy DHEA 3-sulfate	rs12539172	7	100091795	T	C	-0.0904	0.0127	T	C	0.0223	0.0235
M38168	16a-hydroxy DHEA 3-sulfate	rs13062089	3	196000066	A	G	0.12	0.0233	A	G	-0.075	0.0427
M38168	16a-hydroxy DHEA 3-sulfate	rs13201681	6	28394680	T	C	0.1	0.0185	T	C	-0.0626	0.0376
M38168	16a-hydroxy DHEA 3-sulfate	rs13217620	6	27653120	T	C	0.11	0.0192	T	C	-0.0754	0.0381
M38168	16a-hydroxy DHEA 3-sulfate	rs13235951	7	100087459	T	C	0.24	0.0182	T	C	-0.0932	0.0334
M38168	16a-hydroxy DHEA 3-sulfate	rs143733840	7	98773677	T	G	-0.25	0.0219	T	G	0.02	0.0432
M38168	16a-hydroxy DHEA 3-sulfate	rs144669817	10	96261549	T	C	-0.11	0.0168	T	C	0.0679	0.0302
M38168	16a-hydroxy DHEA 3-sulfate	rs148215750	19	10408581	T	G	-0.13	0.0265	T	G	4.10×10-3	0.0494
M38168	16a-hydroxy DHEA 3-sulfate	rs150790542	6	26965398	T	C	0.0663	0.0133	T	C	-2.90×10-3	0.0379
M38168	16a-hydroxy DHEA 3-sulfate	rs151181543	10	96849789	A	C	0.24	0.0182	A	C	2.00×10-3	0.0461
M38168	16a-hydroxy DHEA 3-sulfate	rs2031323	10	96325447	T	C	0.13	0.0123	T	C	-0.0277	0.0226
M38168	16a-hydroxy DHEA 3-sulfate	rs2071426	10	96828323	T	C	0.16	0.0133	T	C	-0.0192	0.024
M38168	16a-hydroxy DHEA 3-sulfate	rs2328887	6	25430149	T	C	0.12	0.0195	T	C	-5.70×10-3	0.0377
M38168	16a-hydroxy DHEA 3-sulfate	rs2342307	3	195942487	A	G	0.14	0.0124	A	G	-0.0103	0.0229
M38168	16a-hydroxy DHEA 3-sulfate	rs2527910	7	99568753	T	G	-0.0792	0.013	T	G	0.023	0.0235
M38168	16a-hydroxy DHEA 3-sulfate	rs2572024	7	99473229	A	G	0.14	0.012	A	G	-3.10×10-3	0.0222
M38168	16a-hydroxy DHEA 3-sulfate	rs2746149	6	29435355	T	C	-0.0911	0.018	T	C	0.0734	0.0363
M38168	16a-hydroxy DHEA 3-sulfate	rs2797992	10	95959384	A	G	0.0621	0.0122	A	G	-0.0625	0.0223
M38168	16a-hydroxy DHEA 3-sulfate	rs28674904	7	98833791	A	G	0.14	0.0211	A	G	-0.0856	0.0421
M38168	16a-hydroxy DHEA 3-sulfate	rs3118361	6	28898287	T	C	0.0946	0.0186	T	C	-0.0709	0.0372
M38168	16a-hydroxy DHEA 3-sulfate	rs4729561	7	99583286	T	C	-0.0912	0.0126	T	C	1.10×10-3	0.0229
M38168	16a-hydroxy DHEA 3-sulfate	rs61885705	11	64318408	A	G	0.0703	0.0132	A	G	3.00×10-4	0.024
M38168	16a-hydroxy DHEA 3-sulfate	rs62472984	7	98718455	A	G	0.0686	0.0139	A	G	0.0231	0.0267
M38168	16a-hydroxy DHEA 3-sulfate	rs71557378	6	26903585	T	G	-0.12	0.0187	T	G	0.0465	0.0381
M38168	16a-hydroxy DHEA 3-sulfate	rs73155656	7	98565963	A	G	-0.13	0.0232	A	G	0.0539	0.051
M38168	16a-hydroxy DHEA 3-sulfate	rs73156680	7	99536317	A	G	0.43	0.0204	A	G	-0.0679	0.0373
M38168	16a-hydroxy DHEA 3-sulfate	rs733528	6	26374903	A	G	-0.0694	0.0131	A	G	5.20×10-3	0.0241
M38168	16a-hydroxy DHEA 3-sulfate	rs7740510	6	25605512	T	C	0.075	0.0133	T	C	9.70×10-3	0.0243
M38168	16a-hydroxy DHEA 3-sulfate	rs79398212	3	195949755	T	C	0.15	0.028	T	C	3.60×10-3	0.0712
M38168	16a-hydroxy DHEA 3-sulfate	rs7979473	12	121420260	A	G	-0.0801	0.0123	A	G	-0.0191	0.0224
M38168	16a-hydroxy DHEA 3-sulfate	rs806789	6	26229161	A	C	-0.0595	0.0118	A	C	0.0119	0.0218
M38168	16a-hydroxy DHEA 3-sulfate	rs9393716	6	26376868	A	G	-0.11	0.0149	A	G	-1.50×10-3	0.0279
M38168	16a-hydroxy DHEA 3-sulfate	rs9467729	6	26379298	T	C	-0.0935	0.0176	T	C	-0.0359	0.0326
M38168	16a-hydroxy DHEA 3-sulfate	rs9885831	6	25750793	A	C	0.0667	0.0133	A	C	-0.0275	0.0248

## Sheet: Table S3
Table S3. Significant associations identified in primary MR analyses using the inverse-variance weighted (IVW) method
Metabolite ID a	Annotation	Number of IVs	R2 (%) b	F-statistics	IVW			Weighted median		Egger regression		MR-PRESSO		Hetergeneity		MR-PRESSO global test P	Egger		Reverse MR (IVW)			Power c
					OR (95% CI)	P	Pbonfer	OR (95% CI)	P	OR (95% CI)	P	OR (95% CI)	P	Q	P		Intercept	P	Number of IVs	OR (95% CI)	P
Breast cancer
M46799	1-oleoyl-3-linoleoyl-glycerol (18:1/18:2)	20	6.14769	873.76	0.92 (0.89-0.95)	1.42×10-6	6.78×10-4	0.90 (0.83-0.97)	0.0154	0.94 (0.82-1.07)	0.334	0.92 (0.89-0.95)	3.26×10-5	15.1341	0.714036	0.75	-0.0017031	0.79	191	1.00 (0.97-1.03)	0.81	1
M53013	Glycosyl-N-palmitoyl-sphingosine	21	10.2556	1546.95	0.93 (0.90-0.96)	2.61×10-6	1.24×10-3	0.96 (0.91-1.00)	0.0643	0.97 (0.91-1.04)	0.453	0.93 (0.90-0.96)	1.38×10-4	26.4356	0.151902	0.15	-0.00700371	0.15	191	1.00 (0.97-1.03)	0.94	1
M52449	1-stearoyl-2-arachidonoyl-GPI (18:0/20:4)	22	10.1396	1610.75	1.06 (1.03-1.08)	8.31×10-5	0.04	1.09 (1.03-1.15)	4.44×10-3	1.05 (0.99-1.12)	0.128	1.06 (1.03-1.08)	5.25×10-4	19.4469	0.556494	0.53	0.000144742	0.97	191	1.01 (0.98-1.04)	0.45	1
M46294	X - 21285	24	8.06633	910.66	0.92 (0.89-0.95)	1.95×10-7	9.30×10-5	0.86 (0.77-0.96)	0.01	0.95 (0.82-1.11)	0.548	0.92 (0.89-0.95)	2.82×10-5	27.3583	0.241023	0.29	-0.00405972	0.6	191	1.00 (0.95-1.05)	0.96	1
M46356	X - 21312	24	9.59319	1030.87	0.86 (0.83-0.88)	5.71×10-25	2.72×10-22	0.90 (0.83-0.98)	0.026	0.82 (0.73-0.92)	2.17×10-3	0.86 (0.83-0.88)	4.20×10-10	24.3268	0.385903	0.53	0.00550867	0.4	191	0.96 (0.92-1.00)	0.08	1
M52865	X - 24544	26	11.4466	1712.86	0.95 (0.93-0.97)	5.62×10-5	0.03	0.95 (0.91-1.00)	0.0527	1.00 (0.94-1.06)	0.972	0.95 (0.93-0.97)	1.14×10-4	19.4415	0.775473	0.8	-0.0061709	0.11	191	0.98 (0.94-1.01)	0.21	0.99
M52468	1-stearoyl-2-linoleoyl-GPI (18:0/18:2)	30	11.7836	1907.87	0.93 (0.91-0.95)	1.67×10-8	7.96×10-6	0.94 (0.90-0.98)	7.46×10-3	0.92 (0.87-0.98)	0.0127	0.93 (0.91-0.95)	1.33×10-6	25.0989	0.673104	0.69	0.00126297	0.72	191	1.01 (0.98-1.04)	0.46	1
M33009	Homostachydrine*	4	1.45029	201.08	0.84 (0.78-0.90)	4.37×10-7	2.09×10-4	0.85 (0.78-0.94)	0.0438	0.95 (0.71-1.28)	0.785	0.84 (0.80-0.87)	3.21×10-3	1.01521	0.797571	0.82	-0.0124042	0.46	191	1.02 (0.98-1.05)	0.33	1
M34399	3,7-dimethylurate	4	1.16223	148.3	0.82 (0.75-0.89)	7.89×10-7	3.77×10-4	0.79 (0.70-0.89)	0.0292	0.99 (0.62-1.57)	0.956	0.82 (0.76-0.88)	0.0105	2.22413	0.527211	0.6	-0.0225772	0.51	191	1.00 (0.97-1.03)	0.96	1
M46455	X - 21410	45	20.123	3387.12	0.93 (0.91-0.94)	5.24×10-14	2.50×10-11	0.93 (0.90-0.97)	2.44×10-3	0.94 (0.90-0.99)	0.0123	0.93 (0.91-0.94)	1.95×10-9	47.7985	0.321155	0.36	-0.002481	0.36	191	0.97 (0.93-1.01)	0.18	1
M31787	3-carboxy-4-methyl-5-propyl-2-furanpropanoate (CMPF)	5	1.02035	147.34	1.24 (1.12-1.39)	8.84×10-5	0.04	1.33 (1.10-1.60)	0.0396	1.15 (0.69-1.94)	0.625	1.24 (1.12-1.39)	0.0172	6.14406	0.188645	0.31	0.00644669	0.79	191	1.01 (0.98-1.05)	0.53	1
M20699	Erythritol	6	2.66457	388.4	0.89 (0.85-0.94)	1.32×10-5	6.31×10-3	0.91 (0.84-0.97)	0.0449	0.93 (0.85-1.02)	0.183	0.89 (0.86-0.94)	4.60×10-3	4.00323	0.548951	0.66	-0.00776828	0.33	191	1.02 (0.98-1.05)	0.3	1
M46710	X - 17690	6	1.59503	193.49	0.86 (0.80-0.92)	1.06×10-5	5.06×10-3	0.89 (0.79-0.99)	0.0803	0.88 (0.58-1.31)	0.556	0.86 (0.80-0.92)	6.99×10-3	5.10938	0.402678	0.48	-0.0022304	0.92	191	0.97 (0.93-1.01)	0.1	1
M35157	N6-carbamoylthreonyladenosine	7	1.61457	231.52	0.75 (0.68-0.82)	3.81×10-9	1.82×10-6	0.84 (0.73-0.97)	0.0511	0.65 (0.41-1.03)	0.126	0.75 (0.68-0.82)	1.06×10-3	11.2269	0.0816113	0.19	0.0119384	0.57	191	0.99 (0.96-1.03)	0.75	1
M46398	X - 21353	7	2.92159	425.88	0.90 (0.86-0.95)	9.53×10-5	0.04	0.91 (0.86-0.97)	0.0338	0.91 (0.80-1.03)	0.2	0.90 (0.87-0.94)	2.56×10-3	3.71762	0.714827	0.75	-0.000886317	0.92	191	0.98 (0.95-1.02)	0.31	1
M42574	Glycohyocholate	8	3.51642	443.65	0.91 (0.87-0.95)	5.72×10-5	0.03	0.94 (0.87-1.02)	0.209	0.96 (0.83-1.11)	0.602	0.91 (0.88-0.94)	1.19×10-3	4.11247	0.766735	0.78	-0.00674627	0.5	191	0.99 (0.96-1.03)	0.63	1
M36594	1-linoleoyl-GPI (18:2)*	9	4.13087	613.93	0.91 (0.87-0.95)	1.63×10-5	7.75×10-3	0.89 (0.83-0.95)	0.0111	0.92 (0.78-1.09)	0.377	0.91 (0.87-0.95)	2.58×10-3	9.37172	0.311915	0.35	-0.00221925	0.84	191	0.98 (0.95-1.01)	0.28	1
Colorectal cancer
M01110	Arachidonate (20:4n6)	20	13.0558	2141.32	1.13 (1.10-1.16)	5.62×10-17	2.82×10-14	1.14 (1.10-1.19)	1.18×10-6	1.15 (1.09-1.21)	4.41×10-5	1.13 (1.10-1.16)	1.03×10-8	14.4858	0.754672	0.75	-0.00288875	0.49	130	1.02 (0.92-1.12)	0.77	1
M52613	1-(1-enyl-stearoyl)-2-arachidonoyl-GPC (P-18:0/20:4)	20	14.9353	2363.96	1.13 (1.10-1.16)	1.61×10-18	8.04×10-16	1.12 (1.08-1.16)	2.98×10-6	1.13 (1.08-1.19)	1.14×10-4	1.13 (1.10-1.16)	6.35×10-9	15.0004	0.722571	0.81	-0.000682853	0.87	130	1.07 (0.96-1.19)	0.21	1
M33387	2-arachidonoyl-GPC (20:4)*	21	18.289	3161.32	1.11 (1.08-1.13)	4.13×10-15	2.07×10-12	1.11 (1.08-1.14)	1.84×10-6	1.11 (1.05-1.16)	5.55×10-4	1.11 (1.08-1.13)	1.56×10-7	22.3875	0.319858	0.41	-0.000115958	0.98	130	1.03 (0.91-1.16)	0.67	1
M52713	1-(1-enyl-palmitoyl)-2-palmitoleoyl-GPC (P-16:0/16:1)*	21	13.1683	2021.23	1.06 (1.03-1.09)	7.60×10-5	0.04	1.08 (1.03-1.13)	2.99×10-3	1.05 (0.99-1.12)	0.123	1.06 (1.03-1.09)	3.47×10-4	16.9197	0.658181	0.67	0.0012736	0.78	130	1.02 (0.98-1.06)	0.28	0.99
M52719	Phosphatidylcholine (16:0/22:5n3, 18:1/20:4)*	21	12.2344	1888.29	1.14 (1.10-1.17)	1.03×10-17	5.16×10-15	1.15 (1.10-1.19)	1.24×10-6	1.16 (1.10-1.22)	2.40×10-5	1.14 (1.10-1.17)	3.96×10-8	20.3685	0.435103	0.5	-0.00360385	0.36	130	1.05 (0.96-1.16)	0.28	1
M52449	1-stearoyl-2-arachidonoyl-GPI (18:0/20:4)	22	8.36715	1303.47	1.09 (1.05-1.13)	2.27×10-5	0.01	1.06 (1.00-1.12)	0.0559	1.07 (0.97-1.18)	0.198	1.09 (1.05-1.13)	3.69×10-4	23.2397	0.331332	0.37	0.00196252	0.73	130	1.00 (0.94-1.06)	0.98	1
M46515	X - 21470	24	14.0567	2213.76	1.06 (1.03-1.09)	7.74×10-5	0.04	1.04 (1.00-1.08)	0.0484	1.03 (0.98-1.09)	0.259	1.06 (1.03-1.09)	6.33×10-4	25.18	0.341073	0.4	0.00403965	0.31	130	1.00 (0.96-1.04)	0.98	1
M42450	1-stearoyl-2-arachidonoyl-GPC (18:0/20:4)	25	26.4591	5141.73	1.09 (1.07-1.11)	6.62×10-19	3.32×10-16	1.09 (1.06-1.12)	1.05×10-6	1.08 (1.05-1.12)	8.22×10-5	1.09 (1.07-1.11)	4.29×10-9	23.7493	0.476005	0.57	0.00216082	0.51	120	1.00 (0.96-1.04)	0.97	1
M46294	X - 21285	25	10.3199	1194.36	1.12 (1.08-1.16)	8.72×10-10	4.37×10-7	1.16 (1.06-1.26)	2.40×10-3	1.20 (1.07-1.34)	4.08×10-3	1.12 (1.08-1.16)	2.47×10-6	29.1706	0.213776	0.28	-0.00783191	0.23	130	1.02 (0.98-1.06)	0.39	1
M33228	1-arachidonoyl-GPC (20:4n6)*	26	24.3096	4590.18	1.09 (1.07-1.11)	1.95×10-15	9.78×10-13	1.10 (1.07-1.13)	7.19×10-7	1.09 (1.05-1.13)	4.32×10-5	1.09 (1.07-1.11)	4.17×10-9	20.4869	0.720841	0.71	-0.000852369	0.8	120	0.99 (0.96-1.03)	0.66	1
M52462	1-palmitoyl-2-arachidonoyl-GPC (16:0/20:4)	27	21.4877	3910.97	1.10 (1.08-1.13)	3.27×10-18	1.64×10-15	1.10 (1.07-1.13)	3.26×10-7	1.10 (1.06-1.14)	5.62×10-5	1.10 (1.08-1.13)	3.53×10-9	26.5905	0.431042	0.52	0.000651657	0.85	120	1.01 (0.98-1.05)	0.42	1
M38168	16a-hydroxy DHEA 3-sulfate	30	15.604	2628.03	1.06 (1.03-1.08)	6.26×10-5	0.03	1.05 (1.01-1.09)	0.0295	1.04 (0.98-1.10)	0.187	1.06 (1.03-1.08)	1.01×10-4	22.928	0.779827	0.81	0.00249877	0.52	130	0.99 (0.95-1.04)	0.76	1
M52689	1-(1-enyl-palmitoyl)-2-arachidonoyl-GPC (P-16:0/20:4)*	32	22.4415	3915.2	1.11 (1.09-1.14)	2.92×10-21	1.46×10-18	1.12 (1.08-1.15)	1.21×10-7	1.12 (1.07-1.16)	1.14×10-5	1.11 (1.09-1.14)	9.51×10-11	30.4544	0.493931	0.59	-0.000482612	0.89	130	1.05 (0.94-1.18)	0.37	1
M47653	X - 11593	34	37.1453	8007.07	1.04 (1.02-1.06)	1.50×10-5	7.49×10-3	1.03 (1.01-1.06)	4.69×10-3	1.01 (0.98-1.04)	0.475	1.04 (1.02-1.05)	1.81×10-6	18.4769	0.98044	0.98	0.00615425	0.07	130	0.99 (0.95-1.03)	0.51	1
M32827	Andro steroid monosulfate (1)*	38	18.6302	3022.7	1.10 (1.07-1.13)	2.18×10-11	1.09×10-8	1.05 (1.01-1.10)	0.0307	1.06 (1.00-1.13)	0.0697	1.10 (1.07-1.13)	7.28×10-8	43.2176	0.222903	0.25	0.0043147	0.29	130	1.00 (0.96-1.05)	0.84	1
M46455	X - 21410	45	19.6611	3290.35	1.13 (1.10-1.16)	3.61×10-19	1.81×10-16	1.15 (1.08-1.24)	1.97×10-4	1.19 (1.12-1.26)	3.15×10-6	1.13 (1.10-1.16)	1.83×10-11	50.9249	0.219779	0.25	-0.00624042	0.1	130	1.00 (0.96-1.05)	0.94	1
M47651	X - 11491	45	55.0021	16598	0.96 (0.95-0.98)	3.72×10-7	1.86×10-4	0.96 (0.94-0.98)	4.13×10-5	0.95 (0.92-0.97)	5.86×10-5	0.96 (0.95-0.98)	5.19×10-6	42.2537	0.546689	0.59	0.00474115	0.08	130	1.01 (0.97-1.05)	0.73	1
M27719	Galactonate	5	2.15029	285.57	0.81 (0.76-0.87)	3.67×10-9	1.84×10-6	0.81 (0.73-0.90)	0.0181	0.82 (0.64-1.04)	0.193	0.81 (0.78-0.85)	4.64×10-4	1.26074	0.868	0.87	-0.000303061	0.99	130	0.99 (0.95-1.02)	0.49	1
M37181	4-allylphenol sulfate	5	1.26129	181.3	1.32 (1.18-1.48)	2.11×10-6	1.06×10-3	1.41 (1.15-1.73)	0.0292	1.13 (0.49-2.61)	0.798	1.32 (1.21-1.44)	3.56×10-3	2.38257	0.66578	0.69	0.0175755	0.73	130	1.01 (0.98-1.05)	0.48	1
M46601	X - 11470	55	19.7516	3306.04	0.92 (0.90-0.95)	2.30×10-10	1.15×10-7	0.92 (0.86-0.98)	8.76×10-3	0.93 (0.87-1.00)	0.0591	0.92 (0.90-0.95)	1.70×10-8	49.5182	0.647712	0.66	-0.00107804	0.81	130	1.00 (0.96-1.04)	0.94	1
M34397	1-arachidonylglycerol (20:4)	6	4.81807	562.03	1.18 (1.13-1.24)	9.69×10-13	4.86×10-10	1.20 (1.14-1.27)	1.50×10-3	1.28 (1.13-1.45)	0.0173	1.18 (1.13-1.23)	4.19×10-4	3.70948	0.591954	0.49	-0.0174452	0.24	130	1.02 (0.95-1.10)	0.6	1
M35157	N6-carbamoylthreonyladenosine	6	1.22476	174.93	1.34 (1.21-1.49)	1.83×10-8	9.19×10-6	1.24 (1.00-1.54)	0.1109	1.97 (1.19-3.27)	0.0588	1.34 (1.22-1.48)	1.65×10-3	4.18575	0.522995	0.61	-0.034132	0.21	130	1.01 (0.97-1.04)	0.79	1
M46459	X - 01911	6	2.73602	309.17	1.13 (1.06-1.20)	9.52×10-5	0.05	1.12 (1.03-1.22)	0.0396	1.15 (0.97-1.37)	0.19	1.13 (1.07-1.20)	8.61×10-3	4.34714	0.500593	0.64	-0.00206742	0.85	130	1.00 (0.96-1.04)	0.89	0.99
M52474	1-(1-enyl-palmitoyl)-GPC (P-16:0)*	7	1.77448	257.9	1.19 (1.10-1.29)	2.22×10-5	0.01	1.22 (1.07-1.40)	0.0243	0.97 (0.71-1.32)	0.854	1.19 (1.10-1.29)	4.20×10-3	5.38019	0.496054	0.61	0.0199238	0.23	130	1.01 (0.96-1.06)	0.61	1
M46701	X - 19141	70	64.6222	25993	0.95 (0.94-0.97)	3.08×10-12	1.54×10-9	0.95 (0.93-0.97)	1.14×10-6	0.96 (0.94-0.98)	5.96×10-4	0.95 (0.94-0.96)	5.08×10-12	48.4195	0.97169	0.98	-0.0013747	0.5	130	1.03 (0.99-1.07)	0.22	1
M36099	4-ethylphenylsulfate	8	1.79772	261.54	1.42 (1.30-1.55)	5.07×10-14	2.54×10-11	1.50 (1.26-1.79)	2.66×10-3	1.52 (1.00-2.31)	0.101	1.42 (1.30-1.55)	1.34×10-4	7.95757	0.33635	0.52	-0.00671359	0.76	130	1.00 (0.97-1.04)	0.87	1
M38165	Palmitoyl ethanolamide	8	5.31158	511.7	1.09 (1.05-1.14)	6.08×10-5	0.03	1.10 (1.03-1.16)	0.0225	1.07 (0.95-1.22)	0.316	1.09 (1.06-1.13)	1.58×10-3	4.51377	0.719059	0.78	0.0033633	0.77	130	0.98 (0.94-1.02)	0.38	0.99
M00590	Hypotaurine	9	2.25141	322.23	0.83 (0.78-0.90)	5.84×10-7	2.93×10-4	0.86 (0.75-0.99)	0.0734	0.73 (0.58-0.93)	0.0349	0.83 (0.79-0.88)	8.75×10-5	3.79232	0.875358	0.89	0.0121636	0.29	130	1.03 (1.00-1.07)	0.08	1
M46111	O-methylcatechol sulfate	9	2.1847	319.23	1.41 (1.31-1.52)	6.25×10-19	3.13×10-16	1.49 (1.25-1.78)	2.35×10-3	1.87 (1.34-2.62)	8.21×10-3	1.41 (1.31-1.51)	1.18×10-5	6.91123	0.54624	0.7	-0.0288004	0.13	130	1.00 (0.97-1.04)	0.95	1
M52673	1-(1-enyl-palmitoyl)-2-arachidonoyl-GPE (P-16:0/20:4)*	9	4.00168	561.66	1.21 (1.14-1.30)	3.92×10-9	1.97×10-6	1.25 (1.16-1.35)	3.87×10-4	1.32 (1.16-1.49)	3.71×10-3	1.21 (1.14-1.30)	3.67×10-4	11.786	0.161012	0.24	-0.0113084	0.2	130	1.01 (0.95-1.08)	0.71	1
M52698	1-adrenoyl-GPC (22:4)*	9	4.29901	582.67	1.20 (1.14-1.27)	6.02×10-11	3.01×10-8	1.25 (1.17-1.34)	2.01×10-4	1.30 (1.16-1.44)	2.14×10-3	1.20 (1.14-1.27)	1.80×10-4	10.0397	0.262247	0.3	-0.0106362	0.17	130	1.01 (0.94-1.07)	0.85	1
M52715	1-(1-enyl-palmitoyl)-2-myristoyl-GPC (P-16:0/14:0)*	9	4.18226	530.37	1.13 (1.07-1.19)	2.35×10-5	0.01	1.12 (1.04-1.22)	0.0217	1.04 (0.90-1.21)	0.587	1.13 (1.07-1.19)	2.88×10-3	8.87263	0.353155	0.45	0.00918087	0.31	130	1.04 (1.00-1.08)	0.08	1
M52738	1-stearoyl-2-meadoyl-GPC (18:0/20:3n9)*	9	6.10013	743.13	1.16 (1.10-1.23)	1.86×10-7	9.31×10-5	1.19 (1.13-1.25)	1.88×10-4	1.21 (1.10-1.34)	7.19×10-3	1.16 (1.10-1.23)	8.09×10-4	14.5914	0.0675936	0.17	-0.00749628	0.33	130	1.00 (0.93-1.08)	0.97	1
Lung cancer
M34407	Isovalerylcarnitine	21	9.65388	1523.53	0.83 (0.79-0.88)	9.37×10-12	4.25×10-9	0.80 (0.73-0.88)	1.09×10-4	0.80 (0.69-0.94)	0.0147	0.83 (0.80-0.87)	5.25×10-8	13.1073	0.872733	0.89	0.00451577	0.66	15	1.02 (0.97-1.08)	0.39	1
M32827	Andro steroid monosulfate (1)*	22	9.73959	1424.57	1.20 (1.13-1.27)	3.26×10-10	1.48×10-7	1.25 (1.09-1.43)	4.22×10-3	1.22 (1.02-1.45)	0.0392	1.20 (1.13-1.27)	3.11×10-6	24.5128	0.268879	0.3	-0.00172243	0.88	15	0.98 (0.86-1.11)	0.76	1
M52719	Phosphatidylcholine (16:0/22:5n3, 18:1/20:4)*	23	13.4972	2113.6	1.10 (1.06-1.16)	1.25×10-5	5.66×10-3	1.11 (1.04-1.18)	3.61×10-3	1.13 (1.05-1.23)	6.44×10-3	1.10 (1.06-1.15)	2.11×10-4	21.4032	0.495956	0.58	-0.00449741	0.46	15	1.02 (0.95-1.10)	0.58	1
M35186	1-arachidonoyl-GPE (20:4n6)*	24	13.7518	2275.91	1.12 (1.07-1.17)	1.32×10-6	5.97×10-4	1.10 (1.03-1.17)	8.96×10-3	1.12 (1.02-1.22)	0.0252	1.12 (1.08-1.16)	3.89×10-6	14.8649	0.899411	0.92	-0.000332639	0.96	15	0.98 (0.91-1.05)	0.53	1
M42450	1-stearoyl-2-arachidonoyl-GPC (18:0/20:4)	25	27.1937	5337.81	1.09 (1.06-1.13)	1.52×10-8	6.91×10-6	1.08 (1.04-1.13)	8.84×10-4	1.07 (1.02-1.13)	0.0123	1.09 (1.06-1.13)	6.71×10-6	23.4445	0.493704	0.5	0.00480135	0.37	15	1.02 (0.94-1.10)	0.7	1
M46410	X - 21365	25	10.3019	1577.01	0.90 (0.85-0.94)	3.09×10-5	0.01	0.88 (0.81-0.96)	7.63×10-3	0.90 (0.80-1.00)	0.072	0.90 (0.85-0.94)	2.45×10-4	22.515	0.548557	0.58	-0.000136068	0.98	15	1.02 (0.96-1.08)	0.46	1
M46455	X - 21410	25	12.3891	1901.26	1.29 (1.22-1.35)	7.06×10-23	3.21×10-20	1.24 (1.14-1.35)	3.79×10-5	1.17 (1.05-1.30)	0.0115	1.29 (1.22-1.35)	6.64×10-10	27.4539	0.283744	0.41	0.0127327	0.07	15	0.97 (0.83-1.14)	0.73	1
M33228	1-arachidonoyl-GPC (20:4n6)*	27	24.52	4642.82	1.10 (1.06-1.13)	3.49×10-8	1.58×10-5	1.08 (1.04-1.14)	1.86×10-3	1.09 (1.04-1.15)	3.11×10-3	1.10 (1.06-1.13)	7.38×10-6	25.4228	0.495159	0.52	0.000799806	0.87	15	0.98 (0.92-1.04)	0.48	1
M52462	1-palmitoyl-2-arachidonoyl-GPC (16:0/20:4)	27	22.3219	4106.43	1.10 (1.07-1.14)	5.56×10-8	2.52×10-5	1.09 (1.05-1.14)	2.76×10-4	1.10 (1.03-1.17)	6.29×10-3	1.10 (1.07-1.14)	1.08×10-5	27.662	0.37529	0.43	0.00150938	0.78	15	1.01 (0.95-1.06)	0.82	1
M52689	1-(1-enyl-palmitoyl)-2-arachidonoyl-GPC (P-16:0/20:4)*	29	19.4223	3261.49	1.12 (1.08-1.16)	7.29×10-9	3.31×10-6	1.10 (1.03-1.16)	4.10×10-3	1.10 (1.03-1.17)	9.51×10-3	1.12 (1.08-1.15)	1.29×10-7	19.0996	0.895034	0.9	0.0031873	0.56	15	1.01 (0.92-1.09)	0.9	1
M46111	O-methylcatechol sulfate	4	1.08439	156.69	2.81 (2.33-3.37)	4.32×10-28	1.96×10-25	2.85 (2.04-4.00)	8.86×10-3	4.03 (1.35-12.06)	0.13	2.81 (2.48-3.17)	4.82×10-4	1.32592	0.722988	0.88	-0.04148	0.58	15	0.94 (0.85-1.03)	0.2	1
M46590	X - 07765	4	2.06681	225.86	1.47 (1.25-1.73)	3.41×10-6	1.55×10-3	1.36 (1.15-1.61)	0.0357	1.55 (0.84-2.86)	0.297	1.47 (1.25-1.73)	0.0188	5.79052	0.122259	0.29	-0.00632756	0.88	15	0.98 (0.91-1.05)	0.56	1
M15716	Imidazole lactate	44	38.8611	9047.4	0.95 (0.92-0.97)	7.22×10-5	0.03	0.96 (0.92-0.99)	0.02	0.95 (0.90-1.00)	0.0478	0.95 (0.93-0.97)	4.70×10-5	33.0702	0.862803	0.88	-0.000476179	0.92	15	0.96 (0.91-1.01)	0.14	0.99
M35157	N6-carbamoylthreonyladenosine	5	1.14845	163.91	1.71 (1.47-2.00)	1.38×10-11	6.28×10-9	1.61 (1.23-2.12)	0.0267	2.77 (1.36-5.66)	0.0674	1.71 (1.48-1.99)	2.11×10-3	3.65336	0.454946	0.64	-0.0398453	0.27	15	0.99 (0.93-1.06)	0.81	1
M34397	1-arachidonylglycerol (20:4)	8	5.5548	653.02	1.19 (1.11-1.27)	7.87×10-7	3.57×10-4	1.14 (1.05-1.24)	0.017	1.07 (0.93-1.23)	0.398	1.19 (1.13-1.25)	4.07×10-4	4.30992	0.743469	0.57	0.0202333	0.14	15	1.00 (0.92-1.09)	0.97	1
M52698	1-adrenoyl-GPC (22:4)*	9	4.42472	600.5	1.17 (1.08-1.27)	6.76×10-5	0.03	1.17 (1.05-1.29)	0.0177	1.21 (0.99-1.48)	0.102	1.17 (1.09-1.27)	3.99×10-3	7.96551	0.436847	0.56	-0.00503249	0.74	15	1.02 (0.95-1.08)	0.61	1
Ovarian cancer
M01558	4-acetamidobutanoate	25	15.2904	2571.65	1.11 (1.06-1.16)	2.20×10-5	0.01	1.12 (1.06-1.19)	9.65×10-4	1.14 (1.05-1.24)	5.08×10-3	1.11 (1.06-1.16)	1.48×10-4	21.3364	0.618808	0.65	-0.00594074	0.37	12	1.02 (0.96-1.09)	0.51	1
M20458	1-palmityl-GPC (O-16:0)	5	1.03731	147.2	0.70 (0.58-0.84)	9.85×10-5	0.05	0.67 (0.51-0.90)	0.0531	0.86 (0.43-1.74)	0.709	0.70 (0.65-0.74)	4.01×10-4	0.509786	0.972541	0.97	-0.0173234	0.58	12	0.97 (0.90-1.05)	0.43	0.99
M34389	1-methylxanthine	22	15.3505	2539.5	0.91 (0.87-0.95)	3.50×10-5	0.02	0.89 (0.83-0.95)	1.70×10-3	0.86 (0.79-0.94)	2.18×10-3	0.91 (0.87-0.95)	1.90×10-4	17.6448	0.671361	0.69	0.00921727	0.16	12	1.03 (0.96-1.10)	0.4	1
M34401	5-acetylamino-6-formylamino-3-methyluracil	41	53.3739	14497.9	1.07 (1.04-1.09)	8.96×10-7	4.36×10-4	1.06 (1.03-1.10)	1.77×10-3	1.05 (1.01-1.10)	0.0245	1.07 (1.04-1.09)	6.19×10-6	35.6722	0.665379	0.71	0.00328685	0.51	12	1.05 (0.97-1.13)	0.23	1
M34424	5-acetylamino-6-amino-3-methyluracil	28	17.4082	2962.85	1.10 (1.05-1.15)	1.71×10-5	8.33×10-3	1.11 (1.05-1.18)	9.77×10-4	1.12 (1.04-1.21)	6.68×10-3	1.10 (1.05-1.15)	1.53×10-4	25.8003	0.529706	0.59	-0.00348538	0.55	12	1.04 (0.98-1.11)	0.19	1
M37496	N-acetylputrescine	25	16.7158	2846.84	1.10 (1.06-1.15)	1.44×10-5	7.03×10-3	1.11 (1.05-1.18)	1.93×10-3	1.13 (1.05-1.22)	5.19×10-3	1.10 (1.06-1.15)	2.87×10-5	17.0474	0.846635	0.87	-0.00422528	0.49	12	0.99 (0.92-1.06)	0.77	1
M44681	Palmitoylcarnitine	22	7.97403	1238.31	0.87 (0.82-0.93)	4.14×10-5	0.02	0.86 (0.77-0.97)	0.0178	0.82 (0.69-0.97)	0.0314	0.87 (0.83-0.92)	3.25×10-5	12.753	0.917029	0.93	0.00725409	0.42	12	0.94 (0.87-1.01)	0.1	1
Prostate cancer
M18368	Cys-Gly, oxidized	36	16.6929	2815.1	0.94 (0.91-0.96)	5.51×10-6	2.71×10-3	0.92 (0.87-0.97)	3.29×10-3	0.91 (0.85-0.98)	0.0138	0.94 (0.91-0.96)	3.66×10-5	32.3666	0.595885	0.61	0.0039177	0.4	150	0.99 (0.96-1.01)	0.39	1
M19324	1-stearoyl-GPI (18:0)	5	0.992627	142.96	0.78 (0.70-0.87)	1.49×10-5	7.33×10-3	0.83 (0.68-1.01)	0.133	0.54 (0.13-2.29)	0.465	0.78 (0.70-0.87)	0.0117	3.88423	0.4219	0.51	0.0272659	0.65	150	1.00 (0.97-1.03)	0.9	1
M33959	N-acetyltryptophan	24	11.6756	1805.31	0.92 (0.89-0.95)	4.15×10-7	2.04×10-4	0.92 (0.87-0.98)	0.0115	0.94 (0.87-1.01)	0.108	0.92 (0.89-0.95)	2.30×10-5	21.0916	0.575491	0.61	-0.00319008	0.54	150	1.01 (0.98-1.04)	0.45	1
M35136	5-methyluridine (ribothymidine)	31	20.4444	3669.96	1.05 (1.03-1.08)	5.65×10-5	0.03	1.06 (1.02-1.10)	4.71×10-3	1.06 (1.01-1.12)	0.0155	1.05 (1.03-1.07)	4.63×10-6	15.6647	0.985406	0.98	-0.00214602	0.6	150	1.02 (0.99-1.04)	0.19	0.98
M36098	4-vinylphenol sulfate	8	1.81538	264.23	0.68 (0.61-0.76)	9.77×10-13	4.81×10-10	0.74 (0.62-0.90)	0.0173	0.52 (0.31-0.88)	0.0494	0.68 (0.61-0.76)	1.88×10-4	9.84087	0.197772	0.39	0.0248895	0.34	150	0.99 (0.96-1.01)	0.27	1
M36099	4-ethylphenylsulfate	8	2.1255	310.27	0.69 (0.63-0.75)	9.05×10-16	4.45×10-13	0.65 (0.54-0.77)	1.91×10-3	0.76 (0.45-1.27)	0.335	0.69 (0.63-0.75)	8.83×10-5	8.59491	0.283062	0.42	-0.0106189	0.72	150	0.98 (0.96-1.01)	0.18	1
M37181	4-allylphenol sulfate	8	2.47404	360.05	0.68 (0.63-0.74)	9.30×10-19	4.58×10-16	0.64 (0.52-0.79)	4.39×10-3	0.88 (0.55-1.39)	0.596	0.68 (0.63-0.74)	4.78×10-5	8.41073	0.297772	0.39	-0.0278411	0.33	150	0.99 (0.96-1.01)	0.28	1
M46356	X - 21312	25	13.4041	1503.77	0.85 (0.82-0.89)	3.84×10-15	1.89×10-12	0.91 (0.85-0.97)	0.0107	0.79 (0.71-0.88)	3.23×10-4	0.85 (0.82-0.89)	4.31×10-8	35.5868	0.0601607	0.09	0.0100862	0.16	150	1.01 (0.98-1.04)	0.59	1
M46455	X - 21410	46	20.8949	3551.37	0.91 (0.89-0.93)	5.48×10-12	2.70×10-9	0.89 (0.84-0.95)	6.35×10-4	0.88 (0.83-0.94)	3.37×10-4	0.91 (0.89-0.93)	1.47×10-8	51.8001	0.225702	0.26	0.00374158	0.33	150	1.01 (0.99-1.04)	0.36	1
M46471	X - 12824	31	15.7789	2393.03	0.94 (0.91-0.97)	3.60×10-5	0.02	0.94 (0.90-0.99)	0.0206	0.98 (0.92-1.04)	0.432	0.94 (0.91-0.97)	2.66×10-4	31.3456	0.398562	0.43	-0.00523538	0.22	150	1.02 (0.99-1.05)	0.12	1
M46590	X - 07765	8	3.50415	388.63	0.81 (0.75-0.87)	6.92×10-8	3.41×10-5	0.85 (0.78-0.93)	0.0102	0.73 (0.56-0.95)	0.0572	0.81 (0.75-0.87)	1.02×10-3	10.6169	0.156225	0.28	0.0125017	0.44	150	0.97 (0.95-1.00)	0.09	1
M46710	X - 17690	9	3.85474	478.59	0.79 (0.73-0.86)	1.69×10-8	8.33×10-6	0.85 (0.78-0.93)	6.11×10-3	0.91 (0.64-1.27)	0.586	0.79 (0.73-0.86)	4.87×10-4	14.9488	0.060149	0.12	-0.0181432	0.45	150	1.01 (0.98-1.04)	0.64	1
M48130	N6-succinyladenosine	4	1.96682	222.7	1.21 (1.12-1.30)	9.48×10-7	4.66×10-4	1.19 (1.09-1.31)	0.0348	1.22 (0.97-1.54)	0.229	1.21 (1.12-1.30)	0.0162	3.12286	0.373068	0.54	-0.00218569	0.9	150	1.01 (0.98-1.03)	0.68	1
Renal cell cancer
M15681	4-guanidinobutanoate	22	19.5354	3418.62	1.14 (1.08-1.21)	8.67×10-6	4.12×10-3	1.12 (1.04-1.22)	8.39×10-3	1.14 (1.02-1.27)	0.0305	1.14 (1.08-1.20)	8.59×10-5	17.6797	0.669171	0.72	0.000568429	0.96	11	1.02 (0.97-1.07)	0.491592	1
M36098	4-vinylphenol sulfate	8	1.79943	261.87	0.49 (0.40-0.61)	1.77×10-11	8.43×10-9	0.41 (0.24-0.71)	0.0146	0.38 (0.04-3.57)	0.426	0.49 (0.41-0.59)	1.28×10-4	5.49962	0.599229	0.64	0.0275262	0.82	11	1.04 (0.99-1.10)	0.118644	1
M37181	4-allylphenol sulfate	9	2.73829	399.59	0.54 (0.45-0.64)	8.33×10-13	3.96×10-10	0.68 (0.49-0.95)	0.0515	1.35 (0.45-4.09)	0.609	0.54 (0.45-0.64)	9.66×10-5	8.19317	0.414832	0.42	-0.105002	0.14	11	0.98 (0.93-1.03)	0.472827	1
M46356	X - 21312	27	11.7326	1291.33	0.67 (0.62-0.72)	4.00×10-23	1.90×10-20	0.63 (0.52-0.77)	1.33×10-4	0.57 (0.42-0.75)	6.79×10-4	0.67 (0.62-0.72)	1.18×10-11	19.4572	0.816555	0.88	0.0201024	0.25	11	1.00 (0.92-1.08)	0.932026	1
M46455	X - 21410	46	26.6071	4874.2	0.85 (0.81-0.90)	1.19×10-9	5.66×10-7	0.94 (0.85-1.04)	0.244	0.89 (0.80-0.99)	0.0363	0.85 (0.81-0.90)	1.62×10-7	43.4016	0.539816	0.53	-0.00652846	0.37	11	1.00 (0.95-1.05)	0.940145	1
Testicular germ cell cancer
M27719	Galactonate	5	2.15029	285.57	0.64 (0.52-0.78)	9.60×10-6	4.62×10-3	0.66 (0.49-0.88)	0.0494	0.93 (0.46-1.86)	0.843	0.64 (0.57-0.71)	1.52×10-3	1.31516	0.858798	0.885	-0.0490082	0.351145	48	0.99 (0.97-1.01)	0.175577	1
M32827	Andro steroid monosulfate (1)*	53	29.7656	5595.05	0.86 (0.80-0.91)	1.04×10-6	5.00×10-4	0.86 (0.78-0.96)	9.26×10-3	0.88 (0.77-1.00)	0.0522	0.86 (0.80-0.91)	1.03×10-5	61.8021	0.165742	0.199	-0.00431438	0.628837	48	1.01 (0.99-1.02)	0.542454	1
M38168	16a-hydroxy DHEA 3-sulfate	42	26.9926	5255.27	0.88 (0.82-0.94)	7.00×10-5	0.03	0.89 (0.82-0.97)	0.0145	0.88 (0.79-0.98)	0.0234	0.88 (0.82-0.94)	2.78×10-4	49.9906	0.158464	0.184	-0.000679449	0.93471	48	1.01 (0.99-1.02)	0.403171	1
Abbreviations: IVs instrumental variables, OR odds ratio per standard deviation (SD) in genetically predicted plasma level, CI confidence interval, Pbonfer Bonferroni-corrected P value within each cancer type, MR-PRESSO Mendelian Randomization Pleiotropy RESidual Sum and Outlier a Metabolites that were exclusively associated with a particular cancer type are hilighted. b Variance in plasma level …

## Sheet: Table S4
Table S4. MR results based on instrumental variables (IVs) selected under a more stringent threshold (P<5×10-8 & LD r2<0.001) for the 94 significant associations identified in primary analyses
Metabolite ID a	Annotation	Number of IVs	IVW			Weighted median		Egger regression b		MR-PRESSO b
			OR (95% CI)	P	Pbonfer	OR (95% CI)	P	OR (95% CI)	P	OR (95% CI)	P
Breast cancer
M52468	1-stearoyl-2-linoleoyl-GPI (18:0/18:2)	6	0.93 (0.90-0.96)	2.27×10-5	9.02×10-3	0.94 (0.90-0.99)	8.32×10-3	0.94 (0.86-1.03)	0.280596	0.93 (0.90-0.96)	8.19×10-3
M42574	Glycohyocholate	5	0.90 (0.85-0.95)	9.50×10-5	0.04	0.90 (0.84-0.96)	1.81×10-3	0.98 (0.84-1.15)	0.84714	0.90 (0.86-0.94)	0.01
M46799	1-oleoyl-3-linoleoyl-glycerol (18:1/18:2)	7	0.92 (0.87-0.96)	4.10×10-4	0.163356	0.91 (0.85-0.97)	3.05×10-3	0.99 (0.81-1.21)	0.937551	0.92 (0.88-0.95)	5.73×10-3
M46356	X - 21312	6	0.85 (0.76-0.94)	2.30×10-3	0.915712	0.87 (0.81-0.94)	2.44×10-4	1.07 (0.72-1.57)	0.766529	0.80 (0.69-0.93)	0.1
M46455	X - 21410	15	0.92 (0.87-0.98)	0.01	1	0.94 (0.91-0.98)	1.36×10-3	0.85 (0.76-0.95)	0.02	0.95 (0.92-0.99)	0.03
M36594	1-linoleoyl-GPI (18:2)*	4	0.91 (0.84-0.99)	0.02	1	0.91 (0.86-0.97)	2.49×10-3	0.98 (0.73-1.33)	0.928904	0.91 (0.84-0.99)	0.103264
M46294	X - 21285	11	0.92 (0.84-1.00)	0.06	1	0.98 (0.94-1.03)	0.49	0.92 (0.72-1.19)	0.543723	0.99 (0.94-1.03)	0.627013
M35157	N6-carbamoylthreonyladenosine	4	0.80 (0.64-1.01)	0.06	1	0.88 (0.77-0.99)	0.04	0.08 (0.01-0.44)	0.102546	0.80 (0.64-1.01)	0.156177
M52865	X - 24544	10	0.94 (0.87-1.01)	0.08	1	0.97 (0.95-1.01)	0.1	0.97 (0.86-1.09)	0.605231	0.99 (0.92-1.05)	0.721695
M53013	Glycosyl-N-palmitoyl-sphingosine	6	0.94 (0.88-1.01)	0.09	1	0.96 (0.92-1.00)	0.06	0.99 (0.85-1.15)	0.932662	0.97 (0.94-1.00)	0.09
M46710	X - 17690	3	0.84 (0.67-1.07)	0.164051	1	0.87 (0.81-0.93)	1.31×10-4	1.85 (1.35-2.54)	0.164125	NA	NA
M31787	3-carboxy-4-methyl-5-propyl-2-furanpropanoate (CMPF)	3	1.09 (0.91-1.29)	0.34484	1	1.05 (0.96-1.15)	0.29	1.19 (0.51-2.78)	0.75759	NA	NA
M52449	1-stearoyl-2-arachidonoyl-GPI (18:0/20:4)	8	1.03 (0.96-1.10)	0.365675	1	1.04 (0.99-1.10)	0.09	1.12 (0.97-1.30)	0.180381	1.01 (0.94-1.08)	0.838911
Colorectal cancer
M52689	1-(1-enyl-palmitoyl)-2-arachidonoyl-GPC (P-16:0/20:4)*	4	1.12 (1.09-1.16)	6.64×10-13	2.63×10-10	1.12 (1.08-1.16)	3.32×10-11	1.11 (1.04-1.19)	0.09	1.12 (1.10-1.14)	1.03×10-3
M42450	1-stearoyl-2-arachidonoyl-GPC (18:0/20:4)	7	1.10 (1.07-1.13)	1.93×10-11	7.65×10-9	1.10 (1.07-1.13)	4.18×10-11	1.08 (1.04-1.13)	8.61×10-3	1.10 (1.07-1.13)	5.32×10-4
M52462	1-palmitoyl-2-arachidonoyl-GPC (16:0/20:4)	6	1.11 (1.08-1.15)	7.03×10-10	2.79×10-7	1.11 (1.08-1.15)	2.90×10-11	1.10 (1.04-1.15)	0.02	1.11 (1.08-1.15)	1.63×10-3
M52613	1-(1-enyl-stearoyl)-2-arachidonoyl-GPC (P-18:0/20:4)	7	1.14 (1.09-1.19)	4.02×10-9	1.59×10-6	1.14 (1.09-1.18)	7.56×10-11	1.13 (1.05-1.22)	0.02	1.14 (1.09-1.19)	1.07×10-3
M33228	1-arachidonoyl-GPC (20:4n6)*	6	1.10 (1.06-1.15)	1.34×10-6	5.30×10-4	1.10 (1.07-1.14)	7.68×10-11	1.09 (1.02-1.16)	0.05	1.10 (1.06-1.15)	4.74×10-3
M52719	Phosphatidylcholine (16:0/22:5n3, 18:1/20:4)*	5	1.15 (1.08-1.22)	2.16×10-6	8.56×10-4	1.15 (1.11-1.20)	6.04×10-13	1.15 (1.03-1.29)	0.09	1.15 (1.08-1.22)	9.05×10-3
M01110	Arachidonate (20:4n6)	3	1.15 (1.08-1.22)	6.85×10-6	2.71×10-3	1.15 (1.10-1.20)	1.35×10-10	1.15 (0.99-1.32)	0.31	NA	NA
M52698	1-adrenoyl-GPC (22:4)*	4	1.22 (1.11-1.35)	3.67×10-5	0.01	1.24 (1.16-1.32)	6.98×10-10	1.31 (1.07-1.60)	0.12	1.22 (1.11-1.35)	0.03
M33387	2-arachidonoyl-GPC (20:4)*	3	1.11 (1.05-1.18)	1.83×10-4	0.07	1.11 (1.07-1.15)	4.32×10-9	1.10 (0.97-1.25)	0.38	NA	NA
M47651	X - 11491	7	0.96 (0.93-0.98)	2.17×10-3	0.858953	0.95 (0.92-0.97)	2.39×10-4	0.94 (0.89-0.99)	0.05	0.96 (0.93-0.98)	0.02
M52713	1-(1-enyl-palmitoyl)-2-palmitoleoyl-GPC (P-16:0/16:1)*	7	1.06 (1.02-1.10)	2.24×10-3	0.888003	1.07 (1.02-1.12)	4.13×10-3	1.05 (0.98-1.13)	0.25	1.06 (1.03-1.10)	0.01
M46601	X - 11470	10	0.92 (0.86-0.98)	8.34×10-3	1	0.91 (0.85-0.97)	4.18×10-3	0.81 (0.69-0.94)	0.03	0.95 (0.91-0.99)	0.05
M46455	X - 21410	15	1.10 (1.02-1.18)	0.01	1	1.02 (0.98-1.07)	0.377942	1.00 (0.87-1.15)	0.957108	1.09 (1.02-1.16)	0.03
M52673	1-(1-enyl-palmitoyl)-2-arachidonoyl-GPE (P-16:0/20:4)*	3	1.21 (1.04-1.42)	0.01	1	1.21 (1.12-1.30)	4.06×10-7	1.30 (0.62-2.76)	0.613634	NA	NA
M46111	O-methylcatechol sulfate	5	1.28 (1.05-1.55)	0.01	1	1.22 (1.08-1.37)	1.03×10-3	1.32 (0.47-3.75)	0.635984	1.33 (1.01-1.74)	0.18
M52474	1-(1-enyl-palmitoyl)-GPC (P-16:0)*	4	1.25 (1.04-1.50)	0.01	1	1.23 (1.10-1.37)	3.55×10-4	1.99 (1.18-3.35)	0.121764	1.25 (1.04-1.50)	0.09
M46294	X - 21285	11	1.10 (1.01-1.20)	0.03	1	1.03 (0.97-1.08)	0.36	1.07 (0.83-1.39)	0.598883	1.09 (0.99-1.21)	0.11
M32827	Andro steroid monosulfate (1)*	12	1.10 (1.01-1.19)	0.03	1	1.02 (0.97-1.06)	0.44	0.94 (0.84-1.06)	0.342309	1.11 (1.02-1.21)	0.04
M00590	Hypotaurine	12	0.88 (0.78-0.99)	0.04	1	0.91 (0.83-1.00)	0.05	0.99 (0.57-1.72)	0.96509	0.85 (0.76-0.95)	0.02
M52449	1-stearoyl-2-arachidonoyl-GPI (18:0/20:4)	8	1.10 (0.99-1.23)	0.07	1	1.06 (0.98-1.14)	0.12	1.22 (0.96-1.55)	0.158066	1.07 (1.01-1.14)	0.08
M46701	X - 19141	10	0.94 (0.88-1.01)	0.08	1	0.96 (0.93-0.99)	0.02	1.06 (0.94-1.20)	0.334819	0.95 (0.92-0.98)	0.02
M37181	4-allylphenol sulfate	5	1.20 (0.96-1.49)	0.101885	1	1.09 (0.97-1.23)	0.14	0.42 (0.16-1.11)	0.1781	1.20 (0.96-1.49)	0.177225
M36099	4-ethylphenylsulfate	3	1.24 (0.95-1.63)	0.108088	1	1.23 (1.08-1.39)	1.49×10-3	0.02 (0.00- NA)	0.55869	NA	NA
M52715	1-(1-enyl-palmitoyl)-2-myristoyl-GPC (P-16:0/14:0)*	3	1.19 (0.96-1.48)	0.114328	1	1.13 (1.04-1.21)	2.29×10-3	0.90 (0.53-1.52)	0.752325	NA	NA
M46515	X - 21470	11	1.04 (0.99-1.09)	0.149699	1	1.04 (1.00-1.08)	0.05	1.00 (0.92-1.10)	0.945722	1.03 (0.99-1.07)	0.156399
M47653	X - 11593	5	1.04 (0.98-1.09)	0.189485	1	1.04 (1.01-1.08)	0.02	1.07 (0.96-1.19)	0.312146	1.04 (0.98-1.09)	0.259716
M35157	N6-carbamoylthreonyladenosine	4	1.16 (0.90-1.49)	0.266188	1	1.03 (0.89-1.20)	0.693629	NA	NA	1.16 (0.90-1.49)	0.347274
M38168	16a-hydroxy DHEA 3-sulfate	10	1.03 (0.96-1.11)	0.384843	1	1.01 (0.97-1.04)	0.639366	1.00 (0.90-1.11)	0.983934	1.04 (0.99-1.08)	0.200674
Lung cancer
M34407	Isovalerylcarnitine	8	0.84 (0.77-0.91)	6.36×10-5	0.02	0.82 (0.75-0.89)	4.70×10-6	0.66 ( 0.52-0.84)	0.01	0.84 (0.77-0.91)	5.20×10-3
M35186	1-arachidonoyl-GPE (20:4n6)*	7	1.09 (1.03-1.16)	3.49×10-3	1	1.10 (1.02-1.17)	7.56×10-3	1.13 ( 1.02-1.27)	0.08	1.09 (1.05-1.13)	4.97×10-3
M46111	O-methylcatechol sulfate	5	2.12 (1.27-3.54)	3.94×10-3	1	1.58 (1.29-1.94)	9.89×10-6	1.97 ( 0.13- NA)	0.66	2.12 (1.27-3.54)	0.04
M52689	1-(1-enyl-palmitoyl)-2-arachidonoyl-GPC (P-16:0/20:4)*	4	1.07 (1.02-1.12)	7.12×10-3	1	1.09 (1.03-1.15)	1.57×10-3	1.11 ( 1.01-1.23)	0.17	1.07 (1.02-1.12)	0.07
M33228	1-arachidonoyl-GPC (20:4n6)*	6	1.07 (1.01-1.13)	0.02	1	1.07 (1.02-1.12)	3.03×10-3	1.09 ( 1.01-1.19)	0.1	1.07 (1.01-1.13)	0.07
M42450	1-stearoyl-2-arachidonoyl-GPC (18:0/20:4)	7	1.06 (1.01-1.12)	0.02	1	1.07 (1.02-1.12)	2.87×10-3	1.09 ( 1.01-1.17)	0.08	1.06 (1.01-1.12)	0.07
M46455	X - 21410	15	1.25 (1.03-1.52)	0.03	1	1.10 (0.99-1.22)	0.09	1.11 ( 0.74-1.67)	0.61	1.16 (1.06-1.28)	0.03
M52462	1-palmitoyl-2-arachidonoyl-GPC (16:0/20:4)	6	1.07 (1.00-1.14)	0.04	1	1.08 (1.03-1.13)	2.69×10-3	1.11 ( 1.02-1.21)	0.08	1.07 (1.00-1.14)	0.1
M35157	N6-carbamoylthreonyladenosine	4	1.80 (0.93-3.46)	0.08	1	1.40 (1.08-1.81)	0.01	NA	NA	1.80 (0.93-3.46)	0.18
M46410	X - 21365	11	0.93 (0.86-1.01)	0.09	1	0.89 (0.81-0.97)	9.55×10-3	0.85 ( 0.70-1.03)	0.13	0.93 (0.86-1.01)	0.12
M15716	Imidazole lactate	10	0.97 (0.93-1.01)	0.09	1	0.96 (0.92-1.01)	0.09	0.94 ( 0.88-0.99)	0.06	0.97 (0.94-1.00)	0.06
M32827	Andro steroid monosulfate (1)*	12	1.16 (0.94-1.43)	0.164826	1	0.99 (0.92-1.07)	0.84	0.84 ( 0.60-1.16)	0.3	1.16 (1.03-1.30)	0.07
M52719	Phosphatidylcholine (16:0/22:5n3, 18:1/20:4)*	6	1.06 (0.97-1.15)	0.205778	1	1.08 (1.01-1.15)	0.02	1.17 ( 1.07-1.29)	0.03	1.06 (0.97-1.15)	0.261536
M52698	1-adrenoyl-GPC (22:4)*	5	1.06 (0.90-1.25)	0.49664	1	1.10 (0.99-1.22)	0.08	1.39 ( 1.17-1.65)	0.03	1.06 (0.90-1.25)	0.533946
Ovarian cancer
M01558	4-acetamidobutanoate	6	1.11 (1.04-1.19)	9.79×10-4	0.389604	1.12 (1.05-1.20)	6.61×10-4	1.17 (1.06-1.29)	0.04	1.11 (1.06-1.17)	6.62×10-3
M37496	N-acetylputrescine	5	1.11 (1.04-1.18)	1.03×10-3	0.40811	1.12 (1.05-1.19)	2.46×10-4	1.16 (1.05-1.28)	0.07	1.11 (1.04-1.17)	0.03
M34424	5-acetylamino-6-amino-3-methyluracil	4	1.11 (1.04-1.19)	1.59×10-3	0.630837	1.12 (1.05-1.20)	3.96×10-4	1.13 (1.00-1.28)	0.188438	1.11 (1.04-1.19)	0.05
M44681	Palmitoylcarnitine	6	0.88 (0.80-0.96)	6.57×10-3	1	0.86 (0.77-0.96)	5.32×10-3	0.83 (0.67-1.03)	0.159752	0.88 (0.80-0.96)	0.04
M34389	1-methylxanthine	3	0.90 (0.82-0.99)	0.03	1	0.88 (0.82-0.95)	6.00×10-4	0.84 (0.70-1.02)	0.328344	NA	NA
M34401	5-acetylamino-6-formylamino-3-methyluracil	6	1.03 (0.96-1.09)	0.432485	1	1.04 (0.98-1.11)	0.200986	1.05 (0.92-1.19)	0.497132	1.03 (0.96-1.09)	0.468028
Prostate cancer
M46356	X - 21312	6	0.79 (0.70-0.90)	2.79×10-4	0.111126	0.82 (0.76-0.89)	9.33×10-7	1.34 (1.10-1.64)	0.05	0.73 (0.66-0.80)	8.26×10-3
M35136	5-methyluridine (ribothymidine)	4	1.07 (1.03-1.11)	2.80×10-4	0.11127	1.06 (1.02-1.11)	3.40×10-3	1.05 (0.98-1.12)	0.323771	1.07 (1.04-1.11)	0.02
M36099	4-ethylphenylsulfate	3	0.71 (0.58-0.86)	4.12×10-4	0.163867	0.72 (0.63-0.84)	1.59×10-5	NA	NA	NA	NA
M33959	N-acetyltryptophan	4	0.92 (0.88-0.97)	1.13×10-3	0.450185	0.92 (0.86-0.97)	2.92×10-3	0.96 (0.81-1.13)	0.666009	0.92 (0.88-0.97)	0.04
M46710	X - 17690	3	0.78 (0.64-0.94)	0.01	1	0.79 (0.72-0.88)	3.12×10-6	1.46 (0.98-2.19)	0.317099	NA	NA
M37181	4-allylphenol sulfate	5	0.76 (0.61-0.94)	0.01	1	0.79 (0.70-0.91)	7.10×10-4	2.51 (1.32-4.76)	0.07	0.72 (0.61-0.87)	0.07
M46455	X - 21410	15	0.91 (0.85-0.98)	0.02	1	0.97 (0.92-1.03)	0.36	0.91 (0.78-1.07)	0.27378	0.91 (0.85-0.98)	0.03
M18368	Cys-gly, oxidized	3	0.96 (0.90-1.02)	0.156401	1	0.95 (0.90-1.00)	0.06	0.89 (0.75-1.07)	0.442317	NA	NA
M46471	X - 12824	6	0.93 (0.84-1.04)	0.191327	1	0.95 (0.91-1.00)	0.04	1.03 (0.81-1.32)	0.818143	0.96 (0.91-1.01)	0.196958
Renal cell cancer
M46356	X - 21312	6	0.72 (0.59-0.87)	7.55×10-4	0.300366	0.69 (0.58-0.82)	2.32×10-5	1.46 (0.93-2.30)	0.17548	0.72 (0.59-0.87)	0.02
M15681	4-guanidinobutanoate	3	1.13 (1.04-1.23)	4.39×10-3	1	1.13 (1.04-1.22)	5.47×10-3	1.07 (0.84-1.38)	0.669411	NA	NA
M46455	X - 21410	15	0.84 (0.74-0.95)	6.18×10-3	1	0.91 (0.82-1.02)	0.1	0.86 (0.66-1.12)	0.271337	0.84 (0.74-0.95)	0.02
M37181	4-allylphenol sulfate	5	0.66 (0.47-0.92)	0.01	1	0.68 (0.52-0.90)	6.13×10-3	4.27 (1.31- NA)	0.1	0.66 (0.47-0.92)	0.07
Testicular germ cell cancer
M32827	Andro steroid monosulfate (1)*	12	0.88 (0.80-0.97)	0.01	1	0.88 (0.78-0.99)	0.04	0.86 (0.71-1.04)	0.2	0.88 (0.80-0.97)	0.03
M38168	16a-hydroxy DHEA 3-sulfate	10	0.92 (0.84-1.00)	0.06	1	0.90 (0.82-0.99)	0.04	0.86 (0.77-0.97)	0.04	0.92 (0.84-1.00)	0.09
Abbreviations: IVs instrumental variables, OR odds ratio per standard deviation (SD) in genetically predicted plasma level, CI confidence interval, Pbonfer Bonferroni-corrected P value within each cancer type, MR-PRESSO Mendelian Randomization Pleiotropy RESidual Sum and Outlier. a 18 associations identified in primary analyses were not eligible for this analyses because of insufficient number of…

## Sheet: Table S5
Table S5. Summary statistics of instrumental variables (IVs) used for reverse Mendelian randomization (MR) analyses for the 94 significant associations identified in primary analyses
Metabolite	Annotation	IV	Chr	Position (HG 19)	Cancer as exposure				Metabolite as outcome
					Effect allele	Other allele	Beta	SE	Effect allele	Other allele	Beta	SE
Breast cancer
M20699	Erythritol	rs2506889	1	10596022	T	C	-0.061	6.44×10-3	T	C	-0.0135	0.0125
M20699	Erythritol	rs12519859	5	32581186	A	G	0.0332	6.05×10-3	A	G	4.22×10-3	0.0118
M31787	3-carboxy-4-methyl-5-propyl-2-furanpropanoate (CMPF)	rs12519859	5	32581186	A	G	0.0332	6.05×10-3	A	G	-1.50×10-3	0.0118
M36594	1-linoleoyl-GPI (18:2)*	rs12519859	5	32581186	A	G	0.0332	6.05×10-3	A	G	-2.71×10-3	0.0118
M52449	1-stearoyl-2-arachidonoyl-GPI (18:0/20:4)	rs12519859	5	32581186	A	G	0.0332	6.05×10-3	A	G	0.0154	0.0118
M52468	1-stearoyl-2-linoleoyl-GPI (18:0/18:2)	rs12519859	5	32581186	A	G	0.0332	6.05×10-3	A	G	4.39×10-3	0.0118
M31787	3-carboxy-4-methyl-5-propyl-2-furanpropanoate (CMPF)	rs7760611	6	21903533	C	T	0.0363	6.00×10-3	T	C	-3.55×10-3	0.0118
M52449	1-stearoyl-2-arachidonoyl-GPI (18:0/20:4)	rs7760611	6	21903533	C	T	0.0363	6.00×10-3	T	C	0.0118	0.0118
M52468	1-stearoyl-2-linoleoyl-GPI (18:0/18:2)	rs7760611	6	21903533	C	T	0.0363	6.00×10-3	T	C	-6.83×10-3	0.0118
M31787	3-carboxy-4-methyl-5-propyl-2-furanpropanoate (CMPF)	rs11684853	2	19310918	T	G	-0.0446	6.02×10-3	T	G	-6.13×10-3	0.0118
M52449	1-stearoyl-2-arachidonoyl-GPI (18:0/20:4)	rs11684853	2	19310918	T	G	-0.0446	6.02×10-3	T	G	8.62×10-3	0.0118
M52468	1-stearoyl-2-linoleoyl-GPI (18:0/18:2)	rs11684853	2	19310918	T	G	-0.0446	6.02×10-3	T	G	7.06×10-3	0.0118
M31787	3-carboxy-4-methyl-5-propyl-2-furanpropanoate (CMPF)	rs10885405	10	114777670	T	C	0.0454	5.98×10-3	T	C	-8.47×10-3	0.0118
M52449	1-stearoyl-2-arachidonoyl-GPI (18:0/20:4)	rs10885405	10	114777670	T	C	0.0454	5.98×10-3	T	C	0.016	0.0118
M52468	1-stearoyl-2-linoleoyl-GPI (18:0/18:2)	rs10885405	10	114777670	T	C	0.0454	5.98×10-3	T	C	-1.70×10-3	0.0118
M52449	1-stearoyl-2-arachidonoyl-GPI (18:0/20:4)	rs2992756	1	18807339	C	T	-0.0517	6.11×10-3	T	C	-6.77×10-3	0.0118
M31787	3-carboxy-4-methyl-5-propyl-2-furanpropanoate (CMPF)	rs2992756	1	18807339	C	T	-5.17×10-3	6.11×10-3	T	C	-5.44×10-3	0.0118
M36594	1-linoleoyl-GPI (18:2)*	rs2992756	1	18807339	C	T	-5.17×10-5	6.11×10-3	T	C	-2.77×10-3	0.0118
M52468	1-stearoyl-2-linoleoyl-GPI (18:0/18:2)	rs2992756	1	18807339	C	T	-5.17×10-6	6.11×10-3	T	C	-1.96×10-3	0.0118
M20699	Erythritol	rs552647	3	27353716	A	C	0.1	6.01×10-3	A	C	-2.60×10-3	0.0119
M31787	3-carboxy-4-methyl-5-propyl-2-furanpropanoate (CMPF)	rs552647	3	27353716	A	C	0.1	6.01×10-3	A	C	0.0179	0.0119
M36594	1-linoleoyl-GPI (18:2)*	rs552647	3	27353716	A	C	0.1	6.01×10-3	A	C	7.81×10-3	0.0119
M52449	1-stearoyl-2-arachidonoyl-GPI (18:0/20:4)	rs552647	3	27353716	A	C	0.1	6.01×10-3	A	C	-7.12×10-3	0.0119
M52468	1-stearoyl-2-linoleoyl-GPI (18:0/18:2)	rs552647	3	27353716	A	C	0.1	6.01×10-3	A	C	1.68×10-3	0.0119
M31787	3-carboxy-4-methyl-5-propyl-2-furanpropanoate (CMPF)	rs10838267	11	44368892	A	G	0.033	6.04×10-3	A	G	-1.46×10-3	0.0119
M36594	1-linoleoyl-GPI (18:2)*	rs10838267	11	44368892	A	G	0.033	6.04×10-3	A	G	-8.44×10-3	0.0119
M52449	1-stearoyl-2-arachidonoyl-GPI (18:0/20:4)	rs10838267	11	44368892	A	G	0.033	6.04×10-3	A	G	-0.0172	0.0119
M52468	1-stearoyl-2-linoleoyl-GPI (18:0/18:2)	rs10838267	11	44368892	A	G	0.033	6.04×10-3	A	G	-3.46×10-5	0.0119
M35157	N6-carbamoylthreonyladenosine	rs12519859	5	32581186	A	G	0.0332	6.05×10-3	A	G	0.0104	0.0119
M46398	X - 21353	rs12519859	5	32581186	A	G	0.0332	6.05×10-3	A	G	2.55×10-3	0.0119
M20699	Erythritol	rs10820600	9	106856692	C	T	0.0335	6.03×10-3	T	C	-8.38×10-3	0.0119
M31787	3-carboxy-4-methyl-5-propyl-2-furanpropanoate (CMPF)	rs10820600	9	106856692	C	T	0.0335	6.03×10-3	T	C	0.0186	0.0119
M36594	1-linoleoyl-GPI (18:2)*	rs10820600	9	106856692	C	T	0.0335	6.03×10-3	T	C	-6.38×10-5	0.0119
M46398	X - 21353	rs10820600	9	106856692	C	T	0.0335	6.03×10-3	T	C	1.41×10-3	0.0119
M52449	1-stearoyl-2-arachidonoyl-GPI (18:0/20:4)	rs10820600	9	106856692	C	T	0.0335	6.03×10-3	T	C	-1.07×10-3	0.0119
M52468	1-stearoyl-2-linoleoyl-GPI (18:0/18:2)	rs10820600	9	106856692	C	T	0.0335	6.03×10-3	T	C	4.56×10-3	0.0119
M31787	3-carboxy-4-methyl-5-propyl-2-furanpropanoate (CMPF)	rs1375631	3	16778867	G	A	0.0346	5.97×10-3	A	G	-9.32×10-3	0.0119
M36594	1-linoleoyl-GPI (18:2)*	rs1375631	3	16778867	G	A	0.0346	5.97×10-3	A	G	-0.0161	0.0119
M52449	1-stearoyl-2-arachidonoyl-GPI (18:0/20:4)	rs1375631	3	16778867	G	A	0.0346	5.97×10-3	A	G	8.67×10-3	0.0119
M52468	1-stearoyl-2-linoleoyl-GPI (18:0/18:2)	rs1375631	3	16778867	G	A	0.0346	5.97×10-3	A	G	-5.63×10-3	0.0119
M31787	3-carboxy-4-methyl-5-propyl-2-furanpropanoate (CMPF)	rs2886671	3	59373745	T	C	-0.0353	6.44×10-3	T	C	0.0179	0.0119
M31787	3-carboxy-4-methyl-5-propyl-2-furanpropanoate (CMPF)	rs4602255	2	69392128	A	G	0.0361	6.02×10-3	A	G	0.0107	0.0119
M52449	1-stearoyl-2-arachidonoyl-GPI (18:0/20:4)	rs4602255	2	69392128	A	G	0.0361	6.02×10-3	A	G	-0.0223	0.0119
M52468	1-stearoyl-2-linoleoyl-GPI (18:0/18:2)	rs4602255	2	69392128	A	G	0.0361	6.02×10-3	A	G	-3.58×10-3	0.0119
M20699	Erythritol	rs7760611	6	21903533	C	T	0.0363	6.00×10-3	T	C	-4.77×10-3	0.0119
M35157	N6-carbamoylthreonyladenosine	rs7760611	6	21903533	C	T	0.0363	6.00×10-3	T	C	9.54×10-3	0.0119
M36594	1-linoleoyl-GPI (18:2)*	rs7760611	6	21903533	C	T	0.0363	6.00×10-3	T	C	2.16×10-3	0.0119
M46398	X - 21353	rs7760611	6	21903533	C	T	0.0363	6.00×10-3	T	C	1.33×10-3	0.0119
M31787	3-carboxy-4-methyl-5-propyl-2-furanpropanoate (CMPF)	rs4983544	14	105213978	G	T	0.0367	6.13×10-3	T	G	0.0116	0.0119
M36594	1-linoleoyl-GPI (18:2)*	rs4983544	14	105213978	G	T	0.0367	6.13×10-3	T	G	7.91×10-3	0.0119
M52449	1-stearoyl-2-arachidonoyl-GPI (18:0/20:4)	rs4983544	14	105213978	G	T	0.0367	6.13×10-3	T	G	-3.03×10-3	0.0119
M52468	1-stearoyl-2-linoleoyl-GPI (18:0/18:2)	rs4983544	14	105213978	G	T	0.0367	6.13×10-3	T	G	3.35×10-3	0.0119
M20699	Erythritol	rs6805189	3	71532113	C	T	-0.0379	6.00×10-3	T	C	-1.21×10-3	0.0119
M31787	3-carboxy-4-methyl-5-propyl-2-furanpropanoate (CMPF)	rs6805189	3	71532113	C	T	-0.0379	6.00×10-3	T	C	9.08×10-4	0.0119
M36594	1-linoleoyl-GPI (18:2)*	rs6805189	3	71532113	C	T	-0.0379	6.00×10-3	T	C	-4.07×10-3	0.0119
M52449	1-stearoyl-2-arachidonoyl-GPI (18:0/20:4)	rs6805189	3	71532113	C	T	-0.0379	6.00×10-3	T	C	-4.84×10-3	0.0119
M52468	1-stearoyl-2-linoleoyl-GPI (18:0/18:2)	rs6805189	3	71532113	C	T	-0.0379	6.00×10-3	T	C	3.66×10-3	0.0119
M20699	Erythritol	rs2420941	10	123229626	G	T	-0.0382	6.07×10-3	T	G	-0.0125	0.0119
M31787	3-carboxy-4-methyl-5-propyl-2-furanpropanoate (CMPF)	rs2420941	10	123229626	G	T	-0.0382	6.07×10-3	T	G	5.41×10-3	0.0119
M36594	1-linoleoyl-GPI (18:2)*	rs2420941	10	123229626	G	T	-0.0382	6.07×10-3	T	G	-2.04×10-3	0.0119
M52449	1-stearoyl-2-arachidonoyl-GPI (18:0/20:4)	rs2420941	10	123229626	G	T	-0.0382	6.07×10-3	T	G	-5.88×10-4	0.0119
M52468	1-stearoyl-2-linoleoyl-GPI (18:0/18:2)	rs2420941	10	123229626	G	T	-0.0382	6.07×10-3	T	G	-0.0122	0.0119
M31787	3-carboxy-4-methyl-5-propyl-2-furanpropanoate (CMPF)	rs1836962	6	81105862	G	T	0.0393	6.07×10-3	T	G	-3.03×10-3	0.0119
M31787	3-carboxy-4-methyl-5-propyl-2-furanpropanoate (CMPF)	rs6436017	2	218723455	G	A	0.0394	6.12×10-3	A	G	-4.43×10-3	0.0119
M52449	1-stearoyl-2-arachidonoyl-GPI (18:0/20:4)	rs6436017	2	218723455	G	A	0.0394	6.12×10-3	A	G	-0.0288	0.0119
M52468	1-stearoyl-2-linoleoyl-GPI (18:0/18:2)	rs6436017	2	218723455	G	A	0.0394	6.12×10-3	A	G	6.07×10-3	0.0119
M31787	3-carboxy-4-methyl-5-propyl-2-furanpropanoate (CMPF)	rs2016394	2	172972971	A	G	-0.0406	5.99×10-3	A	G	6.60×10-3	0.0119
M31787	3-carboxy-4-methyl-5-propyl-2-furanpropanoate (CMPF)	rs12651246	4	84367605	A	G	-0.0418	5.97×10-3	A	G	-3.47×10-3	0.0119
M20699	Erythritol	rs875311	11	65583340	T	C	-0.0442	5.99×10-3	T	C	0.0105	0.0119
M31787	3-carboxy-4-methyl-5-propyl-2-furanpropanoate (CMPF)	rs875311	11	65583340	T	C	-0.0442	5.99×10-3	T	C	8.97×10-3	0.0119
M36594	1-linoleoyl-GPI (18:2)*	rs875311	11	65583340	T	C	-0.0442	5.99×10-3	T	C	7.53×10-3	0.0119
M52449	1-stearoyl-2-arachidonoyl-GPI (18:0/20:4)	rs875311	11	65583340	T	C	-0.0442	5.99×10-3	T	C	-0.0135	0.0119
M52468	1-stearoyl-2-linoleoyl-GPI (18:0/18:2)	rs875311	11	65583340	T	C	-0.0442	5.99×10-3	T	C	-0.0107	0.0119
M20699	Erythritol	rs11684853	2	19310918	T	G	-0.0446	6.02×10-3	T	G	8.64×10-3	0.0119
M35157	N6-carbamoylthreonyladenosine	rs11684853	2	19310918	T	G	-0.0446	6.02×10-3	T	G	-7.41×10-3	0.0119
M36594	1-linoleoyl-GPI (18:2)*	rs11684853	2	19310918	T	G	-0.0446	6.02×10-3	T	G	-0.0126	0.0119
M46398	X - 21353	rs11684853	2	19310918	T	G	-0.0446	6.02×10-3	T	G	-2.90×10-3	0.0119
M20699	Erythritol	rs10885405	10	114777670	T	C	0.0454	5.98×10-3	T	C	8.21×10-3	0.0119
M35157	N6-carbamoylthreonyladenosine	rs10885405	10	114777670	T	C	0.0454	5.98×10-3	T	C	0.0168	0.0119
M36594	1-linoleoyl-GPI (18:2)*	rs10885405	10	114777670	T	C	0.0454	5.98×10-3	T	C	-9.47×10-3	0.0119
M46398	X - 21353	rs10885405	10	114777670	T	C	0.0454	5.98×10-3	T	C	-0.0112	0.0119
M31787	3-carboxy-4-methyl-5-propyl-2-furanpropanoate (CMPF)	rs28539243	16	54682064	A	G	0.0465	6.06×10-3	A	G	1.25×10-3	0.0119
M36594	1-linoleoyl-GPI (18:2)*	rs28539243	16	54682064	A	G	0.0465	6.06×10-3	A	G	8.00×10-3	0.0119
M52449	1-stearoyl-2-arachidonoyl-GPI (18:0/20:4)	rs28539243	16	54682064	A	G	0.0465	6.06×10-3	A	G	-0.011	0.0119
M52468	1-stearoyl-2-linoleoyl-GPI (18:0/18:2)	rs28539243	16	54682064	A	G	0.0465	6.06×10-3	A	G	-1.98×10-3	0.0119
M35157	N6-carbamoylthreonyladenosine	rs2992756	1	18807339	C	T	-5.17×10-10	6.11×10-3	T	C	-0.0114	0.0119
M20699	Erythritol	rs2992756	1	18807339	C	T	-5.17×10-17	6.11×10-3	T	C	8.71×10-3	0.0119
M46398	X - 21353	rs2992756	1	18807339	C	T	-5.17×10-9	6.11×10-3	T	C	-0.0121	0.0119
M20699	Erythritol	rs11135046	5	158230013	T	G	-0.0695	6.00×10-3	T	G	-0.0164	0.0119
M31787	3-carboxy-4-methyl-5-propyl-2-furanpropanoate (CMPF)	rs11135046	5	158230013	T	G	-0.0695	6.00×10-3	T	G	2.08×10-3	0.0119
M35157	N6-carbamoylthreonyladenosine	rs11135046	5	158230013	T	G	-0.0695	6.00×10-3	T	G	0.0107	0.0119
M36594	1-linoleoyl-GPI (18:2)*	rs11135046	5	158230013	T	G	-0.0695	6.00×10-3	T	G	-3.09×10-3	0.0119
M46398	X - 21353	rs11135046	5	158230013	T	G	-0.0695	6.00×10-3	T	G	2.89×10-3	0.0119
M52449	1-stearoyl-2-arachidonoyl-GPI (18:0/20:4)	rs11135046	5	158230013	T	G	-0.0695	6.00×10-3	T	G	7.11×10-3	0.0119
M52468	1-stearoyl-2-linoleoyl-GPI (18:0/18:2)	rs11135046	5	158230013	T	G	-0.0695	6.00×10-3	T	G	3.21×10-3	0.0119
M20699	Erythritol	rs4442975	2	217920769	T	G	-0.13	5.94×10-3	T	G	-6.61×10-3	0.012
M31787	3-carboxy-4-methyl-5-propyl-2-furanpropanoate (CMPF)	rs4442975	2	217920769	T	G	-0.13	5.94×10-3	T	G	0.0149	0.012
M36594	1-linoleoyl-GPI (18:2)*	rs4442975	2	217920769	T	G	-0.13	5.94×10-3	T	G	0.0102	0.012
M52449	1-stearoyl-2-arachidonoyl-GPI (18:0/20:4)	rs4442975	2	217920769	T	G	-0.13	5.94×10-3	T	G	-1.93×10-3	0.012
M52468	1-stearoyl-2-linoleoyl-GPI (18:0/18:2)	rs4442975	2	217920769	T	G	-0.13	5.94×10-3	T	G	2.99×10-3	0.012
M35157	N6-carbamoylthreonyladenosine	rs552647	3	27353716	A	C	0.1	6.01×10-3	A	C	5.99×10-3	0.012
M46398	X - 21353	rs552647	3	27353716	A	C	0.1	6.01×10-3	A	C	0.0174	0.012
M20699	Erythritol	rs10096351	8	128372172	G	A	0.11	6.03×10-3	A	G	-0.012	0.012
M31787	3-carboxy-4-methyl-5-propyl-2-furanpropanoate (CMPF)	rs10096351	8	128372172	G	A	0.11	6.03×10-3	A	G	-9.00×10-3	0.012
M33009	homostachydrine*	rs10096351	8	128372172	G	A	0.11	6.03×10-3	A	G	-0.026	0.012
M35157	N6-carbamoylthreonyladenosine	rs10096351	8	128372172	G	A	0.11	6.03×10-3	A	G	-0.02	0.012
M36594	1-linoleoyl-GPI (18:2)*	rs10096351	8	128372172	G	A	0.11	6.03×10-3	A	G	3.00×10-3	0.012
M46398	X - 21353	rs10096351	8	128372172	G	A	0.11	6.03×10-3	A	G	1.00×10-3	0.012
M46455	X - 21410	rs10096351	8	128372172	G	A	0.11	6.03×10-3	A	G	-6.00×10-3	0.012
M46799	1-oleoyl-3-linoleoyl-glycerol (18:1/18:2)	rs10096351	8	128372172	G	A	0.11	6.03×10-3	A	G	-2.00×10-3	0.012
M52449	1-stearoyl-2-arachidonoyl-GPI (18:0/20:4)	rs10096351	8	128372172	G	A	0.11	6.03×10-3	A	G	1.00×10-3	0.012
M52468	1-stearoyl-2-linoleoyl-GPI (18:0/18:2)	rs10096351	8	128372172	G	A	0.11	6.03×10-3	A	G	-0.01	0.012
M52865	X - 24544	rs10096351	8	128372172	G	A	0.11	6.03×10-3	A	G	-5.00×10-3	0.012
M53013	Glycosyl-N-palmitoyl-sphingosine	rs10096351	8	128372172	G	A	0.11	6.03×10-3	A	G	0.016	0.012
M20699	Erythritol	rs10838267	11	44368892	A	G	0.033	6.04×10-3	A	G	-0.0248	0.012
M35157	N6-carbamoylthreonyladenosine	rs10838267	11	44368892	A	G	0.033	6.04×10-3	A	G	0.0245	0.012
M46398	X - 21353	rs10838267	11	44368892	A	G	0.033	6.04×10-3	A	G	0.0147	0.012
M35157	N6-carbamoylthreonyladenosine	rs10820600	9	106856692	C	T	0.0335	6.03×10-3	T	C	-9.60×10-3	0.012
M20699	Erythritol	rs6860806	5	131640536	G	A	0.0337	6.05×10-3	A	G	0.019	0.012
M31787	3-carboxy-4-methyl-5-propyl-2-furanpropanoate (CMPF)	rs6860806	5	131640536	G	A	0.0337	6.05×10-3	A	G	-8.00×10-3	0.012
M33009	homostachydrine*	rs6860806	5	131640536	G	A	0.0337	6.05×10-3	A	G	0.077	0.012
M35157	N6-carbamoylthreonyladenosine	rs6860806	5	131640536	G	A	0.0337	6.05×10-3	A	G	9.00×10-3	0.012
M36594	1-linoleoyl-GPI (18:2)*	rs6860806	5	131640536	G	A	0.0337	6.05×10-3	A	G	0.033	0.012
M46398	X - 21353	rs6860806	5	131640536	G	A	0.0337	6.05×10-3	A	G	4.00×10-3	0.012
M46455	X - 21410	rs6860806	5	131640536	G	A	0.0337	6.05×10-3	A	G	-0.016	0.012
M46799	1-oleoyl-3-linoleoyl-glycerol (18:1/18:2)	rs6860806	5	131640536	G	A	0.0337	6.05×10-3	A	G	2.00×10-3	0.012
M52449	1-stearoyl-2-arachidonoyl-GPI (18:0/20:4)	rs6860806	5	131640536	G	A	0.0337	6.05×10-3	A	G	-0.017	0.012
M52468	1-stearoyl-2-linoleoyl-GPI (18:0/18:2)	rs6860806	5	131640536	G	A	0.0337	6.05×10-3	A	G	0.029	0.012
M52865	X - 24544	rs6860806	5	131640536	G	A	0.0337	6.05×10-3	A	G	0	0.012
M53013	Glycosyl-N-palmitoyl-sphingosine	rs6860806	5	131640536	G	A	0.0337	6.05×10-3	A	G	-3.00×10-3	0.012
M20699	Erythritol	rs62126227	19	17383602	T	C	-0.0337	6.08×10-3	T	C	1.69×10-3	0.012
M31787	3-carboxy-4-methyl-5-propyl-2-furanpropanoate (CMPF)	rs62126227	19	17383602	T	C	-0.0337	6.08×10-3	T	C	4.39×10-3	0.012
M36594	1-linoleoyl-GPI (18:2)*	rs62126227	19	17383602	T	C	-0.0337	6.08×10-3	T	C	6.87×10-3	0.012
M52449	1-stearoyl-2-arachidonoyl-GPI (18:0/20:4)	rs62126227	19	17383602	T	C	-0.0337	6.08×10-3	T	C	-3.96×10-3	0.012
M52468	1-stearoyl-2-linoleoyl-GPI (18:0/18:2)	rs62126227	19	17383602	T	C	-0.0337	6.08×10-3	T	C	-0.0152	0.012
M20699	Erythritol	rs10760444	9	129396434	A	G	-0.0345	6.02×10-3	A	G	0.0215	0.012
M31787	3-carboxy-4-methyl-5-propyl-2-furanpropanoate (CMPF)	rs10760444	9	129396434	A	G	-0.0345	6.02×10-3	A	G	-8.55×10-3	0.012
M36594	1-linoleoyl-GPI (18:2)*	rs10760444	9	129396434	A	G	-0.0345	6.02×10-3	A	G	0.0185	0.012
M46398	X - 21353	rs10760444	9	129396434	A	G	-0.0345	6.02×10-3	A	G	-0.0115	0.012
M52449	1-stearoyl-2-arachidonoyl-GPI (18:0/20:4)	rs10760444	9	129396434	A	G	-0.0345	6.02×10-3	A	G	-0.0219	0.012
M52468	1-stearoyl-2-linoleoyl-GPI (18:0/18:2)	rs10760444	9	129396434	A	G	-0.0345	6.02×10-3	A	G	-0.0151	0.012
M20699	Erythritol	rs1375631	3	16778867	G	A	0.0346	5.97×10-3	A	G	-2.50×10-3	0.012
M35157	N6-carbamoylthreonyladenosine	rs1375631	3	16778867	G	A	0.0346	5.97×10-3	A	G	-0.0218	0.012
M46398	X - 21353	rs1375631	3	16778867	G	A	0.0346	5.97×10-3	A	G	-2.04×10-3	0.012
M20699	Erythritol	rs2886671	3	59373745	T	C	-0.0353	6.44×10-3	T	C	1.16×10-3	0.012
M35157	N6-carbamoylthreonyladenosine	rs2886671	3	59373745	T	C	-0.0353	6.44×10-3	T	C	-0.0173	0.012
M36594	1-linoleoyl-GPI (18:2)*	rs2886671	3	59373745	T	C	-0.0353	6.44×10-3	T	C	1.14×10-3	0.012
M46398	X - 21353	rs2886671	3	59373745	T	C	-0.0353	6.44×10-3	T	C	-0.0337	0.012
M52449	1-stearoyl-2-arachidonoyl-GPI (18:0/20:4)	rs2886671	3	59373745	T	C	-0.0353	6.44×10-3	T	C	-0.0119	0.012
M52468	1-stearoyl-2-linoleoyl-GPI (18:0/18:2)	rs2886671	3	59373745	T	C	-0.0353	6.44×10-3	T	C	0.0141	0.012
M20699	Erythritol	rs637868	1	120257110	C	T	0.0356	6.11×10-3	T	C	0.011	0.012
M31787	3-carboxy-4-methyl-5-propyl-2-furanpropanoate (CMPF)	rs637868	1	120257110	C	T	0.0356	6.11×10-3	T	C	0.01	0.012
M33009	homostachydrine*	rs637868	1	120257110	C	T	0.0356	6.11×10-3	T	C	0.024	0.012
M35157	N6-carbamoylthreonyladenosine	rs637868	1	120257110	C	T	0.0356	6.11×10-3	T	C	0.014	0.012
M36594	1-linoleoyl-GPI (18:2)*	rs637868	1	120257110	C	T	0.0356	6.11×10-3	T	C	0.018	0.012
M46398	X - 21353	rs637868	1	120257110	C	T	0.0356	6.11×10-3	T	C	0.016	0.012
M46455	X - 21410	rs637868	1	120257110	C	T	0.0356	6.11×10-3	T	C	-1.00×10-3	0.012
M46799	1-oleoyl-3-linoleoyl-glycerol (18:1/18:2)	rs637868	1	120257110	C	T	0.0356	6.11×10-3	T	C	7.00×10-3	0.012
M52449	1-stearoyl-2-arachidonoyl-GPI (18:0/20:4)	rs637868	1	120257110	C	T	0.0356	6.11×10-3	T	C	5.00×10-3	0.012
M52468	1-stearoyl-2-linoleoyl-GPI (18:0/18:2)	rs637868	1	120257110	C	T	0.0356	6.11×10-3	T	C	2.00×10-3	0.012
M52865	X - 24544	rs637868	1	120257110	C	T	0.0356	6.11×10-3	T	C	1.00×10-3	0.012
M53013	Glycosyl-N-palmitoyl-sphingosine	rs637868	1	120257110	C	T	0.0356	6.11×10-3	T	C	-7.00×10-3	0.012
M20699	Erythritol	rs4602255	2	69392128	A	G	0.0361	6.02×10-3	A	G	6.83×10-4	0.012
M35157	N6-carbamoylthreonyladenosine	rs4602255	2	69392128	A	G	0.0361	6.02×10-3	A	G	-7.74×10-3	0.012
M36594	1-linoleoyl-GPI (18:2)*	rs4602255	2	69392128	A	G	0.0361	6.02×10-3	A	G	4.28×10-3	0.012
M46398	X - 21353	rs4602255	2	69392128	A	G	0.0361	6.02×10-3	A	G	-0.0103	0.012
M20699	Erythritol	rs10022462	4	89243818	T	C	0.0362	6.02×10-3	T	C	0.019	0.012
M31787	3-carboxy-4-methyl-5-propyl-2-furanpropanoate (CMPF)	rs10022462	4	89243818	T	C	0.0362	6.02×10-3	T	C	-8.00×10-3	0.012
M33009	homostachydrine*	rs10022462	4	89243818	T	C	0.0362	6.02×10-3	T	C	0.016	0.012
M35157	N6-carbamoylthreonyladenosine	rs10022462	4	89243818	T	C	0.0362	6.02×10-3	T	C	-0.01	0.012
M36594	1-linoleoyl-GPI (18:2)*	rs10022462	4	89243818	T	C	0.0362	6.02×10-3	T	C	-0.012	0.012
M46398	X - 21353	rs10022462	4	89243818	T	C	0.0362	6.02×10-3	T	C	-6.00×10-3	0.012
M46455	X - 21410	rs10022462	4	89243818	T	C	0.0362	6.02×10-3	T	C	-0.014	0.012
M46799	1-oleoyl-3-linoleoyl-glycerol (18:1/18:2)	rs10022462	4	89243818	T	C	0.0362	6.02×10-3	T	C	0.012	0.012
M52449	1-stearoyl-2-arachidonoyl-GPI (18:0/20:4)	rs10022462	4	89243818	T	C	0.0362	6.02×10-3	T	C	-0.027	0.012
M52468	1-stearoyl-2-linoleoyl-GPI (18:0/18:2)	rs10022462	4	89243818	T	C	0.0362	6.02×10-3	T	C	-0.019	0.012
M52865	X - 24544	rs10022462	4	89243818	T	C	0.0362	6.02×10-3	T	C	-0.017	0.012
M53013	Glycosyl-N-palmitoyl-sphingosine	rs10022462	4	89243818	T	C	0.0362	6.02×10-3	T	C	-0.022	0.012
M20699	Erythritol	rs4983544	14	105213978	G	T	0.0367	6.13×10-3	T	G	2.57×10-3	0.012
M35157	N6-carbamoylthreonyladenosine	rs4983544	14	105213978	G	T	0.0367	6.13×10-3	T	G	2.54×10-3	0.012
M46398	X - 21353	rs4983544	14	105213978	G	T	0.0367	6.13×10-3	T	G	6.42×10-3	0.012
M20699	Erythritol	rs7240205	18	24156018	T	C	-0.0373	6.24×10-3	T	C	-0.026	0.012
M31787	3-carboxy-4-methyl-5-propyl-2-furanpropanoate (CMPF)	rs7240205	18	24156018	T	C	-0.0373	6.24×10-3	T	C	-0.018	0.012
M35157	N6-carbamoylthreonyladenosine	rs7240205	18	24156018	T	C	-0.0373	6.24×10-3	T	C	-0.015	0.012
M36594	1-linoleoyl-GPI (18:2)*	rs7240205	18	24156018	T	C	-0.0373	6.24×10-3	T	C	2.00×10-3	0.012
M46398	X - 21353	rs7240205	18	24156018	T	C	-0.0373	6.24×10-3	T	C	-3.00×10-3	0.012
M52449	1-stearoyl-2-arachidonoyl-GPI (18:0/20:4)	rs7240205	18	24156018	T	C	-0.0373	6.24×10-3	T	C	-0.023	0.012
M52468	1-stearoyl-2-linoleoyl-GPI (18:0/18:2)	rs7240205	18	24156018	T	C	-0.0373	6.24×10-3	T	C	-7.00×10-3	0.012
M35157	N6-carbamoylthreonyladenosine	rs6805189	3	71532113	C	T	-0.0379	6.00×10-3	T	C	-3.70×10-3	0.012
M46398	X - 21353	rs6805189	3	71532113	C	T	-0.0379	6.00×10-3	T	C	-0.0223	0.012
M35157	N6-carbamoylthreonyladenosine	rs2420941	10	123229626	G	T	-0.0382	6.07×10-3	T	G	0.012	0.012
M46398	X - 21353	rs2420941	10	123229626	G	T	-0.0382	6.07×10-3	T	G	0.0195	0.012
M20699	Erythritol	rs1836962	6	81105862	G	T	0.0393	6.07×10-3	T	G	0.0112	0.012
M35157	N6-carbamoylthreonyladenosine	rs1836962	6	81105862	G	T	0.0393	6.07×10-3	T	G	8.82×10-4	0.012
M36594	1-linoleoyl-GPI (18:2)*	rs1836962	6	81105862	G	T	0.0393	6.07×10-3	T	G	-1.42×10-3	0.012
M46398	X - 21353	rs1836962	6	81105862	G	T	0.0393	6.07×10-3	T	G	-5.62×10-3	0.012
M52449	1-stearoyl-2-arachidonoyl-GPI (18:0/20:4)	rs1836962	6	81105862	G	T	0.0393	6.07×10-3	T	G	0.0184	0.012
M52468	1-stearoyl-2-linoleoyl-GPI (18:0/18:2)	rs1836962	6	81105862	G	T	0.0393	6.07×10-3	T	G	3.16×10-3	0.012
M20699	Erythritol	rs6436017	2	218723455	G	A	0.0394	6.12×10-3	A	G	-0.0102	0.012
M35157	N6-carbamoylthreonyladenosine	rs6436017	2	218723455	G	A	0.0394	6.12×10-3	A	G	0.0276	0.012
M36594	1-linoleoyl-GPI (18:2)*	rs6436017	2	218723455	G	A	0.0394	6.12×10-3	A	G	0.0268	0.012
M46398	X - 21353	rs6436017	2	218723455	G	A	0.0394	6.12×10-3	A	G	3.72×10-3	0.012
M20699	Erythritol	rs2075881	7	91734552	C	T	0.0404	6.13×10-3	T	C	2.00×10-3	0.012
M31787	3-carboxy-4-methyl-5-propyl-2-furanpropanoate (CMPF)	rs2075881	7	91734552	C	T	0.0404	6.13×10-3	T	C	0.017	0.012
M33009	homostachydrine*	rs2075881	7	91734552	C	T	0.0404	6.13×10-3	T	C	1.00×10-3	0.012
M35157	N6-carbamoylthreonyladenosine	rs2075881	7	91734552	C	T	0.0404	6.13×10-3	T	C	0.015	0.012
M36594	1-linoleoyl-GPI (18:2)*	rs2075881	7	91734552	C	T	0.0404	6.13×10-3	T	C	-0.016	0.012
M46398	X - 21353	rs2075881	7	91734552	C	T	0.0404	6.13×10-3	T	C	-0.015	0.012
M52449	1-stearoyl-2-arachidonoyl-GPI (18:0/20:4)	rs2075881	7	91734552	C	T	0.0404	6.13×10-3	T	C	-6.00×10-3	0.012
M52468	1-stearoyl-2-linoleoyl-GPI (18:0/18:2)	rs2075881	7	91734552	C	T	0.0404	6.13×10-3	T	C	-6.00×10-3	0.012
M20699	Erythritol	rs2016394	2	172972971	A	G	-0.0406	5.99×10-3	A	G	1.24×10-3	0.012
M35157	N6-carbamoylthreonyladenosine	rs2016394	2	172972971	A	G	-0.0406	5.99×10-3	A	G	1.59×10-3	0.012
M36594	1-linoleoyl-GPI (18:2)*	rs2016394	2	172972971	A	G	-0.0406	5.99×10-3	A	G	-0.0118	0.012
M46398	X - 21353	rs2016394	2	172972971	A	G	-0.0406	5.99×10-3	A	G	-4.47×10-3	0.012
M52449	1-stearoyl-2-arachidonoyl-GPI (18:0/20:4)	rs2016394	2	172972971	A	G	-0.0406	5.99×10-3	A	G	7.01×10-3	0.012
M52468	1-stearoyl-2-linoleoyl-GPI (18:0/18:2)	rs2016394	2	172972971	A	G	-0.0406	5.99×10-3	A	G	-7.79×10-3	0.012
M20699	Erythritol	rs12651246	4	84367605	A	G	-0.0418	5.97×10-3	A	G	-1.10×10-3	0.012
M35157	N6-carbamoylthreonyladenosine	rs12651246	4	84367605	A	G	-0.0418	5.97×10-3	A	G	3.68×10-3	0.012
M36594	1-linoleoyl-GPI (18:2)*	rs12651246	4	84367605	A	G	-0.0418	5.97×10-3	A	G	-8.16×10-3	0.012
M46398	X - 21353	rs12651246	4	84367605	A	G	-0.0418	5.97×10-3	A	G	0.021	0.012
M52449	1-stearoyl-2-arachidonoyl-GPI (18:0/20:4)	rs12651246	4	84367605	A	G	-0.0418	5.97×10-3	A	G	-2.93×10-3	0.012
M52468	1-stearoyl-2-linoleoyl-GPI (18:0/18:2)	rs12651246	4	84367605	A	G	-0.0418	5.97×10-3	A	G	-1.80×10-3	0.012
M20699	Erythritol	rs12652713	5	16228197	G	A	-0.0421	6.03×10-3	A	G	0.0108	0.012
M31787	3-carboxy-4-methyl-5-propyl-2-furanpropanoate (CMPF)	rs12652713	5	16228197	G	A	-0.0421	6.03×10-3	A	G	-4.14×10-3	0.012
M36594	1-linoleoyl-GPI (18:2)*	rs12652713	5	16228197	G	A	-0.0421	6.03×10-3	A	G	-0.0231	0.012
M52449	1-stearoyl-2-arachidonoyl-GPI (18:0/20:4)	rs12652713	5	16228197	G	A	-0.0421	6.03×10-3	A	G	9.61×10-4	0.012
M52468	1-stearoyl-2-linoleoyl-GPI (18:0/18:2)	rs12652713	5	16228197	G	A	-0.0421	6.03×10-3	A	G	-0.0171	0.012
M35157	N6-carbamoylthreonyladenosine	rs875311	11	65583340	T	C	-0.0442	5.99×10-3	T	C	-1.64×10-4	0.012
M46398	X - 21353	rs875311	11	65583340	T	C	-0.0442	5.99×10-3	T	C	-1.27×10-3	0.012
M20699	Erythritol	rs6597981	11	803017	G	A	0.0452	5.99×10-3	A	G	-5.00×10-3	0.012
M31787	3-carboxy-4-methyl-5-propyl-2-furanpropanoate (CMPF)	rs6597981	11	803017	G	A	0.0452	5.99×10-3	A	G	0.017	0.012
M35157	N6-carbamoylthreonyladenosine	rs6597981	11	803017	G	A	0.0452	5.99×10-3	A	G	-0.022	0.012
M36594	1-linoleoyl-GPI (18:2)*	rs6597981	11	803017	G	A	0.0452	5.99×10-3	A	G	-0.014	0.012
M46398	X - 21353	rs6597981	11	803017	G	A	0.0452	5.99×10-3	A	G	0	0.012
M52449	1-stearoyl-2-arachidonoyl-GPI (18:0/20:4)	rs6597981	11	803017	G	A	0.0452	5.99×10-3	A	G	0.016	0.012
M52468	1-stearoyl-2-linoleoyl-GPI (18:0/18:2)	rs6597981	11	803017	G	A	0.0452	5.99×10-3	A	G	4.00×10-3	0.012
M20699	Erythritol	rs28539243	16	54682064	A	G	0.0465	6.06×10-3	A	G	-3.09×10-3	0.012
M31787	3-carboxy-4-methyl-5-propyl-2-furanpropanoate (CMPF)	rs11822830	11	129461016	G	A	0.0465	6.11×10-3	A	G	0.0201	0.012
M35157	N6-carbamoylthreonyladenosine	rs28539243	16	54682064	A	G	0.0465	6.06×10-3	A	G	-0.0107	0.012
M36594	1-linoleoyl-GPI (18:2)*	rs11822830	11	129461016	G	A	0.0465	6.11×10-3	A	G	-1.04×10-3	0.012
M46398	X - 21353	rs28539243	16	54682064	A	G	0.0465	6.06×10-3	A	G	-7.86×10-3	0.012
M52449	1-stearoyl-2-arachidonoyl-GPI (18:0/20:4)	rs11822830	11	129461016	G	A	0.0465	6.11×10-3	A	G	0.0131	0.012
M52468	1-stearoyl-2-linoleoyl-GPI (18:0/18:2)	rs11822830	11	129461016	G	A	0.0465	6.11×10-3	A	G	-0.0333	0.012
M31787	3-carboxy-4-methyl-5-propyl-2-furanpropanoate (CMPF)	rs6440006	3	141142691	A	G	0.0481	6.04×10-3	A	G	0.0128	0.012
M36594	1-linoleoyl-GPI (18:2)*	rs6440006	3	141142691	A	G	0.0481	6.04×10-3	A	G	-8.25×10-3	0.012
M52449	1-stearoyl-2-arachidonoyl-GPI (18:0/20:4)	rs6440006	3	141142691	A	G	0.0481	6.04×10-3	A	G	-0.0127	0.012
M52468	1-stearoyl-2-linoleoyl-GPI (18:0/18:2)	rs6440006	3	141142691	A	G	0.0481	6.04×10-3	A	G	-3.00×10-3	0.012
M20699	Erythritol	rs405447	6	13713099	G	A	-0.0481	6.06×10-3	A	G	0	0.012
M31787	3-carboxy-4-methyl-5-propyl-2-furanpropanoate (CMPF)	rs405447	6	13713099	G	A	-0.0481	6.06×10-3	A	G	-9.00×10-3	0.012
M33009	homostachydrine*	rs405447	6	13713099	G	A	-0.0481	6.06×10-3	A	G	-2.00×10-3	0.012
M35157	N6-carbamoylthreonyladenosine	rs405447	6	13713099	G	A	-0.0481	6.06×10-3	A	G	0.01	0.012
M36594	1-linoleoyl-GPI (18:2)*	rs405447	6	13713099	G	A	-0.0481	6.06×10-3	A	G	0.011	0.012
M46398	X - 21353	rs405447	6	13713099	G	A	-0.0481	6.06×10-3	A	G	2.00×10-3	0.012
M46455	X - 21410	rs405447	6	13713099	G	A	-0.0481	6.06×10-3	A	G	-8.00×10-3	0.012
M46799	1-oleoyl-3-linoleoyl-glycerol (18:1/18:2)	rs405447	6	13713099	G	A	-0.0481	6.06×10-3	A	G	-9.00×10-3	0.012
M52449	1-stearoyl-2-arachidonoyl-GPI (18:0/20:4)	rs405447	6	13713099	G	A	-0.0481	6.06×10-3	A	G	0.01	0.012
M52468	1-stearoyl-2-linoleoyl-GPI (18:0/18:2)	rs405447	6	13713099	G	A	-0.0481	6.06×10-3	A	G	0.032	0.012
M52865	X - 24544	rs405447	6	13713099	G	A	-0.0481	6.06×10-3	A	G	4.00×10-3	0.012
M53013	Glycosyl-N-palmitoyl-sphingosine	rs405447	6	13713099	G	A	-0.0481	6.06×10-3	A	G	-1.00×10-3	0.012
M31787	3-carboxy-4-methyl-5-propyl-2-furanpropanoate (CMPF)	rs11205303	1	149906413	C	T	0.0504	6.21×10-3	T	C	9.72×10-3	0.012
M52449	1-stearoyl-2-arachidonoyl-GPI (18:0/20:4)	rs11205303	1	149906413	C	T	0.0504	6.21×10-3	T	C	0.0121	0.012
M52468	1-stearoyl-2-linoleoyl-GPI (18:0/18:2)	rs11205303	1	149906413	C	T	0.0504	6.21×10-3	T	C	9.71×10-3	0.012
M20699	Erythritol	rs11977670	7	139942304	A	G	0.0531	6.08×10-3	A	G	-8.05×10-3	0.012
M31787	3-carboxy-4-methyl-5-propyl-2-furanpropanoate (CMPF)	rs11977670	7	139942304	A	G	0.0531	6.08×10-3	A	G	8.41×10-3	0.012
M36594	1-linoleoyl-GPI (18:2)*	rs11977670	7	139942304	A	G	0.0531	6.08×10-3	A	G	2.33×10-3	0.012
M52449	1-stearoyl-2-arachidonoyl-GPI (18:0/20:4)	rs11977670	7	139942304	A	G	0.0531	6.08×10-3	A	G	-0.0138	0.012
M52468	1-stearoyl-2-linoleoyl-GPI (18:0/18:2)	rs11977670	7	139942304	A	G	0.0531	6.08×10-3	A	G	-3.75×10-3	0.012
M20699	Erythritol	rs62048402	16	53803223	A	G	-0.0594	6.09×10-3	A	G	3.61×10-3	0.012
M31787	3-carboxy-4-methyl-5-propyl-2-furanpropanoate (CMPF)	rs62048402	16	53803223	A	G	-0.0594	6.09×10-3	A	G	0.0398	0.012
M36594	1-linoleoyl-GPI (18:2)*	rs62048402	16	53803223	A	G	-0.0594	6.09×10-3	A	G	0.016	0.012
M46398	X - 21353	rs62048402	16	53803223	A	G	-0.0594	6.09×10-3	A	G	0.0184	0.012
M52449	1-stearoyl-2-arachidonoyl-GPI (18:0/20:4)	rs62048402	16	53803223	A	G	-0.0594	6.09×10-3	A	G	-0.0178	0.012
M52468	1-stearoyl-2-linoleoyl-GPI (18:0/18:2)	rs62048402	16	53803223	A	G	-0.0594	6.09×10-3	A	G	-7.81×10-3	0.012
M31787	3-carboxy-4-methyl-5-propyl-2-furanpropanoate (CMPF)	rs8105994	19	18593553	C	T	-0.0709	6.33×10-3	T	C	-3.00×10-3	0.012
M52449	1-stearoyl-2-arachidonoyl-GPI (18:0/20:4)	rs8105994	19	18593553	C	T	-0.0709	6.33×10-3	T	C	-9.00×10-3	0.012
M52468	1-stearoyl-2-linoleoyl-GPI (18:0/18:2)	rs8105994	19	18593553	C	T	-0.0709	6.33×10-3	T	C	-0.013	0.012
M35157	N6-carbamoylthreonyladenosine	rs4442975	2	217920769	T	G	-0.13	5.94×10-3	T	G	0.012	0.0121
M46398	X - 21353	rs4442975	2	217920769	T	G	-0.13	5.94×10-3	T	G	5.80×10-3	0.0121
M31787	3-carboxy-4-methyl-5-propyl-2-furanpropanoate (CMPF)	rs630965	9	110885479	T	C	0.1	6.19×10-3	T	C	3.23×10-3	0.0121
M31787	3-carboxy-4-methyl-5-propyl-2-furanpropanoate (CMPF)	rs11200014	10	123334930	A	G	0.24	6.06×10-3	A	G	0.0131	0.0121
M36594	1-linoleoyl-GPI (18:2)*	rs11200014	10	123334930	A	G	0.24	6.06×10-3	A	G	-7.11×10-3	0.0121
M52449	1-stearoyl-2-arachidonoyl-GPI (18:0/20:4)	rs11200014	10	123334930	A	G	0.24	6.06×10-3	A	G	0.0121	0.0121
M52468	1-stearoyl-2-linoleoyl-GPI (18:0/18:2)	rs11200014	10	123334930	A	G	0.24	6.06×10-3	A	G	0.0114	0.0121
M33009	homostachydrine*	rs12519859	5	32581186	A	G	0.0332	6.05×10-3	A	G	-3.29×10-3	0.0121
M46455	X - 21410	rs12519859	5	32581186	A	G	0.0332	6.05×10-3	A	G	0.0225	0.0121
M53013	Glycosyl-N-palmitoyl-sphingosine	rs12519859	5	32581186	A	G	0.0332	6.05×10-3	A	G	-8.60×10-3	0.0121
M35157	N6-carbamoylthreonyladenosine	rs62126227	19	17383602	T	C	-0.0337	6.08×10-3	T	C	0.0117	0.0121
M46398	X - 21353	rs62126227	19	17383602	T	C	-0.0337	6.08×10-3	T	C	0.0151	0.0121
M31787	3-carboxy-4-methyl-5-propyl-2-furanpropanoate (CMPF)	rs11200054	10	123403625	G	A	-0.0339	6.11×10-3	A	G	0.0142	0.0121
M36594	1-linoleoyl-GPI (18:2)*	rs11200054	10	123403625	G	A	-0.0339	6.11×10-3	A	G	0.0171	0.0121
M52449	1-stearoyl-2-arachidonoyl-GPI (18:0/20:4)	rs11200054	10	123403625	G	A	-0.0339	6.11×10-3	A	G	-9.29×10-4	0.0121
M52468	1-stearoyl-2-linoleoyl-GPI (18:0/18:2)	rs11200054	10	123403625	G	A	-0.0339	6.11×10-3	A	G	0.0121	0.0121
M35157	N6-carbamoylthreonyladenosine	rs10760444	9	129396434	A	G	-0.0345	6.02×10-3	A	G	1.71×10-3	0.0121
M33009	homostachydrine*	rs7760611	6	21903533	C	T	0.0363	6.00×10-3	T	C	8.88×10-3	0.0121
M46455	X - 21410	rs7760611	6	21903533	C	T	0.0363	6.00×10-3	T	C	-3.44×10-4	0.0121
M53013	Glycosyl-N-palmitoyl-sphingosine	rs7760611	6	21903533	C	T	0.0363	6.00×10-3	T	C	4.93×10-3	0.0121
M20699	Erythritol	rs17732378	5	56293009	A	G	0.037	6.11×10-3	A	G	-8.28×10-4	0.0121
M31787	3-carboxy-4-methyl-5-propyl-2-furanpropanoate (CMPF)	rs17732378	5	56293009	A	G	0.037	6.11×10-3	A	G	0.0145	0.0121
M36594	1-linoleoyl-GPI (18:2)*	rs17732378	5	56293009	A	G	0.037	6.11×10-3	A	G	0.023	0.0121
M52449	1-stearoyl-2-arachidonoyl-GPI (18:0/20:4)	rs17732378	5	56293009	A	G	0.037	6.11×10-3	A	G	1.38×10-3	0.0121
M52468	1-stearoyl-2-linoleoyl-GPI (18:0/18:2)	rs17732378	5	56293009	A	G	0.037	6.11×10-3	A	G	3.07×10-3	0.0121
M33009	homostachydrine*	rs2420941	10	123229626	G	T	-0.0382	6.07×10-3	T	G	-5.13×10-4	0.0121
M20699	Erythritol	rs2253012	14	37228504	T	C	0.0388	6.24×10-3	T	C	7.87×10-3	0.0121
M31787	3-carboxy-4-methyl-5-propyl-2-furanpropanoate (CMPF)	rs2253012	14	37228504	T	C	0.0388	6.24×10-3	T	C	0.0142	0.0121
M36594	1-linoleoyl-GPI (18:2)*	rs2253012	14	37228504	T	C	0.0388	6.24×10-3	T	C	0.0181	0.0121
M52449	1-stearoyl-2-arachidonoyl-GPI (18:0/20:4)	rs2253012	14	37228504	T	C	0.0388	6.24×10-3	T	C	-6.26×10-4	0.0121
M52468	1-stearoyl-2-linoleoyl-GPI (18:0/18:2)	rs2253012	14	37228504	T	C	0.0388	6.24×10-3	T	C	9.18×10-3	0.0121
M20699	Erythritol	rs889310	5	55965167	T	C	0.0394	6.28×10-3	T	C	-6.97×10-3	0.0121
M31787	3-carboxy-4-methyl-5-propyl-2-furanpropanoate (CMPF)	rs889310	5	55965167	T	C	0.0394	6.28×10-3	T	C	-6.95×10-4	0.0121
M36594	1-linoleoyl-GPI (18:2)*	rs889310	5	55965167	T	C	0.0394	6.28×10-3	T	C	3.88×10-3	0.0121
M46398	X - 21353	rs889310	5	55965167	T	C	0.0394	6.28×10-3	T	C	-0.0181	0.0121
M52449	1-stearoyl-2-arachidonoyl-GPI (18:0/20:4)	rs889310	5	55965167	T	C	0.0394	6.28×10-3	T	C	2.86×10-3	0.0121
M52468	1-stearoyl-2-linoleoyl-GPI (18:0/18:2)	rs889310	5	55965167	T	C	0.0394	6.28×10-3	T	C	8.08×10-3	0.0121
M35157	N6-carbamoylthreonyladenosine	rs12652713	5	16228197	G	A	-0.0421	6.03×10-3	A	G	8.42×10-4	0.0121
M46398	X - 21353	rs12652713	5	16228197	G	A	-0.0421	6.03×10-3	A	G	-4.00×10-3	0.0121
M31787	3-carboxy-4-methyl-5-propyl-2-furanpropanoate (CMPF)	rs970822	8	124738742	T	C	0.0429	6.14×10-3	T	C	0.0184	0.0121
M33009	homostachydrine*	rs11684853	2	19310918	T	G	-0.0446	6.02×10-3	T	G	2.52×10-4	0.0121
M33009	homostachydrine*	rs10885405	10	114777670	T	C	0.0454	5.98×10-3	T	C	-0.0183	0.0121
M20699	Erythritol	rs11822830	11	129461016	G	A	0.0465	6.11×10-3	A	G	3.07×10-3	0.0121
M35157	N6-carbamoylthreonyladenosine	rs11822830	11	129461016	G	A	0.0465	6.11×10-3	A	G	-0.0134	0.0121
M46398	X - 21353	rs11822830	11	129461016	G	A	0.0465	6.11×10-3	A	G	-2.77×10-3	0.0121
M20699	Erythritol	rs6440006	3	141142691	A	G	0.0481	6.04×10-3	A	G	0.0331	0.0121
M35157	N6-carbamoylthreonyladenosine	rs6440006	3	141142691	A	G	0.0481	6.04×10-3	A	G	0.0203	0.0121
M46398	X - 21353	rs6440006	3	141142691	A	G	0.0481	6.04×10-3	A	G	-0.0242	0.0121
M31787	3-carboxy-4-methyl-5-propyl-2-furanpropanoate (CMPF)	rs1361549	6	82287685	A	G	-0.0497	6.08×10-3	A	G	1.67×10-4	0.0121
M52449	1-stearoyl-2-arachidonoyl-GPI (18:0/20:4)	rs1361549	6	82287685	A	G	-0.0497	6.08×10-3	A	G	3.85×10-3	0.0121
M52468	1-stearoyl-2-linoleoyl-GPI (18:0/18:2)	rs1361549	6	82287685	A	G	-0.0497	6.08×10-3	A	G	-1.21×10-3	0.0121
M20699	Erythritol	rs11205303	1	149906413	C	T	0.0504	6.21×10-3	T	C	0.0263	0.0121
M35157	N6-carbamoylthreonyladenosine	rs11205303	1	149906413	C	T	0.0504	6.21×10-3	T	C	0.0109	0.0121
M36594	1-linoleoyl-GPI (18:2)*	rs11205303	1	149906413	C	T	0.0504	6.21×10-3	T	C	1.89×10-3	0.0121
M46398	X - 21353	rs11205303	1	149906413	C	T	0.0504	6.21×10-3	T	C	8.65×10-3	0.0121
M33009	homostachydrine*	rs2992756	1	18807339	C	T	-5.17×10-16	6.11×10-3	T	C	8.63×10-3	0.0121
M35157	N6-carbamoylthreonyladenosine	rs11977670	7	139942304	A	G	0.0531	6.08×10-3	A	G	7.30×10-5	0.0121
M46398	X - 21353	rs11977670	7	139942304	A	G	0.0531	6.08×10-3	A	G	-2.95×10-3	0.0121
M20699	Erythritol	rs6762558	3	4742251	G	A	0.0549	6.14×10-3	A	G	6.89×10-3	0.0121
M31787	3-carboxy-4-methyl-5-propyl-2-furanpropanoate (CMPF)	rs6762558	3	4742251	G	A	0.0549	6.14×10-3	A	G	-3.97×10-3	0.0121
M35157	N6-carbamoylthreonyladenosine	rs6762558	3	4742251	G	A	0.0549	6.14×10-3	A	G	-0.0271	0.0121
M36594	1-linoleoyl-GPI (18:2)*	rs6762558	3	4742251	G	A	0.0549	6.14×10-3	A	G	0.0136	0.0121
M46398	X - 21353	rs6762558	3	4742251	G	A	0.0549	6.14×10-3	A	G	-0.0242	0.0121
M52449	1-stearoyl-2-arachidonoyl-GPI (18:0/20:4)	rs6762558	3	4742251	G	A	0.0549	6.14×10-3	A	G	0.0379	0.0121
M52468	1-stearoyl-2-linoleoyl-GPI (18:0/18:2)	rs6762558	3	4742251	G	A	0.0549	6.14×10-3	A	G	0.0243	0.0121
M35157	N6-carbamoylthreonyladenosine	rs62048402	16	53803223	A	G	-0.0594	6.09×10-3	A	G	0.0155	0.0121
M31787	3-carboxy-4-methyl-5-propyl-2-furanpropanoate (CMPF)	rs910416	6	152432902	T	C	0.0648	6.02×10-3	T	C	0.0111	0.0121
M33009	homostachydrine*	rs11135046	5	158230013	T	G	-0.0695	6.00×10-3	T	G	4.13×10-3	0.0121
M20699	Erythritol	rs2464264	12	115835798	A	G	-0.0833	6.08×10-3	A	G	-7.68×10-3	0.0121
M31787	3-carboxy-4-methyl-5-propyl-2-furanpropanoate (CMPF)	rs2464264	12	115835798	A	G	-0.0833	6.08×10-3	A	G	-0.012	0.0121
M36594	1-linoleoyl-GPI (18:2)*	rs2464264	12	115835798	A	G	-0.0833	6.08×10-3	A	G	5.21×10-4	0.0121
M52449	1-stearoyl-2-arachidonoyl-GPI (18:0/20:4)	rs2464264	12	115835798	A	G	-0.0833	6.08×10-3	A	G	6.49×10-3	0.0121
M52468	1-stearoyl-2-linoleoyl-GPI (18:0/18:2)	rs2464264	12	115835798	A	G	-0.0833	6.08×10-3	A	G	3.91×10-3	0.0121
M20699	Erythritol	rs11249433	1	121280613	G	A	0.0998	6.24×10-3	A	G	7.13×10-3	0.0121
M31787	3-carboxy-4-methyl-5-propyl-2-furanpropanoate (CMPF)	rs11249433	1	121280613	G	A	0.0998	6.24×10-3	A	G	-4.55×10-3	0.0121
M36594	1-linoleoyl-GPI (18:2)*	rs11249433	1	121280613	G	A	0.0998	6.24×10-3	A	G	0.0352	0.0121
M52449	1-stearoyl-2-arachidonoyl-GPI (18:0/20:4)	rs11249433	1	121280613	G	A	0.0998	6.24×10-3	A	G	2.44×10-3	0.0121
M52468	1-stearoyl-2-linoleoyl-GPI (18:0/18:2)	rs11249433	1	121280613	G	A	0.0998	6.24×10-3	A	G	0.015	0.0121
M20699	Erythritol	rs630965	9	110885479	T	C	0.1	6.19×10-3	T	C	-0.016	0.0122
M33009	homostachydrine*	rs552647	3	27353716	A	C	0.1	6.01×10-3	A	C	-4.35×10-3	0.0122
M35157	N6-carbamoylthreonyladenosine	rs630965	9	110885479	T	C	0.1	6.19×10-3	T	C	-6.29×10-3	0.0122
M36594	1-linoleoyl-GPI (18:2)*	rs630965	9	110885479	T	C	0.1	6.19×10-3	T	C	-0.0166	0.0122
M46398	X - 21353	rs630965	9	110885479	T	C	0.1	6.19×10-3	T	C	-3.18×10-3	0.0122
M46455	X - 21410	rs552647	3	27353716	A	C	0.1	6.01×10-3	A	C	-6.39×10-3	0.0122
M52449	1-stearoyl-2-arachidonoyl-GPI (18:0/20:4)	rs630965	9	110885479	T	C	0.1	6.19×10-3	T	C	-4.69×10-3	0.0122
M52468	1-stearoyl-2-linoleoyl-GPI (18:0/18:2)	rs630965	9	110885479	T	C	0.1	6.19×10-3	T	C	1.31×10-3	0.0122
M53013	Glycosyl-N-palmitoyl-sphingosine	rs552647	3	27353716	A	C	0.1	6.01×10-3	A	C	2.46×10-3	0.0122
M20699	Erythritol	rs11200014	10	123334930	A	G	0.24	6.06×10-3	A	G	5.49×10-3	0.0122
M35157	N6-carbamoylthreonyladenosine	rs11200014	10	123334930	A	G	0.24	6.06×10-3	A	G	-5.92×10-3	0.0122
M46398	X - 21353	rs11200014	10	123334930	A	G	0.24	6.06×10-3	A	G	2.32×10-3	0.0122
M33009	homostachydrine*	rs10838267	11	44368892	A	G	0.033	6.04×10-3	A	G	5.77×10-3	0.0122
M46455	X - 21410	rs10838267	11	44368892	A	G	0.033	6.04×10-3	A	G	9.59×10-3	0.0122
M46799	1-oleoyl-3-linoleoyl-glycerol (18:1/18:2)	rs12519859	5	32581186	A	G	0.0332	6.05×10-3	A	G	-7.99×10-3	0.0122
M52865	X - 24544	rs12519859	5	32581186	A	G	0.0332	6.05×10-3	A	G	6.61×10-3	0.0122
M33009	homostachydrine*	rs10820600	9	106856692	C	T	0.0335	6.03×10-3	T	C	3.59×10-3	0.0122
M46455	X - 21410	rs10820600	9	106856692	C	T	0.0335	6.03×10-3	T	C	0.0203	0.0122
M53013	Glycosyl-N-palmitoyl-sphingosine	rs10820600	9	106856692	C	T	0.0335	6.03×10-3	T	C	0.0109	0.0122
M31787	3-carboxy-4-methyl-5-propyl-2-furanpropanoate (CMPF)	rs1835372	3	156519027	T	C	0.0336	6.15×10-3	T	C	4.96×10-3	0.0122
M52449	1-stearoyl-2-arachidonoyl-GPI (18:0/20:4)	rs1835372	3	156519027	T	C	0.0336	6.15×10-3	T	C	1.42×10-3	0.0122
M52468	1-stearoyl-2-linoleoyl-GPI (18:0/18:2)	rs1835372	3	156519027	T	C	0.0336	6.15×10-3	T	C	1.93×10-3	0.0122
M20699	Erythritol	rs11200054	10	123403625	G	A	-0.0339	6.11×10-3	A	G	0.015	0.0122
M35157	N6-carbamoylthreonyladenosine	rs11200054	10	123403625	G	A	-0.0339	6.11×10-3	A	G	-0.0144	0.0122
M46398	X - 21353	rs11200054	10	123403625	G	A	-0.0339	6.11×10-3	A	G	-9.67×10-3	0.0122
M33009	homostachydrine*	rs10760444	9	129396434	A	G	-0.0345	6.02×10-3	A	G	1.28×10-3	0.0122
M33009	homostachydrine*	rs1375631	3	16778867	G	A	0.0346	5.97×10-3	A	G	0.0104	0.0122
M46455	X - 21410	rs1375631	3	16778867	G	A	0.0346	5.97×10-3	A	G	-3.92×10-3	0.0122
M53013	Glycosyl-N-palmitoyl-sphingosine	rs1375631	3	16778867	G	A	0.0346	5.97×10-3	A	G	-0.0126	0.0122
M33009	homostachydrine*	rs2886671	3	59373745	T	C	-0.0353	6.44×10-3	T	C	2.94×10-4	0.0122
M33009	homostachydrine*	rs4602255	2	69392128	A	G	0.0361	6.02×10-3	A	G	1.53×10-3	0.0122
M46799	1-oleoyl-3-linoleoyl-glycerol (18:1/18:2)	rs7760611	6	21903533	C	T	0.0363	6.00×10-3	T	C	-8.10×10-3	0.0122
M33009	homostachydrine*	rs4983544	14	105213978	G	T	0.0367	6.13×10-3	T	G	9.19×10-3	0.0122
M53013	Glycosyl-N-palmitoyl-sphingosine	rs4983544	14	105213978	G	T	0.0367	6.13×10-3	T	G	-1.96×10-3	0.0122
M35157	N6-carbamoylthreonyladenosine	rs17732378	5	56293009	A	G	0.037	6.11×10-3	A	G	0.0138	0.0122
M46398	X - 21353	rs17732378	5	56293009	A	G	0.037	6.11×10-3	A	G	3.82×10-3	0.0122
M33009	homostachydrine*	rs6805189	3	71532113	C	T	-0.0379	6.00×10-3	T	C	-0.0158	0.0122
M46455	X - 21410	rs6805189	3	71532113	C	T	-0.0379	6.00×10-3	T	C	-4.33×10-3	0.0122
M53013	Glycosyl-N-palmitoyl-sphingosine	rs6805189	3	71532113	C	T	-0.0379	6.00×10-3	T	C	0.0115	0.0122
M46455	X - 21410	rs2420941	10	123229626	G	T	-0.0382	6.07×10-3	T	G	6.93×10-3	0.0122
M53013	Glycosyl-N-palmitoyl-sphingosine	rs2420941	10	123229626	G	T	-0.0382	6.07×10-3	T	G	-2.63×10-3	0.0122
M35157	N6-carbamoylthreonyladenosine	rs2253012	14	37228504	T	C	0.0388	6.24×10-3	T	C	0.0157	0.0122
M46398	X - 21353	rs2253012	14	37228504	T	C	0.0388	6.24×10-3	T	C	0.011	0.0122
M33009	homostachydrine*	rs1836962	6	81105862	G	T	0.0393	6.07×10-3	T	G	-1.34×10-3	0.0122
M33009	homostachydrine*	rs6436017	2	218723455	G	A	0.0394	6.12×10-3	A	G	9.17×10-3	0.0122
M35157	N6-carbamoylthreonyladenosine	rs889310	5	55965167	T	C	0.0394	6.28×10-3	T	C	5.25×10-3	0.0122
M33009	homostachydrine*	rs2016394	2	172972971	A	G	-0.0406	5.99×10-3	A	G	0.0157	0.0122
M33009	homostachydrine*	rs12651246	4	84367605	A	G	-0.0418	5.97×10-3	A	G	-0.0147	0.0122
M20699	Erythritol	rs970822	8	124738742	T	C	0.0429	6.14×10-3	T	C	0.0152	0.0122
M35157	N6-carbamoylthreonyladenosine	rs970822	8	124738742	T	C	0.0429	6.14×10-3	T	C	5.70×10-3	0.0122
M36594	1-linoleoyl-GPI (18:2)*	rs970822	8	124738742	T	C	0.0429	6.14×10-3	T	C	-8.81×10-3	0.0122
M46398	X - 21353	rs970822	8	124738742	T	C	0.0429	6.14×10-3	T	C	-0.0169	0.0122
M52449	1-stearoyl-2-arachidonoyl-GPI (18:0/20:4)	rs970822	8	124738742	T	C	0.0429	6.14×10-3	T	C	5.91×10-3	0.0122
M52468	1-stearoyl-2-linoleoyl-GPI (18:0/18:2)	rs970822	8	124738742	T	C	0.0429	6.14×10-3	T	C	6.88×10-3	0.0122
M20699	Erythritol	rs1895062	9	119313486	G	A	-0.043	6.14×10-3	A	G	-0.0106	0.0122
M31787	3-carboxy-4-methyl-5-propyl-2-furanpropanoate (CMPF)	rs1895062	9	119313486	G	A	-0.043	6.14×10-3	A	G	-0.012	0.0122
M36594	1-linoleoyl-GPI (18:2)*	rs1895062	9	119313486	G	A	-0.043	6.14×10-3	A	G	-8.58×10-3	0.0122
M52449	1-stearoyl-2-arachidonoyl-GPI (18:0/20:4)	rs1895062	9	119313486	G	A	-0.043	6.14×10-3	A	G	-2.47×10-3	0.0122
M52468	1-stearoyl-2-linoleoyl-GPI (18:0/18:2)	rs1895062	9	119313486	G	A	-0.043	6.14×10-3	A	G	4.03×10-3	0.0122
M33009	homostachydrine*	rs875311	11	65583340	T	C	-0.0442	5.99×10-3	T	C	0.0264	0.0122
M46455	X - 21410	rs875311	11	65583340	T	C	-0.0442	5.99×10-3	T	C	0.0176	0.0122
M53013	Glycosyl-N-palmitoyl-sphingosine	rs875311	11	65583340	T	C	-0.0442	5.99×10-3	T	C	1.50×10-3	0.0122
M46455	X - 21410	rs11684853	2	19310918	T	G	-0.0446	6.02×10-3	T	G	3.19×10-3	0.0122
M53013	Glycosyl-N-palmitoyl-sphingosine	rs11684853	2	19310918	T	G	-0.0446	6.02×10-3	T	G	-1.17×10-5	0.0122
M46455	X - 21410	rs10885405	10	114777670	T	C	0.0454	5.98×10-3	T	C	0.0103	0.0122
M53013	Glycosyl-N-palmitoyl-sphingosine	rs10885405	10	114777670	T	C	0.0454	5.98×10-3	T	C	2.60×10-3	0.0122
M33009	homostachydrine*	rs28539243	16	54682064	A	G	0.0465	6.06×10-3	A	G	-3.72×10-3	0.0122
M46455	X - 21410	rs28539243	16	54682064	A	G	0.0465	6.06×10-3	A	G	-0.0106	0.0122
M53013	Glycosyl-N-palmitoyl-sphingosine	rs28539243	16	54682064	A	G	0.0465	6.06×10-3	A	G	-0.0294	0.0122
M20699	Erythritol	rs1361549	6	82287685	A	G	-0.0497	6.08×10-3	A	G	-0.0101	0.0122
M35157	N6-carbamoylthreonyladenosine	rs1361549	6	82287685	A	G	-0.0497	6.08×10-3	A	G	-0.0141	0.0122
M36594	1-linoleoyl-GPI (18:2)*	rs1361549	6	82287685	A	G	-0.0497	6.08×10-3	A	G	-0.0286	0.0122
M46398	X - 21353	rs1361549	6	82287685	A	G	-0.0497	6.08×10-3	A	G	-0.0193	0.0122
M53013	Glycosyl-N-palmitoyl-sphingosine	rs2992756	1	18807339	C	T	-5.17×10-13	6.11×10-3	T	C	0.0202	0.0122
M46455	X - 21410	rs2992756	1	18807339	C	T	-5.17×10-14	6.11×10-3	T	C	4.02×10-3	0.0122
M46799	1-oleoyl-3-linoleoyl-glycerol (18:1/18:2)	rs2992756	1	18807339	C	T	-5.17×10-8	6.11×10-3	T	C	-0.0194	0.0122
M33009	homostachydrine*	rs11977670	7	139942304	A	G	0.0531	6.08×10-3	A	G	-6.88×10-4	0.0122
M33009	homostachydrine*	rs62048402	16	53803223	A	G	-0.0594	6.09×10-3	A	G	0.029	0.0122
M31787	3-carboxy-4-methyl-5-propyl-2-furanpropanoate (CMPF)	rs56681946	19	44283031	C	T	0.0621	6.39×10-3	T	C	-8.61×10-3	0.0122
M36594	1-linoleoyl-GPI (18:2)*	rs56681946	19	44283031	C	T	0.0621	6.39×10-3	T	C	-8.86×10-4	0.0122
M52449	1-stearoyl-2-arachidonoyl-GPI (18:0/20:4)	rs56681946	19	44283031	C	T	0.0621	6.39×10-3	T	C	5.88×10-3	0.0122
M52468	1-stearoyl-2-linoleoyl-GPI (18:0/18:2)	rs56681946	19	44283031	C	T	0.0621	6.39×10-3	T	C	-3.90×10-4	0.0122
M20699	Erythritol	rs910416	6	152432902	T	C	0.0648	6.02×10-3	T	C	-0.014	0.0122
M35157	N6-carbamoylthreonyladenosine	rs910416	6	152432902	T	C	0.0648	6.02×10-3	T	C	4.72×10-3	0.0122
M36594	1-linoleoyl-GPI (18:2)*	rs910416	6	152432902	T	C	0.0648	6.02×10-3	T	C	3.83×10-3	0.0122
M46398	X - 21353	rs910416	6	152432902	T	C	0.0648	6.02×10-3	T	C	-6.23×10-4	0.0122
M52449	1-stearoyl-2-arachidonoyl-GPI (18:0/20:4)	rs910416	6	152432902	T	C	0.0648	6.02×10-3	T	C	-4.23×10-4	0.0122
M52468	1-stearoyl-2-linoleoyl-GPI (18:0/18:2)	rs910416	6	152432902	T	C	0.0648	6.02×10-3	T	C	8.88×10-3	0.0122
M46455	X - 21410	rs11135046	5	158230013	T	G	-0.0695	6.00×10-3	T	G	0.0132	0.0122
M53013	Glycosyl-N-palmitoyl-sphingosine	rs11135046	5	158230013	T	G	-0.0695	6.00×10-3	T	G	-2.19×10-4	0.0122
M20699	Erythritol	rs719338	10	80851257	T	G	-0.078	6.11×10-3	T	G	0.0164	0.0122
M31787	3-carboxy-4-methyl-5-propyl-2-furanpropanoate (CMPF)	rs719338	10	80851257	T	G	-0.078	6.11×10-3	T	G	-5.71×10-3	0.0122
M36594	1-linoleoyl-GPI (18:2)*	rs719338	10	80851257	T	G	-0.078	6.11×10-3	T	G	0.0167	0.0122
M46398	X - 21353	rs719338	10	80851257	T	G	-0.078	6.11×10-3	T	G	-1.69×10-3	0.0122
M52449	1-stearoyl-2-arachidonoyl-GPI (18:0/20:4)	rs719338	10	80851257	T	G	-0.078	6.11×10-3	T	G	1.01×10-4	0.0122
M52468	1-stearoyl-2-linoleoyl-GPI (18:0/18:2)	rs719338	10	80851257	T	G	-0.078	6.11×10-3	T	G	-1.73×10-3	0.0122
M35157	N6-carbamoylthreonyladenosine	rs2464264	12	115835798	A	G	-0.0833	6.08×10-3	A	G	-0.0205	0.0122
M46398	X - 21353	rs2464264	12	115835798	A	G	-0.0833	6.08×10-3	A	G	0.0195	0.0122
M35157	N6-carbamoylthreonyladenosine	rs11249433	1	121280613	G	A	0.0998	6.24×10-3	A	G	-0.0117	0.0122
M46398	X - 21353	rs11249433	1	121280613	G	A	0.0998	6.24×10-3	A	G	5.14×10-3	0.0122
M33009	homostachydrine*	rs4442975	2	217920769	T	G	-0.13	5.94×10-3	T	G	4.40×10-3	0.0123
M53013	Glycosyl-N-palmitoyl-sphingosine	rs4442975	2	217920769	T	G	-0.13	5.94×10-3	T	G	-0.0117	0.0123
M46799	1-oleoyl-3-linoleoyl-glycerol (18:1/18:2)	rs552647	3	27353716	A	C	0.1	6.01×10-3	A	C	2.95×10-3	0.0123
M52865	X - 24544	rs552647	3	27353716	A	C	0.1	6.01×10-3	A	C	6.72×10-3	0.0123
M46799	1-oleoyl-3-linoleoyl-glycerol (18:1/18:2)	rs10838267	11	44368892	A	G	0.033	6.04×10-3	A	G	5.14×10-3	0.0123
M53013	Glycosyl-N-palmitoyl-sphingosine	rs10838267	11	44368892	A	G	0.033	6.04×10-3	A	G	-4.58×10-3	0.0123
M46799	1-oleoyl-3-linoleoyl-glycerol (18:1/18:2)	rs10820600	9	106856692	C	T	0.0335	6.03×10-3	T	C	0.0106	0.0123
M52865	X - 24544	rs10820600	9	106856692	C	T	0.0335	6.03×10-3	T	C	0.018	0.0123
M20699	Erythritol	rs1835372	3	156519027	T	C	0.0336	6.15×10-3	T	C	8.41×10-3	0.0123
M35157	N6-carbamoylthreonyladenosine	rs1835372	3	156519027	T	C	0.0336	6.15×10-3	T	C	-6.52×10-3	0.0123
M36594	1-linoleoyl-GPI (18:2)*	rs1835372	3	156519027	T	C	0.0336	6.15×10-3	T	C	4.48×10-3	0.0123
M46398	X - 21353	rs1835372	3	156519027	T	C	0.0336	6.15×10-3	T	C	8.88×10-3	0.0123
M33009	homostachydrine*	rs62126227	19	17383602	T	C	-0.0337	6.08×10-3	T	C	-0.0168	0.0123
M46455	X - 21410	rs62126227	19	17383602	T	C	-0.0337	6.08×10-3	T	C	-7.56×10-5	0.0123
M53013	Glycosyl-N-palmitoyl-sphingosine	rs62126227	19	17383602	T	C	-0.0337	6.08×10-3	T	C	-0.0251	0.0123
M46455	X - 21410	rs10760444	9	129396434	A	G	-0.0345	6.02×10-3	A	G	9.77×10-3	0.0123
M53013	Glycosyl-N-palmitoyl-sphingosine	rs10760444	9	129396434	A	G	-0.0345	6.02×10-3	A	G	-0.018	0.0123
M46799	1-oleoyl-3-linoleoyl-glycerol (18:1/18:2)	rs1375631	3	16778867	G	A	0.0346	5.97×10-3	A	G	6.41×10-3	0.0123
M46455	X - 21410	rs2886671	3	59373745	T	C	-0.0353	6.44×10-3	T	C	-0.0119	0.0123
M53013	Glycosyl-N-palmitoyl-sphingosine	rs2886671	3	59373745	T	C	-0.0353	6.44×10-3	T	C	-9.49×10-3	0.0123
M31787	3-carboxy-4-methyl-5-propyl-2-furanpropanoate (CMPF)	rs13277568	8	116679547	G	A	-0.0356	6.36×10-3	A	G	-0.015	0.0123
M46455	X - 21410	rs4602255	2	69392128	A	G	0.0361	6.02×10-3	A	G	4.84×10-3	0.0123
M46799	1-oleoyl-3-linoleoyl-glycerol (18:1/18:2)	rs4602255	2	69392128	A	G	0.0361	6.02×10-3	A	G	5.48×10-3	0.0123
M53013	Glycosyl-N-palmitoyl-sphingosine	rs4602255	2	69392128	A	G	0.0361	6.02×10-3	A	G	0.0119	0.0123
M52865	X - 24544	rs7760611	6	21903533	C	T	0.0363	6.00×10-3	T	C	-2.09×10-3	0.0123
M46455	X - 21410	rs4983544	14	105213978	G	T	0.0367	6.13×10-3	T	G	-7.49×10-3	0.0123
M46799	1-oleoyl-3-linoleoyl-glycerol (18:1/18:2)	rs4983544	14	105213978	G	T	0.0367	6.13×10-3	T	G	3.41×10-3	0.0123
M46799	1-oleoyl-3-linoleoyl-glycerol (18:1/18:2)	rs6805189	3	71532113	C	T	-0.0379	6.00×10-3	T	C	0.0241	0.0123
M52865	X - 24544	rs6805189	3	71532113	C	T	-0.0379	6.00×10-3	T	C	0.0116	0.0123
M20699	Erythritol	rs34958017	1	145666719	A	G	-0.0381	6.37×10-3	A	G	0.0177	0.0123
M31787	3-carboxy-4-methyl-5-propyl-2-furanpropanoate (CMPF)	rs34958017	1	145666719	A	G	-0.0381	6.37×10-3	A	G	0.0119	0.0123
M35157	N6-carbamoylthreonyladenosine	rs34958017	1	145666719	A	G	-0.0381	6.37×10-3	A	G	-9.21×10-4	0.0123
M36594	1-linoleoyl-GPI (18:2)*	rs34958017	1	145666719	A	G	-0.0381	6.37×10-3	A	G	-0.0102	0.0123
M46398	X - 21353	rs34958017	1	145666719	A	G	-0.0381	6.37×10-3	A	G	0.0186	0.0123
M52449	1-stearoyl-2-arachidonoyl-GPI (18:0/20:4)	rs34958017	1	145666719	A	G	-0.0381	6.37×10-3	A	G	7.73×10-3	0.0123
M52468	1-stearoyl-2-linoleoyl-GPI (18:0/18:2)	rs34958017	1	145666719	A	G	-0.0381	6.37×10-3	A	G	0.0143	0.0123
M46799	1-oleoyl-3-linoleoyl-glycerol (18:1/18:2)	rs2420941	10	123229626	G	T	-0.0382	6.07×10-3	T	G	-2.43×10-3	0.0123
M46455	X - 21410	rs1836962	6	81105862	G	T	0.0393	6.07×10-3	T	G	0.0175	0.0123
M53013	Glycosyl-N-palmitoyl-sphingosine	rs1836962	6	81105862	G	T	0.0393	6.07×10-3	T	G	-0.0109	0.0123
M46455	X - 21410	rs6436017	2	218723455	G	A	0.0394	6.12×10-3	A	G	-0.0191	0.0123
M53013	Glycosyl-N-palmitoyl-sphingosine	rs6436017	2	218723455	G	A	0.0394	6.12×10-3	A	G	0.0116	0.0123
M46455	X - 21410	rs2016394	2	172972971	A	G	-0.0406	5.99×10-3	A	G	0.0154	0.0123
M53013	Glycosyl-N-palmitoyl-sphingosine	rs2016394	2	172972971	A	G	-0.0406	5.99×10-3	A	G	-3.12×10-3	0.0123
M46455	X - 21410	rs12651246	4	84367605	A	G	-0.0418	5.97×10-3	A	G	1.37×10-3	0.0123
M53013	Glycosyl-N-palmitoyl-sphingosine	rs12651246	4	84367605	A	G	-0.0418	5.97×10-3	A	G	-0.0167	0.0123
M33009	homostachydrine*	rs12652713	5	16228197	G	A	-0.0421	6.03×10-3	A	G	5.93×10-4	0.0123
M53013	Glycosyl-N-palmitoyl-sphingosine	rs12652713	5	16228197	G	A	-0.0421	6.03×10-3	A	G	-6.72×10-4	0.0123
M35157	N6-carbamoylthreonyladenosine	rs1895062	9	119313486	G	A	-0.043	6.14×10-3	A	G	-0.0249	0.0123
M46398	X - 21353	rs1895062	9	119313486	G	A	-0.043	6.14×10-3	A	G	-8.41×10-4	0.0123
M31787	3-carboxy-4-methyl-5-propyl-2-furanpropanoate (CMPF)	rs1533366	8	76378165	T	G	-0.0435	6.28×10-3	T	G	6.26×10-3	0.0123
M36594	1-linoleoyl-GPI (18:2)*	rs1533366	8	76378165	T	G	-0.0435	6.28×10-3	T	G	-8.98×10-3	0.0123
M52449	1-stearoyl-2-arachidonoyl-GPI (18:0/20:4)	rs1533366	8	76378165	T	G	-0.0435	6.28×10-3	T	G	-5.64×10-4	0.0123
M52468	1-stearoyl-2-linoleoyl-GPI (18:0/18:2)	rs1533366	8	76378165	T	G	-0.0435	6.28×10-3	T	G	-2.03×10-3	0.0123
M46799	1-oleoyl-3-linoleoyl-glycerol (18:1/18:2)	rs875311	11	65583340	T	C	-0.0442	5.99×10-3	T	C	-2.12×10-3	0.0123
M46799	1-oleoyl-3-linoleoyl-glycerol (18:1/18:2)	rs11684853	2	19310918	T	G	-0.0446	6.02×10-3	T	G	-9.90×10-3	0.0123
M52865	X - 24544	rs11684853	2	19310918	T	G	-0.0446	6.02×10-3	T	G	-0.0119	0.0123
M46799	1-oleoyl-3-linoleoyl-glycerol (18:1/18:2)	rs10885405	10	114777670	T	C	0.0454	5.98×10-3	T	C	0.0188	0.0123
M52865	X - 24544	rs10885405	10	114777670	T	C	0.0454	5.98×10-3	T	C	0.0243	0.0123
M33009	homostachydrine*	rs11822830	11	129461016	G	A	0.0465	6.11×10-3	A	G	-0.0143	0.0123
M46799	1-oleoyl-3-linoleoyl-glycerol (18:1/18:2)	rs28539243	16	54682064	A	G	0.0465	6.06×10-3	A	G	-3.22×10-3	0.0123
M31787	3-carboxy-4-methyl-5-propyl-2-furanpropanoate (CMPF)	rs4820318	22	38570313	A	G	-0.047	6.18×10-3	A	G	5.55×10-3	0.0123
M36594	1-linoleoyl-GPI (18:2)*	rs4820318	22	38570313	A	G	-0.047	6.18×10-3	A	G	-0.0112	0.0123
M52449	1-stearoyl-2-arachidonoyl-GPI (18:0/20:4)	rs4820318	22	38570313	A	G	-0.047	6.18×10-3	A	G	-0.0152	0.0123
M52468	1-stearoyl-2-linoleoyl-GPI (18:0/18:2)	rs4820318	22	38570313	A	G	-0.047	6.18×10-3	A	G	-0.0186	0.0123
M20699	Erythritol	rs6542593	2	121156136	C	T	-0.0476	6.35×10-3	T	C	-0.0224	0.0123
M31787	3-carboxy-4-methyl-5-propyl-2-furanpropanoate (CMPF)	rs6542593	2	121156136	C	T	-0.0476	6.35×10-3	T	C	-0.0128	0.0123
M36594	1-linoleoyl-GPI (18:2)*	rs6542593	2	121156136	C	T	-0.0476	6.35×10-3	T	C	5.40×10-3	0.0123
M46398	X - 21353	rs6542593	2	121156136	C	T	-0.0476	6.35×10-3	T	C	0.014	0.0123
M52449	1-stearoyl-2-arachidonoyl-GPI (18:0/20:4)	rs6542593	2	121156136	C	T	-0.0476	6.35×10-3	T	C	-3.53×10-3	0.0123
M52468	1-stearoyl-2-linoleoyl-GPI (18:0/18:2)	rs6542593	2	121156136	C	T	-0.0476	6.35×10-3	T	C	3.02×10-4	0.0123
M33009	homostachydrine*	rs6440006	3	141142691	A	G	0.0481	6.04×10-3	A	G	0.0147	0.0123
M33009	homostachydrine*	rs11205303	1	149906413	C	T	0.0504	6.21×10-3	T	C	-0.0124	0.0123
M52865	X - 24544	rs2992756	1	18807339	C	T	-5.17×10-11	6.11×10-3	T	C	-0.0101	0.0123
M46455	X - 21410	rs11977670	7	139942304	A	G	0.0531	6.08×10-3	A	G	-0.012	0.0123
M53013	Glycosyl-N-palmitoyl-sphingosine	rs11977670	7	139942304	A	G	0.0531	6.08×10-3	A	G	0.0118	0.0123
M20699	Erythritol	rs3217992	9	22003223	T	C	-0.0535	6.20×10-3	T	C	-2.14×10-3	0.0123
M31787	3-carboxy-4-methyl-5-propyl-2-furanpropanoate (CMPF)	rs3217992	9	22003223	T	C	-0.0535	6.20×10-3	T	C	7.29×10-4	0.0123
M36594	1-linoleoyl-GPI (18:2)*	rs3217992	9	22003223	T	C	-0.0535	6.20×10-3	T	C	-1.51×10-3	0.0123
M46398	X - 21353	rs3217992	9	22003223	T	C	-0.0535	6.20×10-3	T	C	0.0148	0.0123
M52449	1-stearoyl-2-arachidonoyl-GPI (18:0/20:4)	rs3217992	9	22003223	T	C	-0.0535	6.20×10-3	T	C	0.0135	0.0123
M52468	1-stearoyl-2-linoleoyl-GPI (18:0/18:2)	rs3217992	9	22003223	T	C	-0.0535	6.20×10-3	T	C	4.87×10-3	0.0123
M46455	X - 21410	rs62048402	16	53803223	A	G	-0.0594	6.09×10-3	A	G	-0.0166	0.0123
M53013	Glycosyl-N-palmitoyl-sphingosine	rs62048402	16	53803223	A	G	-0.0594	6.09×10-3	A	G	-7.63×10-3	0.0123
M20699	Erythritol	rs56681946	19	44283031	C	T	0.0621	6.39×10-3	T	C	9.45×10-3	0.0123
M35157	N6-carbamoylthreonyladenosine	rs56681946	19	44283031	C	T	0.0621	6.39×10-3	T	C	6.42×10-4	0.0123
M46398	X - 21353	rs56681946	19	44283031	C	T	0.0621	6.39×10-3	T	C	-9.62×10-3	0.0123
M46799	1-oleoyl-3-linoleoyl-glycerol (18:1/18:2)	rs11135046	5	158230013	T	G	-0.0695	6.00×10-3	T	G	0.0161	0.0123
M52865	X - 24544	rs11135046	5	158230013	T	G	-0.0695	6.00×10-3	T	G	0.0238	0.0123
M20699	Erythritol	rs1973765	11	1898664	C	T	-0.0766	6.16×10-3	T	C	-4.98×10-3	0.0123
M31787	3-carboxy-4-methyl-5-propyl-2-furanpropanoate (CMPF)	rs1973765	11	1898664	C	T	-0.0766	6.16×10-3	T	C	-0.0215	0.0123
M36594	1-linoleoyl-GPI (18:2)*	rs1973765	11	1898664	C	T	-0.0766	6.16×10-3	T	C	0.0123	0.0123
M46398	X - 21353	rs1973765	11	1898664	C	T	-0.0766	6.16×10-3	T	C	6.69×10-3	0.0123
M52449	1-stearoyl-2-arachidonoyl-GPI (18:0/20:4)	rs1973765	11	1898664	C	T	-0.0766	6.16×10-3	T	C	3.03×10-3	0.0123
M52468	1-stearoyl-2-linoleoyl-GPI (18:0/18:2)	rs1973765	11	1898664	C	T	-0.0766	6.16×10-3	T	C	8.59×10-4	0.0123
M35157	N6-carbamoylthreonyladenosine	rs719338	10	80851257	T	G	-0.078	6.11×10-3	T	G	-3.58×10-3	0.0123
M46455	X - 21410	rs4442975	2	217920769	T	G	-0.13	5.94×10-3	T	G	0.0222	0.0124
M46799	1-oleoyl-3-linoleoyl-glycerol (18:1/18:2)	rs4442975	2	217920769	T	G	-0.13	5.94×10-3	T	G	0.027	0.0124
M52865	X - 24544	rs4442975	2	217920769	T	G	-0.13	5.94×10-3	T	G	0.0306	0.0124
M33009	homostachydrine*	rs630965	9	110885479	T	C	0.1	6.19×10-3	T	C	-9.38×10-3	0.0124
M33009	homostachydrine*	rs11200014	10	123334930	A	G	0.24	6.06×10-3	A	G	-0.0153	0.0124
M46455	X - 21410	rs11200014	10	123334930	A	G	0.24	6.06×10-3	A	G	-0.0172	0.0124
M53013	Glycosyl-N-palmitoyl-sphingosine	rs11200014	10	123334930	A	G	0.24	6.06×10-3	A	G	-0.0164	0.0124
M52865	X - 24544	rs10838267	11	44368892	A	G	0.033	6.04×10-3	A	G	-9.54×10-3	0.0124
M46799	1-oleoyl-3-linoleoyl-glycerol (18:1/18:2)	rs62126227	19	17383602	T	C	-0.0337	6.08×10-3	T	C	7.46×10-3	0.0124
M33009	homostachydrine*	rs11200054	10	123403625	G	A	-0.0339	6.11×10-3	A	G	3.43×10-3	0.0124
M46455	X - 21410	rs11200054	10	123403625	G	A	-0.0339	6.11×10-3	A	G	-7.38×10-3	0.0124
M53013	Glycosyl-N-palmitoyl-sphingosine	rs11200054	10	123403625	G	A	-0.0339	6.11×10-3	A	G	7.50×10-3	0.0124
M46799	1-oleoyl-3-linoleoyl-glycerol (18:1/18:2)	rs10760444	9	129396434	A	G	-0.0345	6.02×10-3	A	G	-9.06×10-3	0.0124
M52865	X - 24544	rs10760444	9	129396434	A	G	-0.0345	6.02×10-3	A	G	0.0100474	0.0124
M52865	X - 24544	rs1375631	3	16778867	G	A	0.0346	5.97×10-3	A	G	-7.14×10-4	0.0124
M46799	1-oleoyl-3-linoleoyl-glycerol (18:1/18:2)	rs2886671	3	59373745	T	C	-0.0353	6.44×10-3	T	C	-3.68×10-3	0.0124
M52865	X - 24544	rs2886671	3	59373745	T	C	-0.0353	6.44×10-3	T	C	2.22×10-3	0.0124
M20699	Erythritol	rs13277568	8	116679547	G	A	-0.0356	6.36×10-3	A	G	-7.72×10-3	0.0124
M35157	N6-carbamoylthreonyladenosine	rs13277568	8	116679547	G	A	-0.0356	6.36×10-3	A	G	-0.0139	0.0124
M36594	1-linoleoyl-GPI (18:2)*	rs13277568	8	116679547	G	A	-0.0356	6.36×10-3	A	G	4.89×10-3	0.0124
M46398	X - 21353	rs13277568	8	116679547	G	A	-0.0356	6.36×10-3	A	G	0.0286	0.0124
M52449	1-stearoyl-2-arachidonoyl-GPI (18:0/20:4)	rs13277568	8	116679547	G	A	-0.0356	6.36×10-3	A	G	0.0186	0.0124
M52468	1-stearoyl-2-linoleoyl-GPI (18:0/18:2)	rs13277568	8	116679547	G	A	-0.0356	6.36×10-3	A	G	-3.37×10-3	0.0124
M52865	X - 24544	rs4602255	2	69392128	A	G	0.0361	6.02×10-3	A	G	-0.0164	0.0124
M31787	3-carboxy-4-methyl-5-propyl-2-furanpropanoate (CMPF)	rs9675999	18	20627691	A	G	-0.0365	6.23×10-3	A	G	-1.43×10-3	0.0124
M52865	X - 24544	rs4983544	14	105213978	G	T	0.0367	6.13×10-3	T	G	-1.12×10-3	0.0124
M33009	homostachydrine*	rs17732378	5	56293009	A	G	0.037	6.11×10-3	A	G	-4.95×10-4	0.0124
M46455	X - 21410	rs17732378	5	56293009	A	G	0.037	6.11×10-3	A	G	-0.0168	0.0124
M53013	Glycosyl-N-palmitoyl-sphingosine	rs17732378	5	56293009	A	G	0.037	6.11×10-3	A	G	-0.0188	0.0124
M52865	X - 24544	rs2420941	10	123229626	G	T	-0.0382	6.07×10-3	T	G	8.99×10-3	0.0124
M20699	Erythritol	rs4980572	11	69194619	A	G	0.0385	6.14×10-3	A	G	-0.0212	0.0124
M31787	3-carboxy-4-methyl-5-propyl-2-furanpropanoate (CMPF)	rs4980572	11	69194619	A	G	0.0385	6.14×10-3	A	G	7.75×10-3	0.0124
M36594	1-linoleoyl-GPI (18:2)*	rs4980572	11	69194619	A	G	0.0385	6.14×10-3	A	G	8.22×10-3	0.0124
M46398	X - 21353	rs4980572	11	69194619	A	G	0.0385	6.14×10-3	A	G	9.02×10-3	0.0124
M52449	1-stearoyl-2-arachidonoyl-GPI (18:0/20:4)	rs4980572	11	69194619	A	G	0.0385	6.14×10-3	A	G	-9.68×10-4	0.0124
M52468	1-stearoyl-2-linoleoyl-GPI (18:0/18:2)	rs4980572	11	69194619	A	G	0.0385	6.14×10-3	A	G	-5.46×10-3	0.0124
M33009	homostachydrine*	rs2253012	14	37228504	T	C	0.0388	6.24×10-3	T	C	0.0106	0.0124
M46455	X - 21410	rs2253012	14	37228504	T	C	0.0388	6.24×10-3	T	C	-1.63×10-4	0.0124
M53013	Glycosyl-N-palmitoyl-sphingosine	rs2253012	14	37228504	T	C	0.0388	6.24×10-3	T	C	-1.90×10-3	0.0124
M31787	3-carboxy-4-methyl-5-propyl-2-furanpropanoate (CMPF)	rs6897196	5	1280938	G	A	0.039	6.26×10-3	A	G	-0.0275	0.0124
M36594	1-linoleoyl-GPI (18:2)*	rs6897196	5	1280938	G	A	0.039	6.26×10-3	A	G	-7.02×10-3	0.0124
M52449	1-stearoyl-2-arachidonoyl-GPI (18:0/20:4)	rs6897196	5	1280938	G	A	0.039	6.26×10-3	A	G	7.06×10-3	0.0124
M52468	1-stearoyl-2-linoleoyl-GPI (18:0/18:2)	rs6897196	5	1280938	G	A	0.039	6.26×10-3	A	G	-4.32×10-3	0.0124
M20699	Erythritol	rs10074269	5	169591460	C	T	0.0392	6.43×10-3	T	C	0.0434	0.0124
M31787	3-carboxy-4-methyl-5-propyl-2-furanpropanoate (CMPF)	rs10074269	5	169591460	C	T	0.0392	6.43×10-3	T	C	1.13×10-3	0.0124
M36594	1-linoleoyl-GPI (18:2)*	rs10074269	5	169591460	C	T	0.0392	6.43×10-3	T	C	0.0118	0.0124
M46398	X - 21353	rs10074269	5	169591460	C	T	0.0392	6.43×10-3	T	C	-1.22×10-3	0.0124
M52449	1-stearoyl-2-arachidonoyl-GPI (18:0/20:4)	rs10074269	5	169591460	C	T	0.0392	6.43×10-3	T	C	0.0144	0.0124
M52468	1-stearoyl-2-linoleoyl-GPI (18:0/18:2)	rs10074269	5	169591460	C	T	0.0392	6.43×10-3	T	C	9.83×10-4	0.0124
M46799	1-oleoyl-3-linoleoyl-glycerol (18:1/18:2)	rs1836962	6	81105862	G	T	0.0393	6.07×10-3	T	G	-1.15×10-4	0.0124
M52865	X - 24544	rs1836962	6	81105862	G	T	0.0393	6.07×10-3	T	G	5.19×10-3	0.0124
M33009	homostachydrine*	rs889310	5	55965167	T	C	0.0394	6.28×10-3	T	C	8.12×10-3	0.0124
M46455	X - 21410	rs889310	5	55965167	T	C	0.0394	6.28×10-3	T	C	-0.0145	0.0124
M46799	1-oleoyl-3-linoleoyl-glycerol (18:1/18:2)	rs6436017	2	218723455	G	A	0.0394	6.12×10-3	A	G	-0.0112	0.0124
M52865	X - 24544	rs6436017	2	218723455	G	A	0.0394	6.12×10-3	A	G	-0.0207	0.0124
M53013	Glycosyl-N-palmitoyl-sphingosine	rs889310	5	55965167	T	C	0.0394	6.28×10-3	T	C	-0.019	0.0124
M31787	3-carboxy-4-methyl-5-propyl-2-furanpropanoate (CMPF)	rs113778879	5	58241712	T	C	-0.0406	6.35×10-3	T	C	-5.86×10-4	0.0124
M36594	1-linoleoyl-GPI (18:2)*	rs113778879	5	58241712	T	C	-0.0406	6.35×10-3	T	C	0.0134	0.0124
M46799	1-oleoyl-3-linoleoyl-glycerol (18:1/18:2)	rs2016394	2	172972971	A	G	-0.0406	5.99×10-3	A	G	0.0193	0.0124
M52449	1-stearoyl-2-arachidonoyl-GPI (18:0/20:4)	rs113778879	5	58241712	T	C	-0.0406	6.35×10-3	T	C	5.60×10-3	0.0124
M52468	1-stearoyl-2-linoleoyl-GPI (18:0/18:2)	rs113778879	5	58241712	T	C	-0.0406	6.35×10-3	T	C	1.73×10-3	0.0124
M52865	X - 24544	rs2016394	2	172972971	A	G	-0.0406	5.99×10-3	A	G	-5.12×10-3	0.0124
M31787	3-carboxy-4-methyl-5-propyl-2-furanpropanoate (CMPF)	rs8082452	17	77771548	G	T	-0.0418	6.25×10-3	T	G	-3.94×10-4	0.0124
M36594	1-linoleoyl-GPI (18:2)*	rs8082452	17	77771548	G	T	-0.0418	6.25×10-3	T	G	-5.12×10-3	0.0124
M46799	1-oleoyl-3-linoleoyl-glycerol (18:1/18:2)	rs12651246	4	84367605	A	G	-0.0418	5.97×10-3	A	G	8.19×10-3	0.0124
M52449	1-stearoyl-2-arachidonoyl-GPI (18:0/20:4)	rs8082452	17	77771548	G	T	-0.0418	6.25×10-3	T	G	2.16×10-3	0.0124
M52468	1-stearoyl-2-linoleoyl-GPI (18:0/18:2)	rs8082452	17	77771548	G	T	-0.0418	6.25×10-3	T	G	7.81×10-3	0.0124
M52865	X - 24544	rs12651246	4	84367605	A	G	-0.0418	5.97×10-3	A	G	-0.0117	0.0124
M46455	X - 21410	rs12652713	5	16228197	G	A	-0.0421	6.03×10-3	A	G	9.32×10-3	0.0124
M46799	1-oleoyl-3-linoleoyl-glycerol (18:1/18:2)	rs12652713	5	16228197	G	A	-0.0421	6.03×10-3	A	G	-0.0144	0.0124
M52865	X - 24544	rs12652713	5	16228197	G	A	-0.0421	6.03×10-3	A	G	-2.06×10-3	0.0124
M33009	homostachydrine*	rs970822	8	124738742	T	C	0.0429	6.14×10-3	T	C	1.04×10-3	0.0124
M20699	Erythritol	rs1533366	8	76378165	T	G	-0.0435	6.28×10-3	T	G	-0.0183	0.0124
M35157	N6-carbamoylthreonyladenosine	rs1533366	8	76378165	T	G	-0.0435	6.28×10-3	T	G	-0.021	0.0124
M46398	X - 21353	rs1533366	8	76378165	T	G	-0.0435	6.28×10-3	T	G	4.25×10-3	0.0124
M52865	X - 24544	rs875311	11	65583340	T	C	-0.0442	5.99×10-3	T	C	-1.71×10-4	0.0124
M46455	X - 21410	rs11822830	11	129461016	G	A	0.0465	6.11×10-3	A	G	-6.99×10-3	0.0124
M52865	X - 24544	rs28539243	16	54682064	A	G	0.0465	6.06×10-3	A	G	8.29×10-3	0.0124
M53013	Glycosyl-N-palmitoyl-sphingosine	rs11822830	11	129461016	G	A	0.0465	6.11×10-3	A	G	5.19×10-3	0.0124
M20699	Erythritol	rs4820318	22	38570313	A	G	-0.047	6.18×10-3	A	G	-5.57×10-3	0.0124
M35157	N6-carbamoylthreonyladenosine	rs4820318	22	38570313	A	G	-0.047	6.18×10-3	A	G	0.0132	0.0124
M46398	X - 21353	rs4820318	22	38570313	A	G	-0.047	6.18×10-3	A	G	-0.0129	0.0124
M35157	N6-carbamoylthreonyladenosine	rs6542593	2	121156136	C	T	-0.0476	6.35×10-3	T	C	7.49×10-3	0.0124
M46455	X - 21410	rs6440006	3	141142691	A	G	0.0481	6.04×10-3	A	G	0.0226	0.0124
M46799	1-oleoyl-3-linoleoyl-glycerol (18:1/18:2)	rs6440006	3	141142691	A	G	0.0481	6.04×10-3	A	G	-2.78×10-3	0.0124
M53013	Glycosyl-N-palmitoyl-sphingosine	rs6440006	3	141142691	A	G	0.0481	6.04×10-3	A	G	0.032	0.0124
M31787	3-carboxy-4-methyl-5-propyl-2-furanpropanoate (CMPF)	rs9952980	18	42888797	C	T	-0.0485	6.28×10-3	T	C	-0.021	0.0124
M33009	homostachydrine*	rs1361549	6	82287685	A	G	-0.0497	6.08×10-3	A	G	0.0119	0.0124
M46455	X - 21410	rs11205303	1	149906413	C	T	0.0504	6.21×10-3	T	C	7.58×10-3	0.0124
M53013	Glycosyl-N-palmitoyl-sphingosine	rs11205303	1	149906413	C	T	0.0504	6.21×10-3	T	C	3.09×10-3	0.0124
M46799	1-oleoyl-3-linoleoyl-glycerol (18:1/18:2)	rs11977670	7	139942304	A	G	0.0531	6.08×10-3	A	G	2.50×10-3	0.0124
M52865	X - 24544	rs11977670	7	139942304	A	G	0.0531	6.08×10-3	A	G	-8.49×10-3	0.0124
M35157	N6-carbamoylthreonyladenosine	rs3217992	9	22003223	T	C	-0.0535	6.20×10-3	T	C	-0.0105	0.0124
M33009	homostachydrine*	rs6762558	3	4742251	G	A	0.0549	6.14×10-3	A	G	-0.0131	0.0124
M46455	X - 21410	rs6762558	3	4742251	G	A	0.0549	6.14×10-3	A	G	-8.29×10-4	0.0124
M53013	Glycosyl-N-palmitoyl-sphingosine	rs6762558	3	4742251	G	A	0.0549	6.14×10-3	A	G	-0.0197	0.0124
M46799	1-oleoyl-3-linoleoyl-glycerol (18:1/18:2)	rs62048402	16	53803223	A	G	-0.0594	6.09×10-3	A	G	0.021	0.0124
M52865	X - 24544	rs62048402	16	53803223	A	G	-0.0594	6.09×10-3	A	G	-0.0102	0.0124
M33009	homostachydrine*	rs910416	6	152432902	T	C	0.0648	6.02×10-3	T	C	-0.0112	0.0124
M35157	N6-carbamoylthreonyladenosine	rs1973765	11	1898664	C	T	-0.0766	6.16×10-3	T	C	0.0194	0.0124
M33009	homostachydrine*	rs2464264	12	115835798	A	G	-0.0833	6.08×10-3	A	G	-0.0113	0.0124
M46455	X - 21410	rs2464264	12	115835798	A	G	-0.0833	6.08×10-3	A	G	-3.31×10-4	0.0124
M53013	Glycosyl-N-palmitoyl-sphingosine	rs2464264	12	115835798	A	G	-0.0833	6.08×10-3	A	G	0.0129	0.0124
M33009	homostachydrine*	rs11249433	1	121280613	G	A	0.0998	6.24×10-3	A	G	0.0103	0.0124
M46455	X - 21410	rs11249433	1	121280613	G	A	0.0998	6.24×10-3	A	G	6.58×10-3	0.0124
M53013	Glycosyl-N-palmitoyl-sphingosine	rs11249433	1	121280613	G	A	0.0998	6.24×10-3	A	G	0.0149	0.0124
M31787	3-carboxy-4-methyl-5-propyl-2-furanpropanoate (CMPF)	rs2905427	19	19478023	T	G	-0.04	6.29×10-3	T	G	-6.19×10-3	0.0125
M36594	1-linoleoyl-GPI (18:2)*	rs2905427	19	19478023	T	G	-0.04	6.29×10-3	T	G	3.72×10-3	0.0125
M52449	1-stearoyl-2-arachidonoyl-GPI (18:0/20:4)	rs2905427	19	19478023	T	G	-0.04	6.29×10-3	T	G	2.56×10-3	0.0125
M52468	1-stearoyl-2-linoleoyl-GPI (18:0/18:2)	rs2905427	19	19478023	T	G	-0.04	6.29×10-3	T	G	-3.83×10-4	0.0125
M46455	X - 21410	rs630965	9	110885479	T	C	0.1	6.19×10-3	T	C	-8.11×10-3	0.0125
M53013	Glycosyl-N-palmitoyl-sphingosine	rs630965	9	110885479	T	C	0.1	6.19×10-3	T	C	-0.0153	0.0125
M46799	1-oleoyl-3-linoleoyl-glycerol (18:1/18:2)	rs11200014	10	123334930	A	G	0.24	6.06×10-3	A	G	4.32×10-4	0.0125
M33009	homostachydrine*	rs1835372	3	156519027	T	C	0.0336	6.15×10-3	T	C	1.95×10-3	0.0125
M52865	X - 24544	rs62126227	19	17383602	T	C	-0.0337	6.08×10-3	T	C	-6.08×10-4	0.0125
M46799	1-oleoyl-3-linoleoyl-glycerol (18:1/18:2)	rs11200054	10	123403625	G	A	-0.0339	6.11×10-3	A	G	6.84×10-3	0.0125
M52865	X - 24544	rs11200054	10	123403625	G	A	-0.0339	6.11×10-3	A	G	-0.0178	0.0125
M31787	3-carboxy-4-methyl-5-propyl-2-furanpropanoate (CMPF)	rs7971	7	21940960	G	A	-0.0355	6.29×10-3	A	G	-5.54×10-3	0.0125
M36594	1-linoleoyl-GPI (18:2)*	rs7971	7	21940960	G	A	-0.0355	6.29×10-3	A	G	-0.0147	0.0125
M52449	1-stearoyl-2-arachidonoyl-GPI (18:0/20:4)	rs7971	7	21940960	G	A	-0.0355	6.29×10-3	A	G	8.64×10-3	0.0125
M52468	1-stearoyl-2-linoleoyl-GPI (18:0/18:2)	rs7971	7	21940960	G	A	-0.0355	6.29×10-3	A	G	1.14×10-3	0.0125
M20699	Erythritol	rs9675999	18	20627691	A	G	-0.0365	6.23×10-3	A	G	0.0231	0.0125
M36594	1-linoleoyl-GPI (18:2)*	rs9675999	18	20627691	A	G	-0.0365	6.23×10-3	A	G	5.36×10-3	0.0125
M46398	X - 21353	rs9675999	18	20627691	A	G	-0.0365	6.23×10-3	A	G	0.012	0.0125
M52449	1-stearoyl-2-arachidonoyl-GPI (18:0/20:4)	rs9675999	18	20627691	A	G	-0.0365	6.23×10-3	A	G	0.0116	0.0125
M52468	1-stearoyl-2-linoleoyl-GPI (18:0/18:2)	rs9675999	18	20627691	A	G	-0.0365	6.23×10-3	A	G	0.0273	0.0125
M46799	1-oleoyl-3-linoleoyl-glycerol (18:1/18:2)	rs17732378	5	56293009	A	G	0.037	6.11×10-3	A	G	9.78×10-4	0.0125
M52865	X - 24544	rs17732378	5	56293009	A	G	0.037	6.11×10-3	A	G	-0.0123	0.0125
M35157	N6-carbamoylthreonyladenosine	rs4980572	11	69194619	A	G	0.0385	6.14×10-3	A	G	-1.63×10-3	0.0125
M46799	1-oleoyl-3-linoleoyl-glycerol (18:1/18:2)	rs2253012	14	37228504	T	C	0.0388	6.24×10-3	T	C	7.80×10-3	0.0125
M52865	X - 24544	rs2253012	14	37228504	T	C	0.0388	6.24×10-3	T	C	-0.0113	0.0125
M20699	Erythritol	rs6897196	5	1280938	G	A	0.039	6.26×10-3	A	G	-7.33×10-3	0.0125
M35157	N6-carbamoylthreonyladenosine	rs6897196	5	1280938	G	A	0.039	6.26×10-3	A	G	2.78×10-3	0.0125
M46398	X - 21353	rs6897196	5	1280938	G	A	0.039	6.26×10-3	A	G	0.0226	0.0125
M35157	N6-carbamoylthreonyladenosine	rs10074269	5	169591460	C	T	0.0392	6.43×10-3	T	C	0.0202	0.0125
M46799	1-oleoyl-3-linoleoyl-glycerol (18:1/18:2)	rs889310	5	55965167	T	C	0.0394	6.28×10-3	T	C	-1.12×10-3	0.0125
M52865	X - 24544	rs889310	5	55965167	T	C	0.0394	6.28×10-3	T	C	-7.51×10-3	0.0125
M20699	Erythritol	rs113778879	5	58241712	T	C	-0.0406	6.35×10-3	T	C	0.0167	0.0125
M35157	N6-carbamoylthreonyladenosine	rs113778879	5	58241712	T	C	-0.0406	6.35×10-3	T	C	-0.0106	0.0125
M46398	X - 21353	rs113778879	5	58241712	T	C	-0.0406	6.35×10-3	T	C	-5.84×10-3	0.0125
M20699	Erythritol	rs8082452	17	77771548	G	T	-0.0418	6.25×10-3	T	G	-1.33×10-3	0.0125
M35157	N6-carbamoylthreonyladenosine	rs8082452	17	77771548	G	T	-0.0418	6.25×10-3	T	G	-3.89×10-3	0.0125
M46398	X - 21353	rs8082452	17	77771548	G	T	-0.0418	6.25×10-3	T	G	0.023	0.0125
M46455	X - 21410	rs970822	8	124738742	T	C	0.0429	6.14×10-3	T	C	-0.0103	0.0125
M53013	Glycosyl-N-palmitoyl-sphingosine	rs970822	8	124738742	T	C	0.0429	6.14×10-3	T	C	-0.0113	0.0125
M33009	homostachydrine*	rs1895062	9	119313486	G	A	-0.043	6.14×10-3	A	G	-8.52×10-3	0.0125
M46455	X - 21410	rs1895062	9	119313486	G	A	-0.043	6.14×10-3	A	G	-4.84×10-4	0.0125
M53013	Glycosyl-N-palmitoyl-sphingosine	rs1895062	9	119313486	G	A	-0.043	6.14×10-3	A	G	6.37×10-3	0.0125
M20699	Erythritol	rs12706954	7	130656911	T	C	-0.0432	6.39×10-3	T	C	-9.87×10-4	0.0125
M31787	3-carboxy-4-methyl-5-propyl-2-furanpropanoate (CMPF)	rs12706954	7	130656911	T	C	-0.0432	6.39×10-3	T	C	0.0314	0.0125
M36594	1-linoleoyl-GPI (18:2)*	rs12706954	7	130656911	T	C	-0.0432	6.39×10-3	T	C	0.0388	0.0125
M52449	1-stearoyl-2-arachidonoyl-GPI (18:0/20:4)	rs12706954	7	130656911	T	C	-0.0432	6.39×10-3	T	C	3.09×10-4	0.0125
M52468	1-stearoyl-2-linoleoyl-GPI (18:0/18:2)	rs12706954	7	130656911	T	C	-0.0432	6.39×10-3	T	C	0.0108	0.0125
M46799	1-oleoyl-3-linoleoyl-glycerol (18:1/18:2)	rs11822830	11	129461016	G	A	0.0465	6.11×10-3	A	G	0.0208	0.0125
M52865	X - 24544	rs11822830	11	129461016	G	A	0.0465	6.11×10-3	A	G	8.14×10-3	0.0125
M31787	3-carboxy-4-methyl-5-propyl-2-furanpropanoate (CMPF)	rs7184573	16	53861592	A	G	-0.0478	6.30×10-3	A	G	-3.08×10-3	0.0125
M52449	1-stearoyl-2-arachidonoyl-GPI (18:0/20:4)	rs7184573	16	53861592	A	G	-0.0478	6.30×10-3	A	G	5.48×10-3	0.0125
M52468	1-stearoyl-2-linoleoyl-GPI (18:0/18:2)	rs7184573	16	53861592	A	G	-0.0478	6.30×10-3	A	G	-6.50×10-3	0.0125
M52865	X - 24544	rs6440006	3	141142691	A	G	0.0481	6.04×10-3	A	G	0.0118	0.0125
M20699	Erythritol	rs9952980	18	42888797	C	T	-0.0485	6.28×10-3	T	C	-0.028	0.0125
M35157	N6-carbamoylthreonyladenosine	rs9952980	18	42888797	C	T	-0.0485	6.28×10-3	T	C	-1.03×10-3	0.0125
M36594	1-linoleoyl-GPI (18:2)*	rs9952980	18	42888797	C	T	-0.0485	6.28×10-3	T	C	-2.58×10-3	0.0125
M46398	X - 21353	rs9952980	18	42888797	C	T	-0.0485	6.28×10-3	T	C	-0.0232	0.0125
M52449	1-stearoyl-2-arachidonoyl-GPI (18:0/20:4)	rs9952980	18	42888797	C	T	-0.0485	6.28×10-3	T	C	0.0141	0.0125
M52468	1-stearoyl-2-linoleoyl-GPI (18:0/18:2)	rs9952980	18	42888797	C	T	-0.0485	6.28×10-3	T	C	0.0128	0.0125
M46455	X - 21410	rs1361549	6	82287685	A	G	-0.0497	6.08×10-3	A	G	-7.85×10-4	0.0125
M53013	Glycosyl-N-palmitoyl-sphingosine	rs1361549	6	82287685	A	G	-0.0497	6.08×10-3	A	G	-6.28×10-3	0.0125
M46799	1-oleoyl-3-linoleoyl-glycerol (18:1/18:2)	rs11205303	1	149906413	C	T	0.0504	6.21×10-3	T	C	0.0124	0.0125
M52865	X - 24544	rs11205303	1	149906413	C	T	0.0504	6.21×10-3	T	C	3.10×10-3	0.0125
M46799	1-oleoyl-3-linoleoyl-glycerol (18:1/18:2)	rs6762558	3	4742251	G	A	0.0549	6.14×10-3	A	G	7.48×10-4	0.0125
M52865	X - 24544	rs6762558	3	4742251	G	A	0.0549	6.14×10-3	A	G	8.03×10-3	0.0125
M31787	3-carboxy-4-methyl-5-propyl-2-furanpropanoate (CMPF)	rs2506889	1	10596022	T	C	-0.061	6.44×10-3	T	C	0.0182	0.0125
M36594	1-linoleoyl-GPI (18:2)*	rs2506889	1	10596022	T	C	-0.061	6.44×10-3	T	C	1.63×10-4	0.0125
M52449	1-stearoyl-2-arachidonoyl-GPI (18:0/20:4)	rs2506889	1	10596022	T	C	-0.061	6.44×10-3	T	C	0.0132	0.0125
M52468	1-stearoyl-2-linoleoyl-GPI (18:0/18:2)	rs2506889	1	10596022	T	C	-0.061	6.44×10-3	T	C	0.0124	0.0125
M33009	homostachydrine*	rs56681946	19	44283031	C	T	0.0621	6.39×10-3	T	C	0.0163	0.0125
M53013	Glycosyl-N-palmitoyl-sphingosine	rs56681946	19	44283031	C	T	0.0621	6.39×10-3	T	C	4.81×10-3	0.0125
M46455	X - 21410	rs910416	6	152432902	T	C	0.0648	6.02×10-3	T	C	2.24×10-3	0.0125
M53013	Glycosyl-N-palmitoyl-sphingosine	rs910416	6	152432902	T	C	0.0648	6.02×10-3	T	C	-2.44×10-3	0.0125
M33009	homostachydrine*	rs719338	10	80851257	T	G	-0.078	6.11×10-3	T	G	5.22×10-3	0.0125
M46455	X - 21410	rs719338	10	80851257	T	G	-0.078	6.11×10-3	T	G	8.23×10-3	0.0125
M53013	Glycosyl-N-palmitoyl-sphingosine	rs719338	10	80851257	T	G	-0.078	6.11×10-3	T	G	-0.0182	0.0125
M46799	1-oleoyl-3-linoleoyl-glycerol (18:1/18:2)	rs2464264	12	115835798	A	G	-0.0833	6.08×10-3	A	G	1.31×10-3	0.0125
M52865	X - 24544	rs2464264	12	115835798	A	G	-0.0833	6.08×10-3	A	G	5.33×10-3	0.0125
M46799	1-oleoyl-3-linoleoyl-glycerol (18:1/18:2)	rs11249433	1	121280613	G	A	0.0998	6.24×10-3	A	G	8.29×10-3	0.0125
M52865	X - 24544	rs11249433	1	121280613	G	A	0.0998	6.24×10-3	A	G	5.32×10-3	0.0125
M20699	Erythritol	rs2905427	19	19478023	T	G	-0.04	6.29×10-3	T	G	-2.77×10-3	0.0126
M35157	N6-carbamoylthreonyladenosine	rs2905427	19	19478023	T	G	-0.04	6.29×10-3	T	G	-0.0154	0.0126
M46398	X - 21353	rs2905427	19	19478023	T	G	-0.04	6.29×10-3	T	G	0.027	0.0126
M46799	1-oleoyl-3-linoleoyl-glycerol (18:1/18:2)	rs630965	9	110885479	T	C	0.1	6.19×10-3	T	C	-0.0272	0.0126
M52865	X - 24544	rs630965	9	110885479	T	C	0.1	6.19×10-3	T	C	-0.0119	0.0126
M52865	X - 24544	rs11200014	10	123334930	A	G	0.24	6.06×10-3	A	G	-0.0175	0.0126
M34399	3,7-dimethylurate	rs12519859	5	32581186	A	G	0.0332	6.05×10-3	A	G	0.0131	0.0126
M34399	3,7-dimethylurate	rs10820600	9	106856692	C	T	0.0335	6.03×10-3	T	C	0.0184	0.0126
M46455	X - 21410	rs1835372	3	156519027	T	C	0.0336	6.15×10-3	T	C	0.0117	0.0126
M53013	Glycosyl-N-palmitoyl-sphingosine	rs1835372	3	156519027	T	C	0.0336	6.15×10-3	T	C	8.38×10-3	0.0126
M20699	Erythritol	rs7971	7	21940960	G	A	-0.0355	6.29×10-3	A	G	9.54×10-3	0.0126
M35157	N6-carbamoylthreonyladenosine	rs7971	7	21940960	G	A	-0.0355	6.29×10-3	A	G	9.61×10-5	0.0126
M46398	X - 21353	rs7971	7	21940960	G	A	-0.0355	6.29×10-3	A	G	6.22×10-3	0.0126
M34399	3,7-dimethylurate	rs7760611	6	21903533	C	T	0.0363	6.00×10-3	T	C	-9.29×10-3	0.0126
M31787	3-carboxy-4-methyl-5-propyl-2-furanpropanoate (CMPF)	rs9611271	22	40526214	G	A	0.0364	6.45×10-3	A	G	6.12×10-3	0.0126
M52449	1-stearoyl-2-arachidonoyl-GPI (18:0/20:4)	rs9611271	22	40526214	G	A	0.0364	6.45×10-3	A	G	-9.96×10-3	0.0126
M52468	1-stearoyl-2-linoleoyl-GPI (18:0/18:2)	rs9611271	22	40526214	G	A	0.0364	6.45×10-3	A	G	-8.60×10-3	0.0126
M35157	N6-carbamoylthreonyladenosine	rs9675999	18	20627691	A	G	-0.0365	6.23×10-3	A	G	0.0142	0.0126
M33009	homostachydrine*	rs34958017	1	145666719	A	G	-0.0381	6.37×10-3	A	G	9.67×10-3	0.0126
M46455	X - 21410	rs34958017	1	145666719	A	G	-0.0381	6.37×10-3	A	G	3.49×10-3	0.0126
M53013	Glycosyl-N-palmitoyl-sphingosine	rs34958017	1	145666719	A	G	-0.0381	6.37×10-3	A	G	-0.0223	0.0126
M20699	Erythritol	rs3819405	6	16399557	T	C	-0.0424	6.69×10-3	T	C	-6.75×10-3	0.0126
M31787	3-carboxy-4-methyl-5-propyl-2-furanpropanoate (CMPF)	rs3819405	6	16399557	T	C	-0.0424	6.69×10-3	T	C	-8.28×10-3	0.0126
M36594	1-linoleoyl-GPI (18:2)*	rs3819405	6	16399557	T	C	-0.0424	6.69×10-3	T	C	0.0216	0.0126
M52449	1-stearoyl-2-arachidonoyl-GPI (18:0/20:4)	rs3819405	6	16399557	T	C	-0.0424	6.69×10-3	T	C	1.65×10-3	0.0126
M52468	1-stearoyl-2-linoleoyl-GPI (18:0/18:2)	rs3819405	6	16399557	T	C	-0.0424	6.69×10-3	T	C	0.0233	0.0126
M46799	1-oleoyl-3-linoleoyl-glycerol (18:1/18:2)	rs970822	8	124738742	T	C	0.0429	6.14×10-3	T	C	9.50×10-3	0.0126
M52865	X - 24544	rs970822	8	124738742	T	C	0.0429	6.14×10-3	T	C	-1.49×10-3	0.0126
M31787	3-carboxy-4-methyl-5-propyl-2-furanpropanoate (CMPF)	rs13267382	8	117209548	G	A	-0.043	6.28×10-3	A	G	-0.0165	0.0126
M36594	1-linoleoyl-GPI (18:2)*	rs13267382	8	117209548	G	A	-0.043	6.28×10-3	A	G	-0.017	0.0126
M46799	1-oleoyl-3-linoleoyl-glycerol (18:1/18:2)	rs1895062	9	119313486	G	A	-0.043	6.14×10-3	A	G	1.48×10-3	0.0126
M52449	1-stearoyl-2-arachidonoyl-GPI (18:0/20:4)	rs13267382	8	117209548	G	A	-0.043	6.28×10-3	A	G	-8.54×10-4	0.0126
M52468	1-stearoyl-2-linoleoyl-GPI (18:0/18:2)	rs13267382	8	117209548	G	A	-0.043	6.28×10-3	A	G	-3.03×10-3	0.0126
M35157	N6-carbamoylthreonyladenosine	rs12706954	7	130656911	T	C	-0.0432	6.39×10-3	T	C	-2.79×10-3	0.0126
M46398	X - 21353	rs12706954	7	130656911	T	C	-0.0432	6.39×10-3	T	C	0.0108	0.0126
M33009	homostachydrine*	rs1533366	8	76378165	T	G	-0.0435	6.28×10-3	T	G	-2.90×10-3	0.0126
M34399	3,7-dimethylurate	rs11684853	2	19310918	T	G	-0.0446	6.02×10-3	T	G	-0.0147	0.0126
M31787	3-carboxy-4-methyl-5-propyl-2-furanpropanoate (CMPF)	rs6923819	6	130376095	C	T	0.0452	6.39×10-3	T	C	9.84×10-3	0.0126
M36594	1-linoleoyl-GPI (18:2)*	rs6923819	6	130376095	C	T	0.0452	6.39×10-3	T	C	-0.0152	0.0126
M52449	1-stearoyl-2-arachidonoyl-GPI (18:0/20:4)	rs6923819	6	130376095	C	T	0.0452	6.39×10-3	T	C	-2.84×10-3	0.0126
M52468	1-stearoyl-2-linoleoyl-GPI (18:0/18:2)	rs6923819	6	130376095	C	T	0.0452	6.39×10-3	T	C	0.0134	0.0126
M34399	3,7-dimethylurate	rs10885405	10	114777670	T	C	0.0454	5.98×10-3	T	C	-0.0131	0.0126
M34399	3,7-dimethylurate	rs28539243	16	54682064	A	G	0.0465	6.06×10-3	A	G	-0.0119	0.0126
M33009	homostachydrine*	rs4820318	22	38570313	A	G	-0.047	6.18×10-3	A	G	0.0101	0.0126
M31787	3-carboxy-4-methyl-5-propyl-2-furanpropanoate (CMPF)	rs56277861	3	30683201	G	A	0.0476	6.27×10-3	A	G	3.55×10-3	0.0126
M52449	1-stearoyl-2-arachidonoyl-GPI (18:0/20:4)	rs56277861	3	30683201	G	A	0.0476	6.27×10-3	A	G	-4.06×10-3	0.0126
M52468	1-stearoyl-2-linoleoyl-GPI (18:0/18:2)	rs56277861	3	30683201	G	A	0.0476	6.27×10-3	A	G	-0.0137	0.0126
M33009	homostachydrine*	rs6542593	2	121156136	C	T	-0.0476	6.35×10-3	T	C	0.023	0.0126
M46455	X - 21410	rs6542593	2	121156136	C	T	-0.0476	6.35×10-3	T	C	9.96×10-3	0.0126
M53013	Glycosyl-N-palmitoyl-sphingosine	rs6542593	2	121156136	C	T	-0.0476	6.35×10-3	T	C	-4.95×10-3	0.0126
M20699	Erythritol	rs7184573	16	53861592	A	G	-0.0478	6.30×10-3	A	G	7.63×10-3	0.0126
M35157	N6-carbamoylthreonyladenosine	rs7184573	16	53861592	A	G	-0.0478	6.30×10-3	A	G	-1.97×10-3	0.0126
M36594	1-linoleoyl-GPI (18:2)*	rs7184573	16	53861592	A	G	-0.0478	6.30×10-3	A	G	7.43×10-3	0.0126
M46398	X - 21353	rs7184573	16	53861592	A	G	-0.0478	6.30×10-3	A	G	4.48×10-3	0.0126
M20699	Erythritol	rs941764	14	91841069	G	A	0.0492	6.27×10-3	A	G	0.0209	0.0126
M31787	3-carboxy-4-methyl-5-propyl-2-furanpropanoate (CMPF)	rs941764	14	91841069	G	A	0.0492	6.27×10-3	A	G	-0.0107	0.0126
M36594	1-linoleoyl-GPI (18:2)*	rs941764	14	91841069	G	A	0.0492	6.27×10-3	A	G	0.028	0.0126
M52449	1-stearoyl-2-arachidonoyl-GPI (18:0/20:4)	rs941764	14	91841069	G	A	0.0492	6.27×10-3	A	G	8.01×10-3	0.0126
M52468	1-stearoyl-2-linoleoyl-GPI (18:0/18:2)	rs941764	14	91841069	G	A	0.0492	6.27×10-3	A	G	8.88×10-3	0.0126
M31787	3-carboxy-4-methyl-5-propyl-2-furanpropanoate (CMPF)	rs604702	18	24331466	A	G	0.0495	6.27×10-3	A	G	0.0207	0.0126
M36594	1-linoleoyl-GPI (18:2)*	rs604702	18	24331466	A	G	0.0495	6.27×10-3	A	G	-0.0117	0.0126
M52449	1-stearoyl-2-arachidonoyl-GPI (18:0/20:4)	rs604702	18	24331466	A	G	0.0495	6.27×10-3	A	G	-8.04×10-3	0.0126
M52468	1-stearoyl-2-linoleoyl-GPI (18:0/18:2)	rs604702	18	24331466	A	G	0.0495	6.27×10-3	A	G	-3.65×10-3	0.0126
M46799	1-oleoyl-3-linoleoyl-glycerol (18:1/18:2)	rs1361549	6	82287685	A	G	-0.0497	6.08×10-3	A	G	-0.017	0.0126
M52865	X - 24544	rs1361549	6	82287685	A	G	-0.0497	6.08×10-3	A	G	-0.0191	0.0126
M34399	3,7-dimethylurate	rs2992756	1	18807339	C	T	-5.17×10-4	6.11×10-3	T	C	-2.97×10-3	0.0126
M33009	homostachydrine*	rs3217992	9	22003223	T	C	-0.0535	6.20×10-3	T	C	-0.0308	0.0126
M46455	X - 21410	rs3217992	9	22003223	T	C	-0.0535	6.20×10-3	T	C	-0.0163	0.0126
M53013	Glycosyl-N-palmitoyl-sphingosine	rs3217992	9	22003223	T	C	-0.0535	6.20×10-3	T	C	-7.63×10-3	0.0126
M31787	3-carboxy-4-methyl-5-propyl-2-furanpropanoate (CMPF)	rs3769821	2	202123430	T	C	-0.0561	6.31×10-3	T	C	8.97×10-3	0.0126
M31787	3-carboxy-4-methyl-5-propyl-2-furanpropanoate (CMPF)	rs7463114	8	29507094	C	T	-0.0597	6.36×10-3	T	C	6.74×10-4	0.0126
M36594	1-linoleoyl-GPI (18:2)*	rs7463114	8	29507094	C	T	-0.0597	6.36×10-3	T	C	2.68×10-3	0.0126
M52449	1-stearoyl-2-arachidonoyl-GPI (18:0/20:4)	rs7463114	8	29507094	C	T	-0.0597	6.36×10-3	T	C	0.0169	0.0126
M52468	1-stearoyl-2-linoleoyl-GPI (18:0/18:2)	rs7463114	8	29507094	C	T	-0.0597	6.36×10-3	T	C	-1.33×10-3	0.0126
M35157	N6-carbamoylthreonyladenosine	rs2506889	1	10596022	T	C	-0.061	6.44×10-3	T	C	4.39×10-3	0.0126
M46398	X - 21353	rs2506889	1	10596022	T	C	-0.061	6.44×10-3	T	C	0.0252	0.0126
M46455	X - 21410	rs56681946	19	44283031	C	T	0.0621	6.39×10-3	T	C	9.67×10-3	0.0126
M46799	1-oleoyl-3-linoleoyl-glycerol (18:1/18:2)	rs56681946	19	44283031	C	T	0.0621	6.39×10-3	T	C	-3.74×10-3	0.0126
M46799	1-oleoyl-3-linoleoyl-glycerol (18:1/18:2)	rs910416	6	152432902	T	C	0.0648	6.02×10-3	T	C	-5.60×10-5	0.0126
M52865	X - 24544	rs910416	6	152432902	T	C	0.0648	6.02×10-3	T	C	0.0137	0.0126
M34399	3,7-dimethylurate	rs11135046	5	158230013	T	G	-0.0695	6.00×10-3	T	G	6.76×10-3	0.0126
M33009	homostachydrine*	rs1973765	11	1898664	C	T	-0.0766	6.16×10-3	T	C	-0.016	0.0126
M46455	X - 21410	rs1973765	11	1898664	C	T	-0.0766	6.16×10-3	T	C	0.0232	0.0126
M53013	Glycosyl-N-palmitoyl-sphingosine	rs1973765	11	1898664	C	T	-0.0766	6.16×10-3	T	C	-0.0133	0.0126
M46799	1-oleoyl-3-linoleoyl-glycerol (18:1/18:2)	rs719338	10	80851257	T	G	-0.078	6.11×10-3	T	G	9.30×10-3	0.0126
M52865	X - 24544	rs719338	10	80851257	T	G	-0.078	6.11×10-3	T	G	-2.01×10-3	0.0126
M34399	3,7-dimethylurate	rs552647	3	27353716	A	C	0.1	6.01×10-3	A	C	-0.0149	0.0127
M34399	3,7-dimethylurate	rs10838267	11	44368892	A	G	0.033	6.04×10-3	A	G	0.0251	0.0127
M42574	glycohyocholate	rs12519859	5	32581186	A	G	0.0332	6.05×10-3	A	G	-4.26×10-3	0.0127
M46799	1-oleoyl-3-linoleoyl-glycerol (18:1/18:2)	rs1835372	3	156519027	T	C	0.0336	6.15×10-3	T	C	8.05×10-3	0.0127
M52865	X - 24544	rs1835372	3	156519027	T	C	0.0336	6.15×10-3	T	C	3.82×10-3	0.0127
M34399	3,7-dimethylurate	rs1375631	3	16778867	G	A	0.0346	5.97×10-3	A	G	0.0189	0.0127
M33009	homostachydrine*	rs13277568	8	116679547	G	A	-0.0356	6.36×10-3	A	G	-0.015	0.0127
M46455	X - 21410	rs13277568	8	116679547	G	A	-0.0356	6.36×10-3	A	G	-3.41×10-3	0.0127
M53013	Glycosyl-N-palmitoyl-sphingosine	rs13277568	8	116679547	G	A	-0.0356	6.36×10-3	A	G	0.0103	0.0127
M34399	3,7-dimethylurate	rs4602255	2	69392128	A	G	0.0361	6.02×10-3	A	G	7.40×10-3	0.0127
M20699	Erythritol	rs9611271	22	40526214	G	A	0.0364	6.45×10-3	A	G	-0.0248	0.0127
M35157	N6-carbamoylthreonyladenosine	rs9611271	22	40526214	G	A	0.0364	6.45×10-3	A	G	3.35×10-3	0.0127
M36594	1-linoleoyl-GPI (18:2)*	rs9611271	22	40526214	G	A	0.0364	6.45×10-3	A	G	-5.16×10-3	0.0127
M46398	X - 21353	rs9611271	22	40526214	G	A	0.0364	6.45×10-3	A	G	0.0162	0.0127
M34399	3,7-dimethylurate	rs4983544	14	105213978	G	T	0.0367	6.13×10-3	T	G	0.0107	0.0127
M34399	3,7-dimethylurate	rs6805189	3	71532113	C	T	-0.0379	6.00×10-3	T	C	0.0213	0.0127
M46799	1-oleoyl-3-linoleoyl-glycerol (18:1/18:2)	rs34958017	1	145666719	A	G	-0.0381	6.37×10-3	A	G	-0.0227	0.0127
M52865	X - 24544	rs34958017	1	145666719	A	G	-0.0381	6.37×10-3	A	G	-7.97×10-3	0.0127
M34399	3,7-dimethylurate	rs2420941	10	123229626	G	T	-0.0382	6.07×10-3	T	G	-0.0215	0.0127
M33009	homostachydrine*	rs4980572	11	69194619	A	G	0.0385	6.14×10-3	A	G	1.22×10-4	0.0127
M46455	X - 21410	rs4980572	11	69194619	A	G	0.0385	6.14×10-3	A	G	-8.72×10-3	0.0127
M53013	Glycosyl-N-palmitoyl-sphingosine	rs4980572	11	69194619	A	G	0.0385	6.14×10-3	A	G	5.58×10-3	0.0127
M33009	homostachydrine*	rs6897196	5	1280938	G	A	0.039	6.26×10-3	A	G	-8.30×10-3	0.0127
M53013	Glycosyl-N-palmitoyl-sphingosine	rs6897196	5	1280938	G	A	0.039	6.26×10-3	A	G	-2.68×10-3	0.0127
M33009	homostachydrine*	rs10074269	5	169591460	C	T	0.0392	6.43×10-3	T	C	0.0321	0.0127
M46455	X - 21410	rs10074269	5	169591460	C	T	0.0392	6.43×10-3	T	C	0.0173	0.0127
M53013	Glycosyl-N-palmitoyl-sphingosine	rs10074269	5	169591460	C	T	0.0392	6.43×10-3	T	C	3.37×10-3	0.0127
M34399	3,7-dimethylurate	rs1836962	6	81105862	G	T	0.0393	6.07×10-3	T	G	6.21×10-3	0.0127
M34399	3,7-dimethylurate	rs6436017	2	218723455	G	A	0.0394	6.12×10-3	A	G	4.72×10-4	0.0127
M33009	homostachydrine*	rs113778879	5	58241712	T	C	-0.0406	6.35×10-3	T	C	-0.0108	0.0127
M34399	3,7-dimethylurate	rs2016394	2	172972971	A	G	-0.0406	5.99×10-3	A	G	3.53×10-3	0.0127
M46455	X - 21410	rs113778879	5	58241712	T	C	-0.0406	6.35×10-3	T	C	-0.0272	0.0127
M53013	Glycosyl-N-palmitoyl-sphingosine	rs113778879	5	58241712	T	C	-0.0406	6.35×10-3	T	C	8.77×10-3	0.0127
M33009	homostachydrine*	rs8082452	17	77771548	G	T	-0.0418	6.25×10-3	T	G	8.94×10-3	0.0127
M53013	Glycosyl-N-palmitoyl-sphingosine	rs8082452	17	77771548	G	T	-0.0418	6.25×10-3	T	G	-8.31×10-4	0.0127
M35157	N6-carbamoylthreonyladenosine	rs3819405	6	16399557	T	C	-0.0424	6.69×10-3	T	C	0.0113	0.0127
M46398	X - 21353	rs3819405	6	16399557	T	C	-0.0424	6.69×10-3	T	C	1.17×10-3	0.0127
M20699	Erythritol	rs13267382	8	117209548	G	A	-0.043	6.28×10-3	A	G	-0.0108	0.0127
M35157	N6-carbamoylthreonyladenosine	rs13267382	8	117209548	G	A	-0.043	6.28×10-3	A	G	-1.47×10-3	0.0127
M46398	X - 21353	rs13267382	8	117209548	G	A	-0.043	6.28×10-3	A	G	3.36×10-4	0.0127
M52865	X - 24544	rs1895062	9	119313486	G	A	-0.043	6.14×10-3	A	G	-0.0132	0.0127
M46455	X - 21410	rs1533366	8	76378165	T	G	-0.0435	6.28×10-3	T	G	-0.017	0.0127
M46799	1-oleoyl-3-linoleoyl-glycerol (18:1/18:2)	rs1533366	8	76378165	T	G	-0.0435	6.28×10-3	T	G	2.03×10-3	0.0127
M53013	Glycosyl-N-palmitoyl-sphingosine	rs1533366	8	76378165	T	G	-0.0435	6.28×10-3	T	G	5.47×10-3	0.0127
M34399	3,7-dimethylurate	rs875311	11	65583340	T	C	-0.0442	5.99×10-3	T	C	0.0159	0.0127
M20699	Erythritol	rs6923819	6	130376095	C	T	0.0452	6.39×10-3	T	C	-5.95×10-3	0.0127
M35157	N6-carbamoylthreonyladenosine	rs6923819	6	130376095	C	T	0.0452	6.39×10-3	T	C	2.87×10-3	0.0127
M46398	X - 21353	rs6923819	6	130376095	C	T	0.0452	6.39×10-3	T	C	8.50×10-3	0.0127
M46455	X - 21410	rs4820318	22	38570313	A	G	-0.047	6.18×10-3	A	G	-2.90×10-4	0.0127
M46799	1-oleoyl-3-linoleoyl-glycerol (18:1/18:2)	rs4820318	22	38570313	A	G	-0.047	6.18×10-3	A	G	-9.51×10-3	0.0127
M53013	Glycosyl-N-palmitoyl-sphingosine	rs4820318	22	38570313	A	G	-0.047	6.18×10-3	A	G	-0.0226	0.0127
M20699	Erythritol	rs56277861	3	30683201	G	A	0.0476	6.27×10-3	A	G	-8.45×10-4	0.0127
M35157	N6-carbamoylthreonyladenosine	rs56277861	3	30683201	G	A	0.0476	6.27×10-3	A	G	-2.83×10-3	0.0127
M36594	1-linoleoyl-GPI (18:2)*	rs56277861	3	30683201	G	A	0.0476	6.27×10-3	A	G	-0.0228	0.0127
M46398	X - 21353	rs56277861	3	30683201	G	A	0.0476	6.27×10-3	A	G	0.0122	0.0127
M46799	1-oleoyl-3-linoleoyl-glycerol (18:1/18:2)	rs6542593	2	121156136	C	T	-0.0476	6.35×10-3	T	C	-5.49×10-3	0.0127
M52865	X - 24544	rs6542593	2	121156136	C	T	-0.0476	6.35×10-3	T	C	-1.67×10-3	0.0127
M33009	homostachydrine*	rs9952980	18	42888797	C	T	-0.0485	6.28×10-3	T	C	-0.0231	0.0127
M35157	N6-carbamoylthreonyladenosine	rs941764	14	91841069	G	A	0.0492	6.27×10-3	A	G	0.0218	0.0127
M46398	X - 21353	rs941764	14	91841069	G	A	0.0492	6.27×10-3	A	G	3.10×10-3	0.0127
M20699	Erythritol	rs604702	18	24331466	A	G	0.0495	6.27×10-3	A	G	2.46×10-3	0.0127
M35157	N6-carbamoylthreonyladenosine	rs604702	18	24331466	A	G	0.0495	6.27×10-3	A	G	-3.86×10-3	0.0127
M46398	X - 21353	rs604702	18	24331466	A	G	0.0495	6.27×10-3	A	G	0.0108	0.0127
M46799	1-oleoyl-3-linoleoyl-glycerol (18:1/18:2)	rs3217992	9	22003223	T	C	-0.0535	6.20×10-3	T	C	0.0193	0.0127
M52865	X - 24544	rs3217992	9	22003223	T	C	-0.0535	6.20×10-3	T	C	-0.0161	0.0127
M20699	Erythritol	rs3769821	2	202123430	T	C	-0.0561	6.31×10-3	T	C	3.52×10-3	0.0127
M36594	1-linoleoyl-GPI (18:2)*	rs3769821	2	202123430	T	C	-0.0561	6.31×10-3	T	C	0.0252	0.0127
M46398	X - 21353	rs3769821	2	202123430	T	C	-0.0561	6.31×10-3	T	C	0.0122	0.0127
M52449	1-stearoyl-2-arachidonoyl-GPI (18:0/20:4)	rs3769821	2	202123430	T	C	-0.0561	6.31×10-3	T	C	-1.21×10-4	0.0127
M52468	1-stearoyl-2-linoleoyl-GPI (18:0/18:2)	rs3769821	2	202123430	T	C	-0.0561	6.31×10-3	T	C	-0.0128	0.0127
M31787	3-carboxy-4-methyl-5-propyl-2-furanpropanoate (CMPF)	rs506516	11	69306595	G	T	0.0574	6.38×10-3	T	G	-4.07×10-3	0.0127
M36594	1-linoleoyl-GPI (18:2)*	rs506516	11	69306595	G	T	0.0574	6.38×10-3	T	G	-0.0159	0.0127
M52449	1-stearoyl-2-arachidonoyl-GPI (18:0/20:4)	rs506516	11	69306595	G	T	0.0574	6.38×10-3	T	G	-0.0117	0.0127
M52468	1-stearoyl-2-linoleoyl-GPI (18:0/18:2)	rs506516	11	69306595	G	T	0.0574	6.38×10-3	T	G	-0.024	0.0127
M20699	Erythritol	rs7463114	8	29507094	C	T	-0.0597	6.36×10-3	T	C	-0.0125	0.0127
M35157	N6-carbamoylthreonyladenosine	rs7463114	8	29507094	C	T	-0.0597	6.36×10-3	T	C	-7.69×10-3	0.0127
M46398	X - 21353	rs7463114	8	29507094	C	T	-0.0597	6.36×10-3	T	C	-5.10×10-3	0.0127
M52865	X - 24544	rs56681946	19	44283031	C	T	0.0621	6.39×10-3	T	C	0.0209	0.0127
M46799	1-oleoyl-3-linoleoyl-glycerol (18:1/18:2)	rs1973765	11	1898664	C	T	-0.0766	6.16×10-3	T	C	1.47×10-3	0.0127
M52865	X - 24544	rs1973765	11	1898664	C	T	-0.0766	6.16×10-3	T	C	0.0163	0.0127
M34399	3,7-dimethylurate	rs4442975	2	217920769	T	G	-0.13	5.94×10-3	T	G	-3.84×10-3	0.0128
M33009	homostachydrine*	rs2905427	19	19478023	T	G	-0.04	6.29×10-3	T	G	8.51×10-4	0.0128
M34399	3,7-dimethylurate	rs62126227	19	17383602	T	C	-0.0337	6.08×10-3	T	C	-1.83×10-3	0.0128
M34399	3,7-dimethylurate	rs10760444	9	129396434	A	G	-0.0345	6.02×10-3	A	G	5.89×10-3	0.0128
M34399	3,7-dimethylurate	rs2886671	3	59373745	T	C	-0.0353	6.44×10-3	T	C	4.79×10-3	0.0128
M33009	homostachydrine*	rs7971	7	21940960	G	A	-0.0355	6.29×10-3	A	G	-1.92×10-3	0.0128
M46799	1-oleoyl-3-linoleoyl-glycerol (18:1/18:2)	rs13277568	8	116679547	G	A	-0.0356	6.36×10-3	A	G	1.92×10-3	0.0128
M52865	X - 24544	rs13277568	8	116679547	G	A	-0.0356	6.36×10-3	A	G	-0.021	0.0128
M20699	Erythritol	rs4233486	1	41380440	T	C	0.0363	6.59×10-3	T	C	-6.24×10-3	0.0128
M31787	3-carboxy-4-methyl-5-propyl-2-furanpropanoate (CMPF)	rs4233486	1	41380440	T	C	0.0363	6.59×10-3	T	C	7.99×10-3	0.0128
M36594	1-linoleoyl-GPI (18:2)*	rs4233486	1	41380440	T	C	0.0363	6.59×10-3	T	C	0.0317	0.0128
M42574	glycohyocholate	rs7760611	6	21903533	C	T	0.0363	6.00×10-3	T	C	-0.0183	0.0128
M52449	1-stearoyl-2-arachidonoyl-GPI (18:0/20:4)	rs4233486	1	41380440	T	C	0.0363	6.59×10-3	T	C	2.74×10-4	0.0128
M52468	1-stearoyl-2-linoleoyl-GPI (18:0/18:2)	rs4233486	1	41380440	T	C	0.0363	6.59×10-3	T	C	9.99×10-3	0.0128
M33009	homostachydrine*	rs9675999	18	20627691	A	G	-0.0365	6.23×10-3	A	G	3.31×10-4	0.0128
M46455	X - 21410	rs9675999	18	20627691	A	G	-0.0365	6.23×10-3	A	G	9.16×10-3	0.0128
M53013	Glycosyl-N-palmitoyl-sphingosine	rs9675999	18	20627691	A	G	-0.0365	6.23×10-3	A	G	3.85×10-3	0.0128
M46799	1-oleoyl-3-linoleoyl-glycerol (18:1/18:2)	rs4980572	11	69194619	A	G	0.0385	6.14×10-3	A	G	2.70×10-3	0.0128
M52865	X - 24544	rs4980572	11	69194619	A	G	0.0385	6.14×10-3	A	G	-2.84×10-3	0.0128
M46455	X - 21410	rs6897196	5	1280938	G	A	0.039	6.26×10-3	A	G	0.0173	0.0128
M46799	1-oleoyl-3-linoleoyl-glycerol (18:1/18:2)	rs6897196	5	1280938	G	A	0.039	6.26×10-3	A	G	0.0102	0.0128
M52865	X - 24544	rs6897196	5	1280938	G	A	0.039	6.26×10-3	A	G	7.02×10-3	0.0128
M46799	1-oleoyl-3-linoleoyl-glycerol (18:1/18:2)	rs10074269	5	169591460	C	T	0.0392	6.43×10-3	T	C	-4.74×10-3	0.0128
M46799	1-oleoyl-3-linoleoyl-glycerol (18:1/18:2)	rs113778879	5	58241712	T	C	-0.0406	6.35×10-3	T	C	7.86×10-6	0.0128
M52865	X - 24544	rs113778879	5	58241712	T	C	-0.0406	6.35×10-3	T	C	-0.0101	0.0128
M34399	3,7-dimethylurate	rs12651246	4	84367605	A	G	-0.0418	5.97×10-3	A	G	-7.33×10-3	0.0128
M46455	X - 21410	rs8082452	17	77771548	G	T	-0.0418	6.25×10-3	T	G	0.0112	0.0128
M34399	3,7-dimethylurate	rs12652713	5	16228197	G	A	-0.0421	6.03×10-3	A	G	0.0188	0.0128
M20699	Erythritol	rs17181761	13	73811471	C	A	0.0426	6.41×10-3	A	C	0.0115	0.0128
M31787	3-carboxy-4-methyl-5-propyl-2-furanpropanoate (CMPF)	rs17181761	13	73811471	C	A	0.0426	6.41×10-3	A	C	-2.74×10-3	0.0128
M36594	1-linoleoyl-GPI (18:2)*	rs17181761	13	73811471	C	A	0.0426	6.41×10-3	A	C	-7.05×10-3	0.0128
M52449	1-stearoyl-2-arachidonoyl-GPI (18:0/20:4)	rs17181761	13	73811471	C	A	0.0426	6.41×10-3	A	C	-4.50×10-3	0.0128
M52468	1-stearoyl-2-linoleoyl-GPI (18:0/18:2)	rs17181761	13	73811471	C	A	0.0426	6.41×10-3	A	C	-7.73×10-3	0.0128
M33009	homostachydrine*	rs12706954	7	130656911	T	C	-0.0432	6.39×10-3	T	C	0.0132	0.0128
M46455	X - 21410	rs12706954	7	130656911	T	C	-0.0432	6.39×10-3	T	C	0.0238	0.0128
M53013	Glycosyl-N-palmitoyl-sphingosine	rs12706954	7	130656911	T	C	-0.0432	6.39×10-3	T	C	5.95×10-3	0.0128
M52865	X - 24544	rs1533366	8	76378165	T	G	-0.0435	6.28×10-3	T	G	-0.0171	0.0128
M42574	glycohyocholate	rs11684853	2	19310918	T	G	-0.0446	6.02×10-3	T	G	-0.0305	0.0128
M42574	glycohyocholate	rs10885405	10	114777670	T	C	0.0454	5.98×10-3	T	C	-0.0249	0.0128
M34399	3,7-dimethylurate	rs11822830	11	129461016	G	A	0.0465	6.11×10-3	A	G	-1.19×10-3	0.0128
M31787	3-carboxy-4-methyl-5-propyl-2-furanpropanoate (CMPF)	rs9421410	10	123095209	A	G	-0.0465	6.45×10-3	A	G	0.0151	0.0128
M52449	1-stearoyl-2-arachidonoyl-GPI (18:0/20:4)	rs9421410	10	123095209	A	G	-0.0465	6.45×10-3	A	G	-6.09×10-3	0.0128
M52468	1-stearoyl-2-linoleoyl-GPI (18:0/18:2)	rs9421410	10	123095209	A	G	-0.0465	6.45×10-3	A	G	3.76×10-3	0.0128
M52865	X - 24544	rs4820318	22	38570313	A	G	-0.047	6.18×10-3	A	G	0.0153	0.0128
M33009	homostachydrine*	rs7184573	16	53861592	A	G	-0.0478	6.30×10-3	A	G	8.70×10-3	0.0128
M34399	3,7-dimethylurate	rs6440006	3	141142691	A	G	0.0481	6.04×10-3	A	G	3.36×10-3	0.0128
M46455	X - 21410	rs9952980	18	42888797	C	T	-0.0485	6.28×10-3	T	C	-0.0261	0.0128
M53013	Glycosyl-N-palmitoyl-sphingosine	rs9952980	18	42888797	C	T	-0.0485	6.28×10-3	T	C	8.02×10-3	0.0128
M34399	3,7-dimethylurate	rs11205303	1	149906413	C	T	0.0504	6.21×10-3	T	C	2.40×10-3	0.0128
M42574	glycohyocholate	rs2992756	1	18807339	C	T	-5.17×10-7	6.11×10-3	T	C	-0.0204	0.0128
M34399	3,7-dimethylurate	rs11977670	7	139942304	A	G	0.0531	6.08×10-3	A	G	-9.02×10-3	0.0128
M35157	N6-carbamoylthreonyladenosine	rs3769821	2	202123430	T	C	-0.0561	6.31×10-3	T	C	-0.0196	0.0128
M20699	Erythritol	rs506516	11	69306595	G	T	0.0574	6.38×10-3	T	G	-9.39×10-3	0.0128
M35157	N6-carbamoylthreonyladenosine	rs506516	11	69306595	G	T	0.0574	6.38×10-3	T	G	-0.0379	0.0128
M46398	X - 21353	rs506516	11	69306595	G	T	0.0574	6.38×10-3	T	G	-0.0228	0.0128
M34399	3,7-dimethylurate	rs62048402	16	53803223	A	G	-0.0594	6.09×10-3	A	G	1.60×10-3	0.0128
M33009	homostachydrine*	rs2506889	1	10596022	T	C	-0.061	6.44×10-3	T	C	2.96×10-3	0.0128
M46455	X - 21410	rs2506889	1	10596022	T	C	-0.061	6.44×10-3	T	C	-2.77×10-3	0.0128
M53013	Glycosyl-N-palmitoyl-sphingosine	rs2506889	1	10596022	T	C	-0.061	6.44×10-3	T	C	-9.78×10-3	0.0128
M31787	3-carboxy-4-methyl-5-propyl-2-furanpropanoate (CMPF)	rs2853669	5	1295349	G	A	-0.0673	6.65×10-3	A	G	1.66×10-3	0.0128
M52449	1-stearoyl-2-arachidonoyl-GPI (18:0/20:4)	rs2853669	5	1295349	G	A	-0.0673	6.65×10-3	A	G	-7.15×10-3	0.0128
M52468	1-stearoyl-2-linoleoyl-GPI (18:0/18:2)	rs2853669	5	1295349	G	A	-0.0673	6.65×10-3	A	G	-4.32×10-3	0.0128
M31787	3-carboxy-4-methyl-5-propyl-2-furanpropanoate (CMPF)	rs2787486	17	53209774	C	A	-0.0715	6.57×10-3	A	C	-3.44×10-4	0.0128
M52468	1-stearoyl-2-linoleoyl-GPI (18:0/18:2)	rs2787486	17	53209774	C	A	-0.0715	6.57×10-3	A	C	-8.70×10-3	0.0128
M31787	3-carboxy-4-methyl-5-propyl-2-furanpropanoate (CMPF)	rs17356907	12	96027759	G	A	-0.0881	6.59×10-3	A	G	-6.80×10-3	0.0128
M46455	X - 21410	rs2905427	19	19478023	T	G	-0.04	6.29×10-3	T	G	0.0104	0.0129
M53013	Glycosyl-N-palmitoyl-sphingosine	rs2905427	19	19478023	T	G	-0.04	6.29×10-3	T	G	-7.76×10-3	0.0129
M42574	glycohyocholate	rs552647	3	27353716	A	C	0.1	6.01×10-3	A	C	2.26×10-3	0.0129
M34399	3,7-dimethylurate	rs11200014	10	123334930	A	G	0.24	6.06×10-3	A	G	9.22×10-3	0.0129
M42574	glycohyocholate	rs10838267	11	44368892	A	G	0.033	6.04×10-3	A	G	9.67×10-3	0.0129
M46710	X - 17690	rs12519859	5	32581186	A	G	0.0332	6.05×10-3	A	G	-0.0103	0.0129
M42574	glycohyocholate	rs10820600	9	106856692	C	T	0.0335	6.03×10-3	T	C	-0.0196	0.0129
M34399	3,7-dimethylurate	rs11200054	10	123403625	G	A	-0.0339	6.11×10-3	A	G	7.04×10-3	0.0129
M42574	glycohyocholate	rs1375631	3	16778867	G	A	0.0346	5.97×10-3	A	G	-8.25×10-4	0.0129
M42574	glycohyocholate	rs2886671	3	59373745	T	C	-0.0353	6.44×10-3	T	C	-0.014	0.0129
M46455	X - 21410	rs7971	7	21940960	G	A	-0.0355	6.29×10-3	A	G	2.97×10-3	0.0129
M46799	1-oleoyl-3-linoleoyl-glycerol (18:1/18:2)	rs7971	7	21940960	G	A	-0.0355	6.29×10-3	A	G	4.75×10-3	0.0129
M53013	Glycosyl-N-palmitoyl-sphingosine	rs7971	7	21940960	G	A	-0.0355	6.29×10-3	A	G	8.13×10-3	0.0129
M35157	N6-carbamoylthreonyladenosine	rs4233486	1	41380440	T	C	0.0363	6.59×10-3	T	C	0.0109	0.0129
M46398	X - 21353	rs4233486	1	41380440	T	C	0.0363	6.59×10-3	T	C	0.0165	0.0129
M46710	X - 17690	rs7760611	6	21903533	C	T	0.0363	6.00×10-3	T	C	-7.92×10-3	0.0129
M33009	homostachydrine*	rs9611271	22	40526214	G	A	0.0364	6.45×10-3	A	G	-0.0245	0.0129
M31787	3-carboxy-4-methyl-5-propyl-2-furanpropanoate (CMPF)	rs7758612	6	20639604	A	G	-0.0365	6.55×10-3	A	G	-2.09×10-3	0.0129
M46799	1-oleoyl-3-linoleoyl-glycerol (18:1/18:2)	rs9675999	18	20627691	A	G	-0.0365	6.23×10-3	A	G	-0.02	0.0129
M52865	X - 24544	rs9675999	18	20627691	A	G	-0.0365	6.23×10-3	A	G	-4.20×10-3	0.0129
M42574	glycohyocholate	rs4983544	14	105213978	G	T	0.0367	6.13×10-3	T	G	0.0132	0.0129
M34399	3,7-dimethylurate	rs17732378	5	56293009	A	G	0.037	6.11×10-3	A	G	-8.55×10-3	0.0129
M42574	glycohyocholate	rs6805189	3	71532113	C	T	-0.0379	6.00×10-3	T	C	6.20×10-3	0.0129
M42574	glycohyocholate	rs2420941	10	123229626	G	T	-0.0382	6.07×10-3	T	G	5.59×10-3	0.0129
M34399	3,7-dimethylurate	rs2253012	14	37228504	T	C	0.0388	6.24×10-3	T	C	1.99×10-3	0.0129
M52865	X - 24544	rs10074269	5	169591460	C	T	0.0392	6.43×10-3	T	C	0.022	0.0129
M34399	3,7-dimethylurate	rs889310	5	55965167	T	C	0.0394	6.28×10-3	T	C	0.0211	0.0129
M42574	glycohyocholate	rs6436017	2	218723455	G	A	0.0394	6.12×10-3	A	G	-0.0116	0.0129
M42574	glycohyocholate	rs2016394	2	172972971	A	G	-0.0406	5.99×10-3	A	G	3.46×10-3	0.0129
M46799	1-oleoyl-3-linoleoyl-glycerol (18:1/18:2)	rs8082452	17	77771548	G	T	-0.0418	6.25×10-3	T	G	-0.0113	0.0129
M52865	X - 24544	rs8082452	17	77771548	G	T	-0.0418	6.25×10-3	T	G	0.0118	0.0129
M33009	homostachydrine*	rs3819405	6	16399557	T	C	-0.0424	6.69×10-3	T	C	0.0153	0.0129
M46455	X - 21410	rs3819405	6	16399557	T	C	-0.0424	6.69×10-3	T	C	-7.64×10-3	0.0129
M53013	Glycosyl-N-palmitoyl-sphingosine	rs3819405	6	16399557	T	C	-0.0424	6.69×10-3	T	C	8.72×10-4	0.0129
M35157	N6-carbamoylthreonyladenosine	rs17181761	13	73811471	C	A	0.0426	6.41×10-3	A	C	-0.0101	0.0129
M46398	X - 21353	rs17181761	13	73811471	C	A	0.0426	6.41×10-3	A	C	-8.39×10-3	0.0129
M34399	3,7-dimethylurate	rs970822	8	124738742	T	C	0.0429	6.14×10-3	T	C	-1.57×10-3	0.0129
M33009	homostachydrine*	rs13267382	8	117209548	G	A	-0.043	6.28×10-3	A	G	-4.42×10-3	0.0129
M46799	1-oleoyl-3-linoleoyl-glycerol (18:1/18:2)	rs12706954	7	130656911	T	C	-0.0432	6.39×10-3	T	C	5.27×10-3	0.0129
M42574	glycohyocholate	rs875311	11	65583340	T	C	-0.0442	5.99×10-3	T	C	-9.85×10-3	0.0129
M33009	homostachydrine*	rs6923819	6	130376095	C	T	0.0452	6.39×10-3	T	C	-8.36×10-3	0.0129
M46455	X - 21410	rs6923819	6	130376095	C	T	0.0452	6.39×10-3	T	C	7.73×10-3	0.0129
M42574	glycohyocholate	rs28539243	16	54682064	A	G	0.0465	6.06×10-3	A	G	-1.98×10-3	0.0129
M20699	Erythritol	rs9421410	10	123095209	A	G	-0.0465	6.45×10-3	A	G	0.0206	0.0129
M35157	N6-carbamoylthreonyladenosine	rs9421410	10	123095209	A	G	-0.0465	6.45×10-3	A	G	3.25×10-3	0.0129
M36594	1-linoleoyl-GPI (18:2)*	rs9421410	10	123095209	A	G	-0.0465	6.45×10-3	A	G	-7.90×10-3	0.0129
M46398	X - 21353	rs9421410	10	123095209	A	G	-0.0465	6.45×10-3	A	G	-0.0167	0.0129
M33009	homostachydrine*	rs56277861	3	30683201	G	A	0.0476	6.27×10-3	A	G	0.0217	0.0129
M46455	X - 21410	rs7184573	16	53861592	A	G	-0.0478	6.30×10-3	A	G	0.0131	0.0129
M46799	1-oleoyl-3-linoleoyl-glycerol (18:1/18:2)	rs7184573	16	53861592	A	G	-0.0478	6.30×10-3	A	G	-0.0123	0.0129
M53013	Glycosyl-N-palmitoyl-sphingosine	rs7184573	16	53861592	A	G	-0.0478	6.30×10-3	A	G	0.017	0.0129
M46799	1-oleoyl-3-linoleoyl-glycerol (18:1/18:2)	rs9952980	18	42888797	C	T	-0.0485	6.28×10-3	T	C	0.0261	0.0129
M52865	X - 24544	rs9952980	18	42888797	C	T	-0.0485	6.28×10-3	T	C	-0.0169	0.0129
M33009	homostachydrine*	rs941764	14	91841069	G	A	0.0492	6.27×10-3	A	G	5.83×10-3	0.0129
M46455	X - 21410	rs941764	14	91841069	G	A	0.0492	6.27×10-3	A	G	-0.013	0.0129
M53013	Glycosyl-N-palmitoyl-sphingosine	rs941764	14	91841069	G	A	0.0492	6.27×10-3	A	G	2.63×10-3	0.0129
M33009	homostachydrine*	rs604702	18	24331466	A	G	0.0495	6.27×10-3	A	G	-0.0116	0.0129
M34399	3,7-dimethylurate	rs1361549	6	82287685	A	G	-0.0497	6.08×10-3	A	G	-0.0285	0.0129
M46710	X - 17690	rs2992756	1	18807339	C	T	-5.17×10-15	6.11×10-3	T	C	7.45×10-3	0.0129
M42574	glycohyocholate	rs11977670	7	139942304	A	G	0.0531	6.08×10-3	A	G	-0.0289	0.0129
M34399	3,7-dimethylurate	rs6762558	3	4742251	G	A	0.0549	6.14×10-3	A	G	9.84×10-3	0.0129
M33009	homostachydrine*	rs7463114	8	29507094	C	T	-0.0597	6.36×10-3	T	C	-7.16×10-3	0.0129
M53013	Glycosyl-N-palmitoyl-sphingosine	rs7463114	8	29507094	C	T	-0.0597	6.36×10-3	T	C	-0.0115	0.0129
M46799	1-oleoyl-3-linoleoyl-glycerol (18:1/18:2)	rs2506889	1	10596022	T	C	-0.061	6.44×10-3	T	C	0.0175	0.0129
M20699	Erythritol	rs2853669	5	1295349	G	A	-0.0673	6.65×10-3	A	G	2.68×10-3	0.0129
M35157	N6-carbamoylthreonyladenosine	rs2853669	5	1295349	G	A	-0.0673	6.65×10-3	A	G	1.39×10-3	0.0129
M36594	1-linoleoyl-GPI (18:2)*	rs2853669	5	1295349	G	A	-0.0673	6.65×10-3	A	G	-0.0121	0.0129
M46398	X - 21353	rs2853669	5	1295349	G	A	-0.0673	6.65×10-3	A	G	-4.02×10-3	0.0129
M42574	glycohyocholate	rs11135046	5	158230013	T	G	-0.0695	6.00×10-3	T	G	0.0156	0.0129
M20699	Erythritol	rs2787486	17	53209774	C	A	-0.0715	6.57×10-3	A	C	9.40×10-5	0.0129
M35157	N6-carbamoylthreonyladenosine	rs2787486	17	53209774	C	A	-0.0715	6.57×10-3	A	C	5.62×10-3	0.0129
M36594	1-linoleoyl-GPI (18:2)*	rs2787486	17	53209774	C	A	-0.0715	6.57×10-3	A	C	9.81×10-3	0.0129
M46398	X - 21353	rs2787486	17	53209774	C	A	-0.0715	6.57×10-3	A	C	0.037	0.0129
M52449	1-stearoyl-2-arachidonoyl-GPI (18:0/20:4)	rs2787486	17	53209774	C	A	-0.0715	6.57×10-3	A	C	-0.0358	0.0129
M34399	3,7-dimethylurate	rs719338	10	80851257	T	G	-0.078	6.11×10-3	T	G	-4.93×10-3	0.0129
M34399	3,7-dimethylurate	rs2464264	12	115835798	A	G	-0.0833	6.08×10-3	A	G	-0.0241	0.0129
M20699	Erythritol	rs17356907	12	96027759	G	A	-0.0881	6.59×10-3	A	G	-7.00×10-3	0.0129
M35157	N6-carbamoylthreonyladenosine	rs17356907	12	96027759	G	A	-0.0881	6.59×10-3	A	G	6.26×10-3	0.0129
M36594	1-linoleoyl-GPI (18:2)*	rs17356907	12	96027759	G	A	-0.0881	6.59×10-3	A	G	-0.0142	0.0129
M46398	X - 21353	rs17356907	12	96027759	G	A	-0.0881	6.59×10-3	A	G	-2.25×10-3	0.0129
M52449	1-stearoyl-2-arachidonoyl-GPI (18:0/20:4)	rs17356907	12	96027759	G	A	-0.0881	6.59×10-3	A	G	-0.0144	0.0129
M52468	1-stearoyl-2-linoleoyl-GPI (18:0/18:2)	rs17356907	12	96027759	G	A	-0.0881	6.59×10-3	A	G	-6.88×10-3	0.0129
M34399	3,7-dimethylurate	rs11249433	1	121280613	G	A	0.0998	6.24×10-3	A	G	2.82×10-3	0.0129
M42574	glycohyocholate	rs4442975	2	217920769	T	G	-0.13	5.94×10-3	T	G	6.98×10-3	0.013
M46799	1-oleoyl-3-linoleoyl-glycerol (18:1/18:2)	rs2905427	19	19478023	T	G	-0.04	6.29×10-3	T	G	0.0349	0.013
M52865	X - 24544	rs2905427	19	19478023	T	G	-0.04	6.29×10-3	T	G	-6.56×10-3	0.013
M34399	3,7-dimethylurate	rs630965	9	110885479	T	C	0.1	6.19×10-3	T	C	-5.77×10-3	0.013
M46710	X - 17690	rs552647	3	27353716	A	C	0.1	6.01×10-3	A	C	-6.53×10-3	0.013
M34399	3,7-dimethylurate	rs10096351	8	128372172	G	A	0.11	6.03×10-3	A	G	-0.015	0.013
M42574	glycohyocholate	rs10096351	8	128372172	G	A	0.11	6.03×10-3	A	G	0.015	0.013
M46710	X - 17690	rs10096351	8	128372172	G	A	0.11	6.03×10-3	A	G	-0.016	0.013
M46710	X - 17690	rs10820600	9	106856692	C	T	0.0335	6.03×10-3	T	C	-0.0131	0.013
M34399	3,7-dimethylurate	rs6860806	5	131640536	G	A	0.0337	6.05×10-3	A	G	-1.00×10-3	0.013
M42574	glycohyocholate	rs6860806	5	131640536	G	A	0.0337	6.05×10-3	A	G	0.013	0.013
M46710	X - 17690	rs6860806	5	131640536	G	A	0.0337	6.05×10-3	A	G	-0.013	0.013
M42574	glycohyocholate	rs62126227	19	17383602	T	C	-0.0337	6.08×10-3	T	C	4.60×10-3	0.013
M42574	glycohyocholate	rs10760444	9	129396434	A	G	-0.0345	6.02×10-3	A	G	0.0125	0.013
M46710	X - 17690	rs2886671	3	59373745	T	C	-0.0353	6.44×10-3	T	C	0.0177	0.013
M52865	X - 24544	rs7971	7	21940960	G	A	-0.0355	6.29×10-3	A	G	0.0113	0.013
M34399	3,7-dimethylurate	rs637868	1	120257110	C	T	0.0356	6.11×10-3	T	C	8.00×10-3	0.013
M42574	glycohyocholate	rs637868	1	120257110	C	T	0.0356	6.11×10-3	T	C	-1.00×10-3	0.013
M46710	X - 17690	rs637868	1	120257110	C	T	0.0356	6.11×10-3	T	C	6.00×10-3	0.013
M42574	glycohyocholate	rs4602255	2	69392128	A	G	0.0361	6.02×10-3	A	G	-7.26×10-3	0.013
M34399	3,7-dimethylurate	rs10022462	4	89243818	T	C	0.0362	6.02×10-3	T	C	-0.01	0.013
M42574	glycohyocholate	rs10022462	4	89243818	T	C	0.0362	6.02×10-3	T	C	-4.00×10-3	0.013
M46710	X - 17690	rs10022462	4	89243818	T	C	0.0362	6.02×10-3	T	C	0.027	0.013
M46455	X - 21410	rs9611271	22	40526214	G	A	0.0364	6.45×10-3	A	G	-0.0146	0.013
M53013	Glycosyl-N-palmitoyl-sphingosine	rs9611271	22	40526214	G	A	0.0364	6.45×10-3	A	G	-5.58×10-3	0.013
M20699	Erythritol	rs7758612	6	20639604	A	G	-0.0365	6.55×10-3	A	G	-7.67×10-3	0.013
M35157	N6-carbamoylthreonyladenosine	rs7758612	6	20639604	A	G	-0.0365	6.55×10-3	A	G	0.0122	0.013
M36594	1-linoleoyl-GPI (18:2)*	rs7758612	6	20639604	A	G	-0.0365	6.55×10-3	A	G	0.0101	0.013
M46398	X - 21353	rs7758612	6	20639604	A	G	-0.0365	6.55×10-3	A	G	0.0298	0.013
M52449	1-stearoyl-2-arachidonoyl-GPI (18:0/20:4)	rs7758612	6	20639604	A	G	-0.0365	6.55×10-3	A	G	8.53×10-3	0.013
M52468	1-stearoyl-2-linoleoyl-GPI (18:0/18:2)	rs7758612	6	20639604	A	G	-0.0365	6.55×10-3	A	G	4.46×10-3	0.013
M20699	Erythritol	rs11065822	12	111600134	T	G	-0.0369	6.35×10-3	T	G	5.00×10-3	0.013
M31787	3-carboxy-4-methyl-5-propyl-2-furanpropanoate (CMPF)	rs11065822	12	111600134	T	G	-0.0369	6.35×10-3	T	G	6.00×10-3	0.013
M33009	homostachydrine*	rs11065822	12	111600134	T	G	-0.0369	6.35×10-3	T	G	-0.025	0.013
M35157	N6-carbamoylthreonyladenosine	rs11065822	12	111600134	T	G	-0.0369	6.35×10-3	T	G	0.039	0.013
M36594	1-linoleoyl-GPI (18:2)*	rs11065822	12	111600134	T	G	-0.0369	6.35×10-3	T	G	-0.033	0.013
M46398	X - 21353	rs11065822	12	111600134	T	G	-0.0369	6.35×10-3	T	G	2.00×10-3	0.013
M46455	X - 21410	rs11065822	12	111600134	T	G	-0.0369	6.35×10-3	T	G	-0.012	0.013
M46799	1-oleoyl-3-linoleoyl-glycerol (18:1/18:2)	rs11065822	12	111600134	T	G	-0.0369	6.35×10-3	T	G	0.013	0.013
M52449	1-stearoyl-2-arachidonoyl-GPI (18:0/20:4)	rs11065822	12	111600134	T	G	-0.0369	6.35×10-3	T	G	4.00×10-3	0.013
M52468	1-stearoyl-2-linoleoyl-GPI (18:0/18:2)	rs11065822	12	111600134	T	G	-0.0369	6.35×10-3	T	G	-1.00×10-3	0.013
M52865	X - 24544	rs11065822	12	111600134	T	G	-0.0369	6.35×10-3	T	G	-0.01	0.013
M53013	Glycosyl-N-palmitoyl-sphingosine	rs11065822	12	111600134	T	G	-0.0369	6.35×10-3	T	G	0.02	0.013
M20699	Erythritol	rs1707302	1	46600917	G	A	0.0371	6.36×10-3	A	G	0.036	0.013
M31787	3-carboxy-4-methyl-5-propyl-2-furanpropanoate (CMPF)	rs1707302	1	46600917	G	A	0.0371	6.36×10-3	A	G	0.011	0.013
M33009	homostachydrine*	rs1707302	1	46600917	G	A	0.0371	6.36×10-3	A	G	1.00×10-3	0.013
M34399	3,7-dimethylurate	rs1707302	1	46600917	G	A	0.0371	6.36×10-3	A	G	0.01	0.013
M35157	N6-carbamoylthreonyladenosine	rs1707302	1	46600917	G	A	0.0371	6.36×10-3	A	G	-1.00×10-3	0.013
M36594	1-linoleoyl-GPI (18:2)*	rs1707302	1	46600917	G	A	0.0371	6.36×10-3	A	G	4.00×10-3	0.013
M46398	X - 21353	rs1707302	1	46600917	G	A	0.0371	6.36×10-3	A	G	-6.00×10-3	0.013
M46455	X - 21410	rs1707302	1	46600917	G	A	0.0371	6.36×10-3	A	G	-0.061	0.013
M46799	1-oleoyl-3-linoleoyl-glycerol (18:1/18:2)	rs1707302	1	46600917	G	A	0.0371	6.36×10-3	A	G	-1.00×10-3	0.013
M52449	1-stearoyl-2-arachidonoyl-GPI (18:0/20:4)	rs1707302	1	46600917	G	A	0.0371	6.36×10-3	A	G	-0.011	0.013
M52468	1-stearoyl-2-linoleoyl-GPI (18:0/18:2)	rs1707302	1	46600917	G	A	0.0371	6.36×10-3	A	G	-0.01	0.013
M52865	X - 24544	rs1707302	1	46600917	G	A	0.0371	6.36×10-3	A	G	-0.043	0.013
M53013	Glycosyl-N-palmitoyl-sphingosine	rs1707302	1	46600917	G	A	0.0371	6.36×10-3	A	G	-0.015	0.013
M33009	homostachydrine*	rs7240205	18	24156018	T	C	-0.0373	6.24×10-3	T	C	0.013	0.013
M34399	3,7-dimethylurate	rs7240205	18	24156018	T	C	-0.0373	6.24×10-3	T	C	8.00×10-3	0.013
M42574	glycohyocholate	rs7240205	18	24156018	T	C	-0.0373	6.24×10-3	T	C	1.00×10-3	0.013
M46455	X - 21410	rs7240205	18	24156018	T	C	-0.0373	6.24×10-3	T	C	-2.00×10-3	0.013
M46710	X - 17690	rs7240205	18	24156018	T	C	-0.0373	6.24×10-3	T	C	-0.028	0.013
M46799	1-oleoyl-3-linoleoyl-glycerol (18:1/18:2)	rs7240205	18	24156018	T	C	-0.0373	6.24×10-3	T	C	-0.024	0.013
M52865	X - 24544	rs7240205	18	24156018	T	C	-0.0373	6.24×10-3	T	C	0.012	0.013
M53013	Glycosyl-N-palmitoyl-sphingosine	rs7240205	18	24156018	T	C	-0.0373	6.24×10-3	T	C	-6.00×10-3	0.013
M31787	3-carboxy-4-methyl-5-propyl-2-furanpropanoate (CMPF)	rs4885096	13	73967507	C	T	0.0375	6.49×10-3	T	C	-0.0109	0.013
M36594	1-linoleoyl-GPI (18:2)*	rs4885096	13	73967507	C	T	0.0375	6.49×10-3	T	C	-4.20×10-3	0.013
M52449	1-stearoyl-2-arachidonoyl-GPI (18:0/20:4)	rs4885096	13	73967507	C	T	0.0375	6.49×10-3	T	C	-0.0139	0.013
M52468	1-stearoyl-2-linoleoyl-GPI (18:0/18:2)	rs4885096	13	73967507	C	T	0.0375	6.49×10-3	T	C	-5.61×10-3	0.013
M46710	X - 17690	rs6805189	3	71532113	C	T	-0.0379	6.00×10-3	T	C	-0.0111	0.013
M42574	glycohyocholate	rs1836962	6	81105862	G	T	0.0393	6.07×10-3	T	G	0.0242	0.013
M34399	3,7-dimethylurate	rs2075881	7	91734552	C	T	0.0404	6.13×10-3	T	C	8.00×10-3	0.013
M42574	glycohyocholate	rs2075881	7	91734552	C	T	0.0404	6.13×10-3	T	C	-0.011	0.013
M46455	X - 21410	rs2075881	7	91734552	C	T	0.0404	6.13×10-3	T	C	-4.00×10-3	0.013
M46710	X - 17690	rs2075881	7	91734552	C	T	0.0404	6.13×10-3	T	C	0.03	0.013
M46799	1-oleoyl-3-linoleoyl-glycerol (18:1/18:2)	rs2075881	7	91734552	C	T	0.0404	6.13×10-3	T	C	1.00×10-3	0.013
M52865	X - 24544	rs2075881	7	91734552	C	T	0.0404	6.13×10-3	T	C	-0.011	0.013
M53013	Glycosyl-N-palmitoyl-sphingosine	rs2075881	7	91734552	C	T	0.0404	6.13×10-3	T	C	-0.011	0.013
M42574	glycohyocholate	rs12651246	4	84367605	A	G	-0.0418	5.97×10-3	A	G	3.02×10-4	0.013
M42574	glycohyocholate	rs12652713	5	16228197	G	A	-0.0421	6.03×10-3	A	G	0.0125	0.013
M46799	1-oleoyl-3-linoleoyl-glycerol (18:1/18:2)	rs3819405	6	16399557	T	C	-0.0424	6.69×10-3	T	C	9.64×10-3	0.013
M34399	3,7-dimethylurate	rs1895062	9	119313486	G	A	-0.043	6.14×10-3	A	G	0.012	0.013
M46455	X - 21410	rs13267382	8	117209548	G	A	-0.043	6.28×10-3	A	G	-0.0177	0.013
M46799	1-oleoyl-3-linoleoyl-glycerol (18:1/18:2)	rs13267382	8	117209548	G	A	-0.043	6.28×10-3	A	G	-8.07×10-3	0.013
M53013	Glycosyl-N-palmitoyl-sphingosine	rs13267382	8	117209548	G	A	-0.043	6.28×10-3	A	G	0.0188	0.013
M52865	X - 24544	rs12706954	7	130656911	T	C	-0.0432	6.39×10-3	T	C	0.0153	0.013
M46710	X - 17690	rs875311	11	65583340	T	C	-0.0442	5.99×10-3	T	C	1.90×10-3	0.013
M46710	X - 17690	rs11684853	2	19310918	T	G	-0.0446	6.02×10-3	T	G	-5.91×10-4	0.013
M33009	homostachydrine*	rs6597981	11	803017	G	A	0.0452	5.99×10-3	A	G	-0.025	0.013
M34399	3,7-dimethylurate	rs6597981	11	803017	G	A	0.0452	5.99×10-3	A	G	3.00×10-3	0.013
M42574	glycohyocholate	rs6597981	11	803017	G	A	0.0452	5.99×10-3	A	G	2.00×10-3	0.013
M46455	X - 21410	rs6597981	11	803017	G	A	0.0452	5.99×10-3	A	G	4.00×10-3	0.013
M46799	1-oleoyl-3-linoleoyl-glycerol (18:1/18:2)	rs6923819	6	130376095	C	T	0.0452	6.39×10-3	T	C	-0.0115	0.013
M46799	1-oleoyl-3-linoleoyl-glycerol (18:1/18:2)	rs6597981	11	803017	G	A	0.0452	5.99×10-3	A	G	8.00×10-3	0.013
M52865	X - 24544	rs6597981	11	803017	G	A	0.0452	5.99×10-3	A	G	-1.00×10-3	0.013
M53013	Glycosyl-N-palmitoyl-sphingosine	rs6923819	6	130376095	C	T	0.0452	6.39×10-3	T	C	-4.27×10-3	0.013
M53013	Glycosyl-N-palmitoyl-sphingosine	rs6597981	11	803017	G	A	0.0452	5.99×10-3	A	G	0.017	0.013
M46710	X - 17690	rs10885405	10	114777670	T	C	0.0454	5.98×10-3	T	C	0.0141	0.013
M46710	X - 17690	rs28539243	16	54682064	A	G	0.0465	6.06×10-3	A	G	3.88×10-3	0.013
M46455	X - 21410	rs56277861	3	30683201	G	A	0.0476	6.27×10-3	A	G	0.0158	0.013
M53013	Glycosyl-N-palmitoyl-sphingosine	rs56277861	3	30683201	G	A	0.0476	6.27×10-3	A	G	-0.0175	0.013
M52865	X - 24544	rs7184573	16	53861592	A	G	-0.0478	6.30×10-3	A	G	4.69×10-3	0.013
M42574	glycohyocholate	rs6440006	3	141142691	A	G	0.0481	6.04×10-3	A	G	3.47×10-3	0.013
M34399	3,7-dimethylurate	rs405447	6	13713099	G	A	-0.0481	6.06×10-3	A	G	4.00×10-3	0.013
M42574	glycohyocholate	rs405447	6	13713099	G	A	-0.0481	6.06×10-3	A	G	-3.00×10-3	0.013
M46710	X - 17690	rs405447	6	13713099	G	A	-0.0481	6.06×10-3	A	G	0	0.013
M46799	1-oleoyl-3-linoleoyl-glycerol (18:1/18:2)	rs941764	14	91841069	G	A	0.0492	6.27×10-3	A	G	9.54×10-4	0.013
M46455	X - 21410	rs604702	18	24331466	A	G	0.0495	6.27×10-3	A	G	5.17×10-3	0.013
M53013	Glycosyl-N-palmitoyl-sphingosine	rs604702	18	24331466	A	G	0.0495	6.27×10-3	A	G	9.20×10-3	0.013
M42574	glycohyocholate	rs11205303	1	149906413	C	T	0.0504	6.21×10-3	T	C	0.0228	0.013
M33009	homostachydrine*	rs3769821	2	202123430	T	C	-0.0561	6.31×10-3	T	C	-0.0132	0.013
M46455	X - 21410	rs3769821	2	202123430	T	C	-0.0561	6.31×10-3	T	C	6.45×10-3	0.013
M53013	Glycosyl-N-palmitoyl-sphingosine	rs3769821	2	202123430	T	C	-0.0561	6.31×10-3	T	C	-0.0192	0.013
M33009	homostachydrine*	rs506516	11	69306595	G	T	0.0574	6.38×10-3	T	G	0.0206	0.013
M42574	glycohyocholate	rs62048402	16	53803223	A	G	-0.0594	6.09×10-3	A	G	0.0151	0.013
M46455	X - 21410	rs7463114	8	29507094	C	T	-0.0597	6.36×10-3	T	C	1.32×10-4	0.013
M52865	X - 24544	rs2506889	1	10596022	T	C	-0.061	6.44×10-3	T	C	-3.36×10-3	0.013
M34399	3,7-dimethylurate	rs56681946	19	44283031	C	T	0.0621	6.39×10-3	T	C	0.0112	0.013
M34399	3,7-dimethylurate	rs910416	6	152432902	T	C	0.0648	6.02×10-3	T	C	-4.65×10-3	0.013
M20699	Erythritol	rs8105994	19	18593553	C	T	-0.0709	6.33×10-3	T	C	8.00×10-3	0.013
M33009	homostachydrine*	rs8105994	19	18593553	C	T	-0.0709	6.33×10-3	T	C	-0.018	0.013
M34399	3,7-dimethylurate	rs8105994	19	18593553	C	T	-0.0709	6.33×10-3	T	C	0.016	0.013
M35157	N6-carbamoylthreonyladenosine	rs8105994	19	18593553	C	T	-0.0709	6.33×10-3	T	C	0.016	0.013
M36594	1-linoleoyl-GPI (18:2)*	rs8105994	19	18593553	C	T	-0.0709	6.33×10-3	T	C	-9.00×10-3	0.013
M42574	glycohyocholate	rs8105994	19	18593553	C	T	-0.0709	6.33×10-3	T	C	-4.00×10-3	0.013
M46398	X - 21353	rs8105994	19	18593553	C	T	-0.0709	6.33×10-3	T	C	-9.00×10-3	0.013
M46455	X - 21410	rs8105994	19	18593553	C	T	-0.0709	6.33×10-3	T	C	-0.015	0.013
M46799	1-oleoyl-3-linoleoyl-glycerol (18:1/18:2)	rs8105994	19	18593553	C	T	-0.0709	6.33×10-3	T	C	-3.00×10-3	0.013
M52865	X - 24544	rs8105994	19	18593553	C	T	-0.0709	6.33×10-3	T	C	0.01	0.013
M53013	Glycosyl-N-palmitoyl-sphingosine	rs8105994	19	18593553	C	T	-0.0709	6.33×10-3	T	C	-4.00×10-3	0.013
M20699	Erythritol	rs2403907	21	16574455	A	C	-0.0784	6.50×10-3	A	C	0.0326	0.013
M31787	3-carboxy-4-methyl-5-propyl-2-furanpropanoate (CMPF)	rs2403907	21	16574455	A	C	-0.0784	6.50×10-3	A	C	0.0124	0.013
M36594	1-linoleoyl-GPI (18:2)*	rs2403907	21	16574455	A	C	-0.0784	6.50×10-3	A	C	0.0206	0.013
M46398	X - 21353	rs2403907	21	16574455	A	C	-0.0784	6.50×10-3	A	C	-4.73×10-3	0.013
M52449	1-stearoyl-2-arachidonoyl-GPI (18:0/20:4)	rs2403907	21	16574455	A	C	-0.0784	6.50×10-3	A	C	-5.52×10-3	0.013
M52468	1-stearoyl-2-linoleoyl-GPI (18:0/18:2)	rs2403907	21	16574455	A	C	-0.0784	6.50×10-3	A	C	1.69×10-3	0.013
M42574	glycohyocholate	rs11200014	10	123334930	A	G	0.24	6.06×10-3	A	G	-4.84×10-3	0.0131
M46710	X - 17690	rs10838267	11	44368892	A	G	0.033	6.04×10-3	A	G	8.81×10-3	0.0131
M34399	3,7-dimethylurate	rs1835372	3	156519027	T	C	0.0336	6.15×10-3	T	C	-0.0166	0.0131
M46710	X - 17690	rs62126227	19	17383602	T	C	-0.0337	6.08×10-3	T	C	0.0169	0.0131
M42574	glycohyocholate	rs11200054	10	123403625	G	A	-0.0339	6.11×10-3	A	G	-2.69×10-3	0.0131
M46710	X - 17690	rs10760444	9	129396434	A	G	-0.0345	6.02×10-3	A	G	0.0181	0.0131
M46710	X - 17690	rs1375631	3	16778867	G	A	0.0346	5.97×10-3	A	G	1.10×10-3	0.0131
M46710	X - 17690	rs4602255	2	69392128	A	G	0.0361	6.02×10-3	A	G	-4.56×10-4	0.0131
M33009	homostachydrine*	rs4233486	1	41380440	T	C	0.0363	6.59×10-3	T	C	-8.99×10-3	0.0131
M46799	1-oleoyl-3-linoleoyl-glycerol (18:1/18:2)	rs9611271	22	40526214	G	A	0.0364	6.45×10-3	A	G	-0.0121	0.0131
M52865	X - 24544	rs9611271	22	40526214	G	A	0.0364	6.45×10-3	A	G	-0.0138	0.0131
M46710	X - 17690	rs4983544	14	105213978	G	T	0.0367	6.13×10-3	T	G	-7.02×10-3	0.0131
M42574	glycohyocholate	rs17732378	5	56293009	A	G	0.037	6.11×10-3	A	G	0.0147	0.0131
M20699	Erythritol	rs4885096	13	73967507	C	T	0.0375	6.49×10-3	T	C	-1.15×10-3	0.0131
M35157	N6-carbamoylthreonyladenosine	rs4885096	13	73967507	C	T	0.0375	6.49×10-3	T	C	-5.44×10-3	0.0131
M46398	X - 21353	rs4885096	13	73967507	C	T	0.0375	6.49×10-3	T	C	-0.0149	0.0131
M34399	3,7-dimethylurate	rs34958017	1	145666719	A	G	-0.0381	6.37×10-3	A	G	5.51×10-4	0.0131
M46710	X - 17690	rs2420941	10	123229626	G	T	-0.0382	6.07×10-3	T	G	4.60×10-3	0.0131
M42574	glycohyocholate	rs2253012	14	37228504	T	C	0.0388	6.24×10-3	T	C	-9.37×10-3	0.0131
M46710	X - 17690	rs1836962	6	81105862	G	T	0.0393	6.07×10-3	T	G	-4.53×10-3	0.0131
M42574	glycohyocholate	rs889310	5	55965167	T	C	0.0394	6.28×10-3	T	C	-0.0123	0.0131
M46710	X - 17690	rs6436017	2	218723455	G	A	0.0394	6.12×10-3	A	G	6.15×10-3	0.0131
M31787	3-carboxy-4-methyl-5-propyl-2-furanpropanoate (CMPF)	rs1076479	16	52512456	T	C	0.0404	6.31×10-3	T	C	-0.025	0.0131
M36594	1-linoleoyl-GPI (18:2)*	rs1076479	16	52512456	T	C	0.0404	6.31×10-3	T	C	-4.04×10-3	0.0131
M52449	1-stearoyl-2-arachidonoyl-GPI (18:0/20:4)	rs1076479	16	52512456	T	C	0.0404	6.31×10-3	T	C	5.11×10-3	0.0131
M52468	1-stearoyl-2-linoleoyl-GPI (18:0/18:2)	rs1076479	16	52512456	T	C	0.0404	6.31×10-3	T	C	-1.98×10-3	0.0131
M46710	X - 17690	rs2016394	2	172972971	A	G	-0.0406	5.99×10-3	A	G	8.07×10-3	0.0131
M46710	X - 17690	rs12651246	4	84367605	A	G	-0.0418	5.97×10-3	A	G	0.0113	0.0131
M46710	X - 17690	rs12652713	5	16228197	G	A	-0.0421	6.03×10-3	A	G	0.012	0.0131
M52865	X - 24544	rs3819405	6	16399557	T	C	-0.0424	6.69×10-3	T	C	5.73×10-3	0.0131
M33009	homostachydrine*	rs17181761	13	73811471	C	A	0.0426	6.41×10-3	A	C	-0.014	0.0131
M46455	X - 21410	rs17181761	13	73811471	C	A	0.0426	6.41×10-3	A	C	3.12×10-3	0.0131
M52865	X - 24544	rs13267382	8	117209548	G	A	-0.043	6.28×10-3	A	G	-2.31×10-3	0.0131
M34399	3,7-dimethylurate	rs1533366	8	76378165	T	G	-0.0435	6.28×10-3	T	G	9.53×10-3	0.0131
M52865	X - 24544	rs6923819	6	130376095	C	T	0.0452	6.39×10-3	T	C	2.90×10-3	0.0131
M42574	glycohyocholate	rs11822830	11	129461016	G	A	0.0465	6.11×10-3	A	G	-0.0368	0.0131
M46710	X - 17690	rs11822830	11	129461016	G	A	0.0465	6.11×10-3	A	G	-0.0198	0.0131
M33009	homostachydrine*	rs9421410	10	123095209	A	G	-0.0465	6.45×10-3	A	G	-9.57×10-3	0.0131
M34399	3,7-dimethylurate	rs4820318	22	38570313	A	G	-0.047	6.18×10-3	A	G	9.76×10-3	0.0131
M46799	1-oleoyl-3-linoleoyl-glycerol (18:1/18:2)	rs56277861	3	30683201	G	A	0.0476	6.27×10-3	A	G	7.24×10-3	0.0131
M34399	3,7-dimethylurate	rs6542593	2	121156136	C	T	-0.0476	6.35×10-3	T	C	-6.85×10-3	0.0131
M46710	X - 17690	rs6440006	3	141142691	A	G	0.0481	6.04×10-3	A	G	0.0174	0.0131
M52865	X - 24544	rs941764	14	91841069	G	A	0.0492	6.27×10-3	A	G	7.35×10-3	0.0131
M46799	1-oleoyl-3-linoleoyl-glycerol (18:1/18:2)	rs604702	18	24331466	A	G	0.0495	6.27×10-3	A	G	-2.32×10-3	0.0131
M52865	X - 24544	rs604702	18	24331466	A	G	0.0495	6.27×10-3	A	G	-9.05×10-3	0.0131
M42574	glycohyocholate	rs1361549	6	82287685	A	G	-0.0497	6.08×10-3	A	G	0.0128	0.0131
M31787	3-carboxy-4-methyl-5-propyl-2-furanpropanoate (CMPF)	rs68056147	7	130674481	A	G	0.0528	6.68×10-3	A	G	-5.32×10-3	0.0131
M52449	1-stearoyl-2-arachidonoyl-GPI (18:0/20:4)	rs68056147	7	130674481	A	G	0.0528	6.68×10-3	A	G	-2.98×10-3	0.0131
M46710	X - 17690	rs11977670	7	139942304	A	G	0.0531	6.08×10-3	A	G	-0.0208	0.0131
M34399	3,7-dimethylurate	rs3217992	9	22003223	T	C	-0.0535	6.20×10-3	T	C	-0.0157	0.0131
M42574	glycohyocholate	rs6762558	3	4742251	G	A	0.0549	6.14×10-3	A	G	-0.016	0.0131
M46799	1-oleoyl-3-linoleoyl-glycerol (18:1/18:2)	rs3769821	2	202123430	T	C	-0.0561	6.31×10-3	T	C	-0.0125	0.0131
M52865	X - 24544	rs3769821	2	202123430	T	C	-0.0561	6.31×10-3	T	C	-3.86×10-3	0.0131
M46455	X - 21410	rs506516	11	69306595	G	T	0.0574	6.38×10-3	T	G	-0.0189	0.0131
M46799	1-oleoyl-3-linoleoyl-glycerol (18:1/18:2)	rs506516	11	69306595	G	T	0.0574	6.38×10-3	T	G	9.42×10-3	0.0131
M53013	Glycosyl-N-palmitoyl-sphingosine	rs506516	11	69306595	G	T	0.0574	6.38×10-3	T	G	-0.0253	0.0131
M46710	X - 17690	rs62048402	16	53803223	A	G	-0.0594	6.09×10-3	A	G	0.0171	0.0131
M46799	1-oleoyl-3-linoleoyl-glycerol (18:1/18:2)	rs7463114	8	29507094	C	T	-0.0597	6.36×10-3	T	C	-1.97×10-3	0.0131
M52865	X - 24544	rs7463114	8	29507094	C	T	-0.0597	6.36×10-3	T	C	-2.43×10-3	0.0131
M31787	3-carboxy-4-methyl-5-propyl-2-furanpropanoate (CMPF)	rs7072776	10	22032942	G	A	-0.0628	6.62×10-3	A	G	-0.0138	0.0131
M33009	homostachydrine*	rs2853669	5	1295349	G	A	-0.0673	6.65×10-3	A	G	0.0136	0.0131
M46710	X - 17690	rs11135046	5	158230013	T	G	-0.0695	6.00×10-3	T	G	0.0114	0.0131
M34399	3,7-dimethylurate	rs1973765	11	1898664	C	T	-0.0766	6.16×10-3	T	C	-7.04×10-6	0.0131
M35157	N6-carbamoylthreonyladenosine	rs2403907	21	16574455	A	C	-0.0784	6.50×10-3	A	C	0.0101	0.0131
M42574	glycohyocholate	rs2464264	12	115835798	A	G	-0.0833	6.08×10-3	A	G	-3.09×10-3	0.0131
M42574	glycohyocholate	rs11249433	1	121280613	G	A	0.0998	6.24×10-3	A	G	1.01×10-3	0.0131
M46710	X - 17690	rs4442975	2	217920769	T	G	-0.13	5.94×10-3	T	G	0.0155	0.0132
M42574	glycohyocholate	rs630965	9	110885479	T	C	0.1	6.19×10-3	T	C	0.0137	0.0132
M46710	X - 17690	rs11200014	10	123334930	A	G	0.24	6.06×10-3	A	G	5.18×10-3	0.0132
M42574	glycohyocholate	rs1835372	3	156519027	T	C	0.0336	6.15×10-3	T	C	-1.07×10-3	0.0132
M34399	3,7-dimethylurate	rs13277568	8	116679547	G	A	-0.0356	6.36×10-3	A	G	3.96×10-3	0.0132
M46455	X - 21410	rs4233486	1	41380440	T	C	0.0363	6.59×10-3	T	C	-5.81×10-3	0.0132
M53013	Glycosyl-N-palmitoyl-sphingosine	rs4233486	1	41380440	T	C	0.0363	6.59×10-3	T	C	-0.0126	0.0132
M33009	homostachydrine*	rs7758612	6	20639604	A	G	-0.0365	6.55×10-3	A	G	-2.39×10-3	0.0132
M46710	X - 17690	rs17732378	5	56293009	A	G	0.037	6.11×10-3	A	G	-6.98×10-3	0.0132
M34399	3,7-dimethylurate	rs4980572	11	69194619	A	G	0.0385	6.14×10-3	A	G	9.99×10-3	0.0132
M46710	X - 17690	rs2253012	14	37228504	T	C	0.0388	6.24×10-3	T	C	1.54×10-3	0.0132
M34399	3,7-dimethylurate	rs10074269	5	169591460	C	T	0.0392	6.43×10-3	T	C	0.0201	0.0132
M20699	Erythritol	rs202049448	12	85009437	C	T	-0.0392	6.73×10-3	T	C	9.21×10-4	0.0132
M31787	3-carboxy-4-methyl-5-propyl-2-furanpropanoate (CMPF)	rs202049448	12	85009437	C	T	-0.0392	6.73×10-3	T	C	-7.38×10-4	0.0132
M36594	1-linoleoyl-GPI (18:2)*	rs202049448	12	85009437	C	T	-0.0392	6.73×10-3	T	C	3.33×10-3	0.0132
M46398	X - 21353	rs202049448	12	85009437	C	T	-0.0392	6.73×10-3	T	C	-1.48×10-3	0.0132
M52449	1-stearoyl-2-arachidonoyl-GPI (18:0/20:4)	rs202049448	12	85009437	C	T	-0.0392	6.73×10-3	T	C	5.94×10-3	0.0132
M52468	1-stearoyl-2-linoleoyl-GPI (18:0/18:2)	rs202049448	12	85009437	C	T	-0.0392	6.73×10-3	T	C	-2.46×10-3	0.0132
M20699	Erythritol	rs1076479	16	52512456	T	C	0.0404	6.31×10-3	T	C	-0.032	0.0132
M35157	N6-carbamoylthreonyladenosine	rs1076479	16	52512456	T	C	0.0404	6.31×10-3	T	C	4.97×10-3	0.0132
M46398	X - 21353	rs1076479	16	52512456	T	C	0.0404	6.31×10-3	T	C	-0.0291	0.0132
M34399	3,7-dimethylurate	rs113778879	5	58241712	T	C	-0.0406	6.35×10-3	T	C	-7.56×10-3	0.0132
M34399	3,7-dimethylurate	rs8082452	17	77771548	G	T	-0.0418	6.25×10-3	T	G	0.0272	0.0132
M46799	1-oleoyl-3-linoleoyl-glycerol (18:1/18:2)	rs17181761	13	73811471	C	A	0.0426	6.41×10-3	A	C	-7.84×10-3	0.0132
M53013	Glycosyl-N-palmitoyl-sphingosine	rs17181761	13	73811471	C	A	0.0426	6.41×10-3	A	C	0.0102	0.0132
M42574	glycohyocholate	rs970822	8	124738742	T	C	0.0429	6.14×10-3	T	C	6.63×10-3	0.0132
M42574	glycohyocholate	rs1895062	9	119313486	G	A	-0.043	6.14×10-3	A	G	-0.0165	0.0132
M46455	X - 21410	rs9421410	10	123095209	A	G	-0.0465	6.45×10-3	A	G	-7.66×10-3	0.0132
M53013	Glycosyl-N-palmitoyl-sphingosine	rs9421410	10	123095209	A	G	-0.0465	6.45×10-3	A	G	4.32×10-3	0.0132
M52865	X - 24544	rs56277861	3	30683201	G	A	0.0476	6.27×10-3	A	G	0.0212	0.0132
M46710	X - 17690	rs11205303	1	149906413	C	T	0.0504	6.21×10-3	T	C	-7.33×10-3	0.0132
M20699	Erythritol	rs68056147	7	130674481	A	G	0.0528	6.68×10-3	A	G	0.021	0.0132
M35157	N6-carbamoylthreonyladenosine	rs68056147	7	130674481	A	G	0.0528	6.68×10-3	A	G	4.88×10-3	0.0132
M36594	1-linoleoyl-GPI (18:2)*	rs68056147	7	130674481	A	G	0.0528	6.68×10-3	A	G	-0.0117	0.0132
M46398	X - 21353	rs68056147	7	130674481	A	G	0.0528	6.68×10-3	A	G	-7.80×10-3	0.0132
M52468	1-stearoyl-2-linoleoyl-GPI (18:0/18:2)	rs68056147	7	130674481	A	G	0.0528	6.68×10-3	A	G	3.68×10-3	0.0132
M42574	glycohyocholate	rs3217992	9	22003223	T	C	-0.0535	6.20×10-3	T	C	-0.0277	0.0132
M46710	X - 17690	rs6762558	3	4742251	G	A	0.0549	6.14×10-3	A	G	7.68×10-3	0.0132
M52865	X - 24544	rs506516	11	69306595	G	T	0.0574	6.38×10-3	T	G	-0.0279	0.0132
M20699	Erythritol	rs7072776	10	22032942	G	A	-0.0628	6.62×10-3	A	G	-0.039	0.0132
M35157	N6-carbamoylthreonyladenosine	rs7072776	10	22032942	G	A	-0.0628	6.62×10-3	A	G	-5.30×10-3	0.0132
M36594	1-linoleoyl-GPI (18:2)*	rs7072776	10	22032942	G	A	-0.0628	6.62×10-3	A	G	3.10×10-3	0.0132
M46398	X - 21353	rs7072776	10	22032942	G	A	-0.0628	6.62×10-3	A	G	3.56×10-3	0.0132
M52449	1-stearoyl-2-arachidonoyl-GPI (18:0/20:4)	rs7072776	10	22032942	G	A	-0.0628	6.62×10-3	A	G	8.01×10-3	0.0132
M52468	1-stearoyl-2-linoleoyl-GPI (18:0/18:2)	rs7072776	10	22032942	G	A	-0.0628	6.62×10-3	A	G	5.65×10-3	0.0132
M42574	glycohyocholate	rs910416	6	152432902	T	C	0.0648	6.02×10-3	T	C	0.015	0.0132
M46455	X - 21410	rs2853669	5	1295349	G	A	-0.0673	6.65×10-3	A	G	0.0307	0.0132
M53013	Glycosyl-N-palmitoyl-sphingosine	rs2853669	5	1295349	G	A	-0.0673	6.65×10-3	A	G	-0.0126	0.0132
M33009	homostachydrine*	rs2787486	17	53209774	C	A	-0.0715	6.57×10-3	A	C	-0.0149	0.0132
M46455	X - 21410	rs2787486	17	53209774	C	A	-0.0715	6.57×10-3	A	C	1.15×10-3	0.0132
M53013	Glycosyl-N-palmitoyl-sphingosine	rs2787486	17	53209774	C	A	-0.0715	6.57×10-3	A	C	7.36×10-3	0.0132
M42574	glycohyocholate	rs719338	10	80851257	T	G	-0.078	6.11×10-3	T	G	7.54×10-3	0.0132
M46710	X - 17690	rs2464264	12	115835798	A	G	-0.0833	6.08×10-3	A	G	-0.0243	0.0132
M33009	homostachydrine*	rs17356907	12	96027759	G	A	-0.0881	6.59×10-3	A	G	-1.01×10-3	0.0132
M46455	X - 21410	rs17356907	12	96027759	G	A	-0.0881	6.59×10-3	A	G	3.64×10-3	0.0132
M53013	Glycosyl-N-palmitoyl-sphingosine	rs17356907	12	96027759	G	A	-0.0881	6.59×10-3	A	G	-0.0157	0.0132
M46710	X - 17690	rs11249433	1	121280613	G	A	0.0998	6.24×10-3	A	G	3.56×10-3	0.0132
M34399	3,7-dimethylurate	rs2905427	19	19478023	T	G	-0.04	6.29×10-3	T	G	5.69×10-3	0.0133
M46710	X - 17690	rs11200054	10	123403625	G	A	-0.0339	6.11×10-3	A	G	-1.30×10-3	0.0133
M34399	3,7-dimethylurate	rs7971	7	21940960	G	A	-0.0355	6.29×10-3	A	G	-0.0214	0.0133
M46799	1-oleoyl-3-linoleoyl-glycerol (18:1/18:2)	rs4233486	1	41380440	T	C	0.0363	6.59×10-3	T	C	-0.0141	0.0133
M52865	X - 24544	rs4233486	1	41380440	T	C	0.0363	6.59×10-3	T	C	0.0162	0.0133
M34399	3,7-dimethylurate	rs9675999	18	20627691	A	G	-0.0365	6.23×10-3	A	G	3.30×10-3	0.0133
M46455	X - 21410	rs7758612	6	20639604	A	G	-0.0365	6.55×10-3	A	G	-0.0157	0.0133
M53013	Glycosyl-N-palmitoyl-sphingosine	rs7758612	6	20639604	A	G	-0.0365	6.55×10-3	A	G	-5.96×10-3	0.0133
M33009	homostachydrine*	rs4885096	13	73967507	C	T	0.0375	6.49×10-3	T	C	-0.0203	0.0133
M42574	glycohyocholate	rs34958017	1	145666719	A	G	-0.0381	6.37×10-3	A	G	0.012	0.0133
M34399	3,7-dimethylurate	rs6897196	5	1280938	G	A	0.039	6.26×10-3	A	G	-3.56×10-3	0.0133
M35157	N6-carbamoylthreonyladenosine	rs202049448	12	85009437	C	T	-0.0392	6.73×10-3	T	C	2.45×10-3	0.0133
M46710	X - 17690	rs889310	5	55965167	T	C	0.0394	6.28×10-3	T	C	7.12×10-3	0.0133
M52865	X - 24544	rs17181761	13	73811471	C	A	0.0426	6.41×10-3	A	C	-4.53×10-3	0.0133
M46710	X - 17690	rs970822	8	124738742	T	C	0.0429	6.14×10-3	T	C	-0.0167	0.0133
M46710	X - 17690	rs1895062	9	119313486	G	A	-0.043	6.14×10-3	A	G	7.41×10-3	0.0133
M34399	3,7-dimethylurate	rs12706954	7	130656911	T	C	-0.0432	6.39×10-3	T	C	0.0229	0.0133
M46799	1-oleoyl-3-linoleoyl-glycerol (18:1/18:2)	rs9421410	10	123095209	A	G	-0.0465	6.45×10-3	A	G	-0.0113	0.0133
M52865	X - 24544	rs9421410	10	123095209	A	G	-0.0465	6.45×10-3	A	G	-0.0138	0.0133
M42574	glycohyocholate	rs6542593	2	121156136	C	T	-0.0476	6.35×10-3	T	C	0.0179	0.0133
M34399	3,7-dimethylurate	rs9952980	18	42888797	C	T	-0.0485	6.28×10-3	T	C	0.0155	0.0133
M34399	3,7-dimethylurate	rs2506889	1	10596022	T	C	-0.061	6.44×10-3	T	C	-3.84×10-3	0.0133
M42574	glycohyocholate	rs56681946	19	44283031	C	T	0.0621	6.39×10-3	T	C	-0.0118	0.0133
M46710	X - 17690	rs910416	6	152432902	T	C	0.0648	6.02×10-3	T	C	3.04×10-3	0.0133
M46799	1-oleoyl-3-linoleoyl-glycerol (18:1/18:2)	rs2853669	5	1295349	G	A	-0.0673	6.65×10-3	A	G	7.86×10-3	0.0133
M52865	X - 24544	rs2853669	5	1295349	G	A	-0.0673	6.65×10-3	A	G	0.0222	0.0133
M46799	1-oleoyl-3-linoleoyl-glycerol (18:1/18:2)	rs2787486	17	53209774	C	A	-0.0715	6.57×10-3	A	C	-0.0111	0.0133
M52865	X - 24544	rs2787486	17	53209774	C	A	-0.0715	6.57×10-3	A	C	1.55×10-3	0.0133
M42574	glycohyocholate	rs1973765	11	1898664	C	T	-0.0766	6.16×10-3	T	C	-0.0172	0.0133
M46710	X - 17690	rs719338	10	80851257	T	G	-0.078	6.11×10-3	T	G	9.16×10-3	0.0133
M33009	homostachydrine*	rs2403907	21	16574455	A	C	-0.0784	6.50×10-3	A	C	-0.01	0.0133
M53013	Glycosyl-N-palmitoyl-sphingosine	rs2403907	21	16574455	A	C	-0.0784	6.50×10-3	A	C	4.44×10-3	0.0133
M46799	1-oleoyl-3-linoleoyl-glycerol (18:1/18:2)	rs17356907	12	96027759	G	A	-0.0881	6.59×10-3	A	G	-0.0317	0.0133
M52865	X - 24544	rs17356907	12	96027759	G	A	-0.0881	6.59×10-3	A	G	-6.74×10-3	0.0133
M46710	X - 17690	rs630965	9	110885479	T	C	0.1	6.19×10-3	T	C	-0.0374	0.0134
M46710	X - 17690	rs1835372	3	156519027	T	C	0.0336	6.15×10-3	T	C	0.0101	0.0134
M42574	glycohyocholate	rs13277568	8	116679547	G	A	-0.0356	6.36×10-3	A	G	2.31×10-3	0.0134
M46799	1-oleoyl-3-linoleoyl-glycerol (18:1/18:2)	rs7758612	6	20639604	A	G	-0.0365	6.55×10-3	A	G	0.0213	0.0134
M46455	X - 21410	rs4885096	13	73967507	C	T	0.0375	6.49×10-3	T	C	-0.0152	0.0134
M53013	Glycosyl-N-palmitoyl-sphingosine	rs4885096	13	73967507	C	T	0.0375	6.49×10-3	T	C	0.013	0.0134
M46710	X - 17690	rs34958017	1	145666719	A	G	-0.0381	6.37×10-3	A	G	-4.86×10-4	0.0134
M42574	glycohyocholate	rs6897196	5	1280938	G	A	0.039	6.26×10-3	A	G	0.0196	0.0134
M42574	glycohyocholate	rs10074269	5	169591460	C	T	0.0392	6.43×10-3	T	C	0.0144	0.0134
M33009	homostachydrine*	rs1076479	16	52512456	T	C	0.0404	6.31×10-3	T	C	-0.0127	0.0134
M42574	glycohyocholate	rs113778879	5	58241712	T	C	-0.0406	6.35×10-3	T	C	-2.51×10-3	0.0134
M34399	3,7-dimethylurate	rs3819405	6	16399557	T	C	-0.0424	6.69×10-3	T	C	-0.0196	0.0134
M34399	3,7-dimethylurate	rs13267382	8	117209548	G	A	-0.043	6.28×10-3	A	G	-0.0191	0.0134
M42574	glycohyocholate	rs1533366	8	76378165	T	G	-0.0435	6.28×10-3	T	G	-0.0153	0.0134
M34399	3,7-dimethylurate	rs6923819	6	130376095	C	T	0.0452	6.39×10-3	T	C	4.05×10-3	0.0134
M42574	glycohyocholate	rs4820318	22	38570313	A	G	-0.047	6.18×10-3	A	G	7.47×10-3	0.0134
M34399	3,7-dimethylurate	rs56277861	3	30683201	G	A	0.0476	6.27×10-3	A	G	-3.14×10-3	0.0134
M46710	X - 17690	rs6542593	2	121156136	C	T	-0.0476	6.35×10-3	T	C	5.88×10-3	0.0134
M31787	3-carboxy-4-methyl-5-propyl-2-furanpropanoate (CMPF)	rs59867004	1	203801249	C	T	0.0477	6.73×10-3	T	C	-0.0203	0.0134
M36594	1-linoleoyl-GPI (18:2)*	rs59867004	1	203801249	C	T	0.0477	6.73×10-3	T	C	-0.0171	0.0134
M52449	1-stearoyl-2-arachidonoyl-GPI (18:0/20:4)	rs59867004	1	203801249	C	T	0.0477	6.73×10-3	T	C	4.61×10-3	0.0134
M52468	1-stearoyl-2-linoleoyl-GPI (18:0/18:2)	rs59867004	1	203801249	C	T	0.0477	6.73×10-3	T	C	-4.58×10-3	0.0134
M34399	3,7-dimethylurate	rs7184573	16	53861592	A	G	-0.0478	6.30×10-3	A	G	0.0149	0.0134
M34399	3,7-dimethylurate	rs941764	14	91841069	G	A	0.0492	6.27×10-3	A	G	-7.40×10-3	0.0134
M34399	3,7-dimethylurate	rs604702	18	24331466	A	G	0.0495	6.27×10-3	A	G	2.17×10-3	0.0134
M46710	X - 17690	rs1361549	6	82287685	A	G	-0.0497	6.08×10-3	A	G	0.02	0.0134
M33009	homostachydrine*	rs68056147	7	130674481	A	G	0.0528	6.68×10-3	A	G	2.13×10-3	0.0134
M34399	3,7-dimethylurate	rs7463114	8	29507094	C	T	-0.0597	6.36×10-3	T	C	-4.62×10-3	0.0134
M46710	X - 17690	rs56681946	19	44283031	C	T	0.0621	6.39×10-3	T	C	6.13×10-3	0.0134
M31787	3-carboxy-4-methyl-5-propyl-2-furanpropanoate (CMPF)	rs3821098	2	218292141	C	T	-0.0721	6.74×10-3	T	C	-0.02	0.0134
M36594	1-linoleoyl-GPI (18:2)*	rs3821098	2	218292141	C	T	-0.0721	6.74×10-3	T	C	2.46×10-3	0.0134
M52449	1-stearoyl-2-arachidonoyl-GPI (18:0/20:4)	rs3821098	2	218292141	C	T	-0.0721	6.74×10-3	T	C	2.97×10-3	0.0134
M52468	1-stearoyl-2-linoleoyl-GPI (18:0/18:2)	rs3821098	2	218292141	C	T	-0.0721	6.74×10-3	T	C	0.0102	0.0134
M46455	X - 21410	rs2403907	21	16574455	A	C	-0.0784	6.50×10-3	A	C	8.02×10-3	0.0134
M46799	1-oleoyl-3-linoleoyl-glycerol (18:1/18:2)	rs2403907	21	16574455	A	C	-0.0784	6.50×10-3	A	C	-1.59×10-3	0.0134
M46710	X - 17690	rs13277568	8	116679547	G	A	-0.0356	6.36×10-3	A	G	0.0155	0.0135
M34399	3,7-dimethylurate	rs9611271	22	40526214	G	A	0.0364	6.45×10-3	A	G	0.011	0.0135
M42574	glycohyocholate	rs9675999	18	20627691	A	G	-0.0365	6.23×10-3	A	G	9.99×10-4	0.0135
M52865	X - 24544	rs7758612	6	20639604	A	G	-0.0365	6.55×10-3	A	G	-5.98×10-3	0.0135
M46799	1-oleoyl-3-linoleoyl-glycerol (18:1/18:2)	rs4885096	13	73967507	C	T	0.0375	6.49×10-3	T	C	-0.0185	0.0135
M52865	X - 24544	rs4885096	13	73967507	C	T	0.0375	6.49×10-3	T	C	-0.017	0.0135
M42574	glycohyocholate	rs4980572	11	69194619	A	G	0.0385	6.14×10-3	A	G	-1.47×10-3	0.0135
M33009	homostachydrine*	rs202049448	12	85009437	C	T	-0.0392	6.73×10-3	T	C	5.93×10-3	0.0135
M46455	X - 21410	rs202049448	12	85009437	C	T	-0.0392	6.73×10-3	T	C	3.49×10-3	0.0135
M46455	X - 21410	rs1076479	16	52512456	T	C	0.0404	6.31×10-3	T	C	-0.043	0.0135
M53013	Glycosyl-N-palmitoyl-sphingosine	rs1076479	16	52512456	T	C	0.0404	6.31×10-3	T	C	-0.0176	0.0135
M42574	glycohyocholate	rs8082452	17	77771548	G	T	-0.0418	6.25×10-3	T	G	-5.87×10-3	0.0135
M31787	3-carboxy-4-methyl-5-propyl-2-furanpropanoate (CMPF)	rs4843504	16	87032855	C	T	0.0426	6.89×10-3	T	C	0.0276	0.0135
M52449	1-stearoyl-2-arachidonoyl-GPI (18:0/20:4)	rs4843504	16	87032855	C	T	0.0426	6.89×10-3	T	C	-2.31×10-3	0.0135
M52468	1-stearoyl-2-linoleoyl-GPI (18:0/18:2)	rs4843504	16	87032855	C	T	0.0426	6.89×10-3	T	C	6.61×10-3	0.0135
M42574	glycohyocholate	rs12706954	7	130656911	T	C	-0.0432	6.39×10-3	T	C	0.0206	0.0135
M46710	X - 17690	rs1533366	8	76378165	T	G	-0.0435	6.28×10-3	T	G	0.0243	0.0135
M31787	3-carboxy-4-methyl-5-propyl-2-furanpropanoate (CMPF)	rs720475	7	144074929	A	G	-0.0458	6.96×10-3	A	G	0.0288	0.0135
M52449	1-stearoyl-2-arachidonoyl-GPI (18:0/20:4)	rs720475	7	144074929	A	G	-0.0458	6.96×10-3	A	G	-0.0101	0.0135
M52468	1-stearoyl-2-linoleoyl-GPI (18:0/18:2)	rs720475	7	144074929	A	G	-0.0458	6.96×10-3	A	G	-2.66×10-3	0.0135
M46710	X - 17690	rs4820318	22	38570313	A	G	-0.047	6.18×10-3	A	G	0.0208	0.0135
M20699	Erythritol	rs59867004	1	203801249	C	T	0.0477	6.73×10-3	T	C	6.19×10-3	0.0135
M35157	N6-carbamoylthreonyladenosine	rs59867004	1	203801249	C	T	0.0477	6.73×10-3	T	C	-0.0133	0.0135
M46398	X - 21353	rs59867004	1	203801249	C	T	0.0477	6.73×10-3	T	C	-9.34×10-3	0.0135
M42574	glycohyocholate	rs9952980	18	42888797	C	T	-0.0485	6.28×10-3	T	C	-0.0196	0.0135
M53013	Glycosyl-N-palmitoyl-sphingosine	rs68056147	7	130674481	A	G	0.0528	6.68×10-3	A	G	-5.64×10-3	0.0135
M46710	X - 17690	rs3217992	9	22003223	T	C	-0.0535	6.20×10-3	T	C	0.0114	0.0135
M34399	3,7-dimethylurate	rs3769821	2	202123430	T	C	-0.0561	6.31×10-3	T	C	-0.0271	0.0135
M34399	3,7-dimethylurate	rs506516	11	69306595	G	T	0.0574	6.38×10-3	T	G	4.18×10-5	0.0135
M42574	glycohyocholate	rs2506889	1	10596022	T	C	-0.061	6.44×10-3	T	C	0.0226	0.0135
M33009	homostachydrine*	rs7072776	10	22032942	G	A	-0.0628	6.62×10-3	A	G	7.55×10-3	0.0135
M53013	Glycosyl-N-palmitoyl-sphingosine	rs7072776	10	22032942	G	A	-0.0628	6.62×10-3	A	G	-0.0208	0.0135
M20699	Erythritol	rs3821098	2	218292141	C	T	-0.0721	6.74×10-3	T	C	0.0259	0.0135
M35157	N6-carbamoylthreonyladenosine	rs3821098	2	218292141	C	T	-0.0721	6.74×10-3	T	C	0.011	0.0135
M46398	X - 21353	rs3821098	2	218292141	C	T	-0.0721	6.74×10-3	T	C	-5.59×10-3	0.0135
M46710	X - 17690	rs1973765	11	1898664	C	T	-0.0766	6.16×10-3	T	C	3.50×10-4	0.0135
M52865	X - 24544	rs2403907	21	16574455	A	C	-0.0784	6.50×10-3	A	C	6.07×10-4	0.0135
M31787	3-carboxy-4-methyl-5-propyl-2-furanpropanoate (CMPF)	rs11624333	14	68979835	C	T	-0.0956	6.91×10-3	T	C	9.90×10-3	0.0135
M42574	glycohyocholate	rs2905427	19	19478023	T	G	-0.04	6.29×10-3	T	G	-5.06×10-3	0.0136
M42574	glycohyocholate	rs7971	7	21940960	G	A	-0.0355	6.29×10-3	A	G	7.19×10-3	0.0136
M34399	3,7-dimethylurate	rs4233486	1	41380440	T	C	0.0363	6.59×10-3	T	C	-0.0202	0.0136
M31787	3-carboxy-4-methyl-5-propyl-2-furanpropanoate (CMPF)	rs9712235	2	67881757	A	G	-0.0379	6.94×10-3	A	G	-8.03×10-3	0.0136
M36594	1-linoleoyl-GPI (18:2)*	rs9712235	2	67881757	A	G	-0.0379	6.94×10-3	A	G	-0.0195	0.0136
M52449	1-stearoyl-2-arachidonoyl-GPI (18:0/20:4)	rs9712235	2	67881757	A	G	-0.0379	6.94×10-3	A	G	-9.55×10-3	0.0136
M52468	1-stearoyl-2-linoleoyl-GPI (18:0/18:2)	rs9712235	2	67881757	A	G	-0.0379	6.94×10-3	A	G	1.50×10-3	0.0136
M46710	X - 17690	rs4980572	11	69194619	A	G	0.0385	6.14×10-3	A	G	0.0165	0.0136
M46710	X - 17690	rs6897196	5	1280938	G	A	0.039	6.26×10-3	A	G	0.019	0.0136
M46710	X - 17690	rs10074269	5	169591460	C	T	0.0392	6.43×10-3	T	C	0.0144	0.0136
M53013	Glycosyl-N-palmitoyl-sphingosine	rs202049448	12	85009437	C	T	-0.0392	6.73×10-3	T	C	-0.0142	0.0136
M46799	1-oleoyl-3-linoleoyl-glycerol (18:1/18:2)	rs1076479	16	52512456	T	C	0.0404	6.31×10-3	T	C	-8.96×10-3	0.0136
M46710	X - 17690	rs113778879	5	58241712	T	C	-0.0406	6.35×10-3	T	C	-2.56×10-3	0.0136
M31787	3-carboxy-4-methyl-5-propyl-2-furanpropanoate (CMPF)	rs79461387	17	29168077	T	G	-0.0418	6.88×10-3	T	G	0.0347	0.0136
M46710	X - 17690	rs8082452	17	77771548	G	T	-0.0418	6.25×10-3	T	G	-4.95×10-3	0.0136
M20699	Erythritol	rs4843504	16	87032855	C	T	0.0426	6.89×10-3	T	C	-7.85×10-3	0.0136
M34399	3,7-dimethylurate	rs17181761	13	73811471	C	A	0.0426	6.41×10-3	A	C	7.09×10-3	0.0136
M35157	N6-carbamoylthreonyladenosine	rs4843504	16	87032855	C	T	0.0426	6.89×10-3	T	C	-2.50×10-3	0.0136
M36594	1-linoleoyl-GPI (18:2)*	rs4843504	16	87032855	C	T	0.0426	6.89×10-3	T	C	-6.38×10-3	0.0136
M46398	X - 21353	rs4843504	16	87032855	C	T	0.0426	6.89×10-3	T	C	-8.25×10-3	0.0136
M31787	3-carboxy-4-methyl-5-propyl-2-furanpropanoate (CMPF)	rs1061657	12	115108136	C	T	0.0437	6.91×10-3	T	C	8.93×10-3	0.0136
M36594	1-linoleoyl-GPI (18:2)*	rs1061657	12	115108136	C	T	0.0437	6.91×10-3	T	C	-6.21×10-3	0.0136
M52449	1-stearoyl-2-arachidonoyl-GPI (18:0/20:4)	rs1061657	12	115108136	C	T	0.0437	6.91×10-3	T	C	1.11×10-3	0.0136
M52468	1-stearoyl-2-linoleoyl-GPI (18:0/18:2)	rs1061657	12	115108136	C	T	0.0437	6.91×10-3	T	C	-7.02×10-3	0.0136
M20699	Erythritol	rs720475	7	144074929	A	G	-0.0458	6.96×10-3	A	G	8.98×10-3	0.0136
M35157	N6-carbamoylthreonyladenosine	rs720475	7	144074929	A	G	-0.0458	6.96×10-3	A	G	3.28×10-3	0.0136
M36594	1-linoleoyl-GPI (18:2)*	rs720475	7	144074929	A	G	-0.0458	6.96×10-3	A	G	9.71×10-3	0.0136
M46398	X - 21353	rs720475	7	144074929	A	G	-0.0458	6.96×10-3	A	G	-0.0133	0.0136
M42574	glycohyocholate	rs7184573	16	53861592	A	G	-0.0478	6.30×10-3	A	G	-5.37×10-3	0.0136
M42574	glycohyocholate	rs941764	14	91841069	G	A	0.0492	6.27×10-3	A	G	8.99×10-3	0.0136
M46455	X - 21410	rs68056147	7	130674481	A	G	0.0528	6.68×10-3	A	G	-0.0236	0.0136
M46799	1-oleoyl-3-linoleoyl-glycerol (18:1/18:2)	rs68056147	7	130674481	A	G	0.0528	6.68×10-3	A	G	0.0288	0.0136
M52865	X - 24544	rs68056147	7	130674481	A	G	0.0528	6.68×10-3	A	G	-0.018	0.0136
M46455	X - 21410	rs7072776	10	22032942	G	A	-0.0628	6.62×10-3	A	G	0.0127	0.0136
M46799	1-oleoyl-3-linoleoyl-glycerol (18:1/18:2)	rs7072776	10	22032942	G	A	-0.0628	6.62×10-3	A	G	0.0142	0.0136
M20699	Erythritol	rs11624333	14	68979835	C	T	-0.0956	6.91×10-3	T	C	-3.23×10-3	0.0136
M35157	N6-carbamoylthreonyladenosine	rs11624333	14	68979835	C	T	-0.0956	6.91×10-3	T	C	-0.0159	0.0136
M36594	1-linoleoyl-GPI (18:2)*	rs11624333	14	68979835	C	T	-0.0956	6.91×10-3	T	C	0.0297	0.0136
M46398	X - 21353	rs11624333	14	68979835	C	T	-0.0956	6.91×10-3	T	C	4.42×10-3	0.0136
M52449	1-stearoyl-2-arachidonoyl-GPI (18:0/20:4)	rs11624333	14	68979835	C	T	-0.0956	6.91×10-3	T	C	-2.29×10-3	0.0136
M52468	1-stearoyl-2-linoleoyl-GPI (18:0/18:2)	rs11624333	14	68979835	C	T	-0.0956	6.91×10-3	T	C	0.0118	0.0136
M46710	X - 17690	rs2905427	19	19478023	T	G	-0.04	6.29×10-3	T	G	-3.53×10-4	0.0137
M42574	glycohyocholate	rs9611271	22	40526214	G	A	0.0364	6.45×10-3	A	G	-0.0155	0.0137
M46710	X - 17690	rs9675999	18	20627691	A	G	-0.0365	6.23×10-3	A	G	0.0313	0.0137
M20699	Erythritol	rs9712235	2	67881757	A	G	-0.0379	6.94×10-3	A	G	-0.0226	0.0137
M35157	N6-carbamoylthreonyladenosine	rs9712235	2	67881757	A	G	-0.0379	6.94×10-3	A	G	5.45×10-3	0.0137
M46398	X - 21353	rs9712235	2	67881757	A	G	-0.0379	6.94×10-3	A	G	0.0234	0.0137
M46799	1-oleoyl-3-linoleoyl-glycerol (18:1/18:2)	rs202049448	12	85009437	C	T	-0.0392	6.73×10-3	T	C	0.0128	0.0137
M52865	X - 24544	rs202049448	12	85009437	C	T	-0.0392	6.73×10-3	T	C	5.96×10-3	0.0137
M52865	X - 24544	rs1076479	16	52512456	T	C	0.0404	6.31×10-3	T	C	-0.0198	0.0137
M20699	Erythritol	rs79461387	17	29168077	T	G	-0.0418	6.88×10-3	T	G	-7.59×10-3	0.0137
M35157	N6-carbamoylthreonyladenosine	rs79461387	17	29168077	T	G	-0.0418	6.88×10-3	T	G	-0.0211	0.0137
M36594	1-linoleoyl-GPI (18:2)*	rs79461387	17	29168077	T	G	-0.0418	6.88×10-3	T	G	0.0207	0.0137
M46398	X - 21353	rs79461387	17	29168077	T	G	-0.0418	6.88×10-3	T	G	3.78×10-3	0.0137
M52449	1-stearoyl-2-arachidonoyl-GPI (18:0/20:4)	rs79461387	17	29168077	T	G	-0.0418	6.88×10-3	T	G	6.07×10-3	0.0137
M52468	1-stearoyl-2-linoleoyl-GPI (18:0/18:2)	rs79461387	17	29168077	T	G	-0.0418	6.88×10-3	T	G	1.85×10-3	0.0137
M42574	glycohyocholate	rs3819405	6	16399557	T	C	-0.0424	6.69×10-3	T	C	5.72×10-3	0.0137
M46710	X - 17690	rs3819405	6	16399557	T	C	-0.0424	6.69×10-3	T	C	-0.0176	0.0137
M42574	glycohyocholate	rs13267382	8	117209548	G	A	-0.043	6.28×10-3	A	G	0.0199	0.0137
M46710	X - 17690	rs12706954	7	130656911	T	C	-0.0432	6.39×10-3	T	C	-1.59×10-3	0.0137
M20699	Erythritol	rs1061657	12	115108136	C	T	0.0437	6.91×10-3	T	C	1.60×10-3	0.0137
M35157	N6-carbamoylthreonyladenosine	rs1061657	12	115108136	C	T	0.0437	6.91×10-3	T	C	-0.0237	0.0137
M46398	X - 21353	rs1061657	12	115108136	C	T	0.0437	6.91×10-3	T	C	-0.0137	0.0137
M42574	glycohyocholate	rs6923819	6	130376095	C	T	0.0452	6.39×10-3	T	C	0.0214	0.0137
M34399	3,7-dimethylurate	rs9421410	10	123095209	A	G	-0.0465	6.45×10-3	A	G	-0.0159	0.0137
M42574	glycohyocholate	rs56277861	3	30683201	G	A	0.0476	6.27×10-3	A	G	-0.0296	0.0137
M33009	homostachydrine*	rs59867004	1	203801249	C	T	0.0477	6.73×10-3	T	C	5.60×10-3	0.0137
M46710	X - 17690	rs7184573	16	53861592	A	G	-0.0478	6.30×10-3	A	G	-0.0238	0.0137
M46710	X - 17690	rs9952980	18	42888797	C	T	-0.0485	6.28×10-3	T	C	-4.70×10-3	0.0137
M42574	glycohyocholate	rs604702	18	24331466	A	G	0.0495	6.27×10-3	A	G	-2.63×10-3	0.0137
M20699	Erythritol	rs4081859	5	81466669	A	G	0.053	7.01×10-3	A	G	-0.0141	0.0137
M31787	3-carboxy-4-methyl-5-propyl-2-furanpropanoate (CMPF)	rs4081859	5	81466669	A	G	0.053	7.01×10-3	A	G	-3.60×10-3	0.0137
M36594	1-linoleoyl-GPI (18:2)*	rs4081859	5	81466669	A	G	0.053	7.01×10-3	A	G	-9.39×10-3	0.0137
M46398	X - 21353	rs4081859	5	81466669	A	G	0.053	7.01×10-3	A	G	-0.0131	0.0137
M52449	1-stearoyl-2-arachidonoyl-GPI (18:0/20:4)	rs4081859	5	81466669	A	G	0.053	7.01×10-3	A	G	-0.0215	0.0137
M52468	1-stearoyl-2-linoleoyl-GPI (18:0/18:2)	rs4081859	5	81466669	A	G	0.053	7.01×10-3	A	G	-0.0154	0.0137
M42574	glycohyocholate	rs3769821	2	202123430	T	C	-0.0561	6.31×10-3	T	C	-4.46×10-3	0.0137
M42574	glycohyocholate	rs7463114	8	29507094	C	T	-0.0597	6.36×10-3	T	C	-0.0145	0.0137
M46710	X - 17690	rs2506889	1	10596022	T	C	-0.061	6.44×10-3	T	C	-0.0251	0.0137
M52865	X - 24544	rs7072776	10	22032942	G	A	-0.0628	6.62×10-3	A	G	-3.13×10-4	0.0137
M34399	3,7-dimethylurate	rs2853669	5	1295349	G	A	-0.0673	6.65×10-3	A	G	4.37×10-3	0.0137
M34399	3,7-dimethylurate	rs2787486	17	53209774	C	A	-0.0715	6.57×10-3	A	C	0.0129	0.0137
M33009	homostachydrine*	rs3821098	2	218292141	C	T	-0.0721	6.74×10-3	T	C	-1.58×10-3	0.0137
M31787	3-carboxy-4-methyl-5-propyl-2-furanpropanoate (CMPF)	rs4784227	16	52599188	T	C	0.21	6.86×10-3	T	C	-2.13×10-3	0.0138
M52449	1-stearoyl-2-arachidonoyl-GPI (18:0/20:4)	rs4784227	16	52599188	T	C	0.21	6.86×10-3	T	C	-0.0271	0.0138
M52468	1-stearoyl-2-linoleoyl-GPI (18:0/18:2)	rs4784227	16	52599188	T	C	0.21	6.86×10-3	T	C	-0.0204	0.0138
M46294	X - 21285	rs12519859	5	32581186	A	G	0.0332	6.05×10-3	A	G	3.60×10-3	0.0138
M46710	X - 17690	rs7971	7	21940960	G	A	-0.0355	6.29×10-3	A	G	8.81×10-3	0.0138
M46294	X - 21285	rs7760611	6	21903533	C	T	0.0363	6.00×10-3	T	C	-0.0101	0.0138
M46710	X - 17690	rs9611271	22	40526214	G	A	0.0364	6.45×10-3	A	G	0.0255	0.0138
M34399	3,7-dimethylurate	rs4885096	13	73967507	C	T	0.0375	6.49×10-3	T	C	-9.17×10-3	0.0138
M31787	3-carboxy-4-methyl-5-propyl-2-furanpropanoate (CMPF)	rs11583393	1	88429024	A	C	-0.0408	6.97×10-3	A	C	-0.0134	0.0138
M52449	1-stearoyl-2-arachidonoyl-GPI (18:0/20:4)	rs11583393	1	88429024	A	C	-0.0408	6.97×10-3	A	C	-2.62×10-3	0.0138
M52468	1-stearoyl-2-linoleoyl-GPI (18:0/18:2)	rs11583393	1	88429024	A	C	-0.0408	6.97×10-3	A	C	-3.59×10-3	0.0138
M31787	3-carboxy-4-methyl-5-propyl-2-furanpropanoate (CMPF)	rs6596100	5	132407058	T	C	-0.0411	7.29×10-3	T	C	3.03×10-4	0.0138
M52449	1-stearoyl-2-arachidonoyl-GPI (18:0/20:4)	rs6596100	5	132407058	T	C	-0.0411	7.29×10-3	T	C	-0.0103	0.0138
M52468	1-stearoyl-2-linoleoyl-GPI (18:0/18:2)	rs6596100	5	132407058	T	C	-0.0411	7.29×10-3	T	C	3.36×10-3	0.0138
M42574	glycohyocholate	rs17181761	13	73811471	C	A	0.0426	6.41×10-3	A	C	-5.96×10-3	0.0138
M46710	X - 17690	rs13267382	8	117209548	G	A	-0.043	6.28×10-3	A	G	-0.0174	0.0138
M46710	X - 17690	rs6923819	6	130376095	C	T	0.0452	6.39×10-3	T	C	0.0257	0.0138
M46710	X - 17690	rs56277861	3	30683201	G	A	0.0476	6.27×10-3	A	G	-0.0229	0.0138
M46455	X - 21410	rs59867004	1	203801249	C	T	0.0477	6.73×10-3	T	C	-0.0152	0.0138
M53013	Glycosyl-N-palmitoyl-sphingosine	rs59867004	1	203801249	C	T	0.0477	6.73×10-3	T	C	1.78×10-3	0.0138
M46710	X - 17690	rs941764	14	91841069	G	A	0.0492	6.27×10-3	A	G	-7.27×10-4	0.0138
M20699	Erythritol	rs6815814	4	38816338	C	A	0.0512	7.00×10-3	A	C	8.57×10-3	0.0138
M31787	3-carboxy-4-methyl-5-propyl-2-furanpropanoate (CMPF)	rs6815814	4	38816338	C	A	0.0512	7.00×10-3	A	C	-2.23×10-3	0.0138
M36594	1-linoleoyl-GPI (18:2)*	rs6815814	4	38816338	C	A	0.0512	7.00×10-3	A	C	8.58×10-3	0.0138
M52449	1-stearoyl-2-arachidonoyl-GPI (18:0/20:4)	rs6815814	4	38816338	C	A	0.0512	7.00×10-3	A	C	0.0135	0.0138
M52468	1-stearoyl-2-linoleoyl-GPI (18:0/18:2)	rs6815814	4	38816338	C	A	0.0512	7.00×10-3	A	C	4.61×10-3	0.0138
M46294	X - 21285	rs2992756	1	18807339	C	T	-5.17×10-18	6.11×10-3	T	C	9.63×10-3	0.0138
M35157	N6-carbamoylthreonyladenosine	rs4081859	5	81466669	A	G	0.053	7.01×10-3	A	G	-2.12×10-3	0.0138
M46710	X - 17690	rs3769821	2	202123430	T	C	-0.0561	6.31×10-3	T	C	-0.0134	0.0138
M42574	glycohyocholate	rs506516	11	69306595	G	T	0.0574	6.38×10-3	T	G	-0.0117	0.0138
M46710	X - 17690	rs7463114	8	29507094	C	T	-0.0597	6.36×10-3	T	C	0.0209	0.0138
M46455	X - 21410	rs3821098	2	218292141	C	T	-0.0721	6.74×10-3	T	C	-0.0109	0.0138
M53013	Glycosyl-N-palmitoyl-sphingosine	rs3821098	2	218292141	C	T	-0.0721	6.74×10-3	T	C	0.0117	0.0138
M34399	3,7-dimethylurate	rs17356907	12	96027759	G	A	-0.0881	6.59×10-3	A	G	0.036	0.0138
M33009	homostachydrine*	rs11624333	14	68979835	C	T	-0.0956	6.91×10-3	T	C	0.0164	0.0138
M31787	3-carboxy-4-methyl-5-propyl-2-furanpropanoate (CMPF)	rs10941679	5	44706498	G	A	0.13	6.84×10-3	A	G	-0.0309	0.0139
M36594	1-linoleoyl-GPI (18:2)*	rs10941679	5	44706498	G	A	0.13	6.84×10-3	A	G	0.0143	0.0139
M52449	1-stearoyl-2-arachidonoyl-GPI (18:0/20:4)	rs10941679	5	44706498	G	A	0.13	6.84×10-3	A	G	4.24×10-3	0.0139
M52468	1-stearoyl-2-linoleoyl-GPI (18:0/18:2)	rs10941679	5	44706498	G	A	0.13	6.84×10-3	A	G	9.47×10-3	0.0139
M20699	Erythritol	rs4784227	16	52599188	T	C	0.21	6.86×10-3	T	C	-0.0293	0.0139
M35157	N6-carbamoylthreonyladenosine	rs4784227	16	52599188	T	C	0.21	6.86×10-3	T	C	-0.0208	0.0139
M36594	1-linoleoyl-GPI (18:2)*	rs4784227	16	52599188	T	C	0.21	6.86×10-3	T	C	-9.92×10-3	0.0139
M46398	X - 21353	rs4784227	16	52599188	T	C	0.21	6.86×10-3	T	C	0.0217	0.0139
M46294	X - 21285	rs10820600	9	106856692	C	T	0.0335	6.03×10-3	T	C	0.0225	0.0139
M46294	X - 21285	rs1375631	3	16778867	G	A	0.0346	5.97×10-3	A	G	-0.0162	0.0139
M42574	glycohyocholate	rs4233486	1	41380440	T	C	0.0363	6.59×10-3	T	C	-9.11×10-3	0.0139
M34399	3,7-dimethylurate	rs7758612	6	20639604	A	G	-0.0365	6.55×10-3	A	G	5.45×10-3	0.0139
M46294	X - 21285	rs4983544	14	105213978	G	T	0.0367	6.13×10-3	T	G	-7.58×10-3	0.0139
M33009	homostachydrine*	rs9712235	2	67881757	A	G	-0.0379	6.94×10-3	A	G	-1.68×10-3	0.0139
M20699	Erythritol	rs11583393	1	88429024	A	C	-0.0408	6.97×10-3	A	C	-0.0148	0.0139
M35157	N6-carbamoylthreonyladenosine	rs11583393	1	88429024	A	C	-0.0408	6.97×10-3	A	C	-6.37×10-3	0.0139
M36594	1-linoleoyl-GPI (18:2)*	rs11583393	1	88429024	A	C	-0.0408	6.97×10-3	A	C	-6.53×10-3	0.0139
M46398	X - 21353	rs11583393	1	88429024	A	C	-0.0408	6.97×10-3	A	C	3.80×10-4	0.0139
M20699	Erythritol	rs6596100	5	132407058	T	C	-0.0411	7.29×10-3	T	C	-0.0224	0.0139
M35157	N6-carbamoylthreonyladenosine	rs6596100	5	132407058	T	C	-0.0411	7.29×10-3	T	C	-0.0136	0.0139
M36594	1-linoleoyl-GPI (18:2)*	rs6596100	5	132407058	T	C	-0.0411	7.29×10-3	T	C	3.39×10-3	0.0139
M46398	X - 21353	rs6596100	5	132407058	T	C	-0.0411	7.29×10-3	T	C	3.89×10-3	0.0139
M33009	homostachydrine*	rs4843504	16	87032855	C	T	0.0426	6.89×10-3	T	C	6.59×10-3	0.0139
M46455	X - 21410	rs4843504	16	87032855	C	T	0.0426	6.89×10-3	T	C	2.02×10-3	0.0139
M53013	Glycosyl-N-palmitoyl-sphingosine	rs4843504	16	87032855	C	T	0.0426	6.89×10-3	T	C	3.72×10-3	0.0139
M33009	homostachydrine*	rs1061657	12	115108136	C	T	0.0437	6.91×10-3	T	C	0.0326	0.0139
M46294	X - 21285	rs875311	11	65583340	T	C	-0.0442	5.99×10-3	T	C	1.46×10-3	0.0139
M46294	X - 21285	rs11684853	2	19310918	T	G	-0.0446	6.02×10-3	T	G	5.48×10-3	0.0139
M46294	X - 21285	rs10885405	10	114777670	T	C	0.0454	5.98×10-3	T	C	0.0312	0.0139
M33009	homostachydrine*	rs720475	7	144074929	A	G	-0.0458	6.96×10-3	A	G	2.78×10-3	0.0139
M46455	X - 21410	rs720475	7	144074929	A	G	-0.0458	6.96×10-3	A	G	-3.90×10-3	0.0139
M53013	Glycosyl-N-palmitoyl-sphingosine	rs720475	7	144074929	A	G	-0.0458	6.96×10-3	A	G	4.54×10-3	0.0139
M46294	X - 21285	rs28539243	16	54682064	A	G	0.0465	6.06×10-3	A	G	-0.02	0.0139
M42574	glycohyocholate	rs9421410	10	123095209	A	G	-0.0465	6.45×10-3	A	G	0.0131	0.0139
M46799	1-oleoyl-3-linoleoyl-glycerol (18:1/18:2)	rs59867004	1	203801249	C	T	0.0477	6.73×10-3	T	C	-0.0237	0.0139
M52865	X - 24544	rs59867004	1	203801249	C	T	0.0477	6.73×10-3	T	C	-0.0168	0.0139
M46710	X - 17690	rs604702	18	24331466	A	G	0.0495	6.27×10-3	A	G	-0.0162	0.0139
M35157	N6-carbamoylthreonyladenosine	rs6815814	4	38816338	C	A	0.0512	7.00×10-3	A	C	0.0144	0.0139
M46398	X - 21353	rs6815814	4	38816338	C	A	0.0512	7.00×10-3	A	C	-6.17×10-4	0.0139
M46710	X - 17690	rs506516	11	69306595	G	T	0.0574	6.38×10-3	T	G	0.0172	0.0139
M46294	X - 21285	rs11135046	5	158230013	T	G	-0.0695	6.00×10-3	T	G	0.0114	0.0139
M42574	glycohyocholate	rs2787486	17	53209774	C	A	-0.0715	6.57×10-3	A	C	-3.38×10-3	0.0139
M46799	1-oleoyl-3-linoleoyl-glycerol (18:1/18:2)	rs3821098	2	218292141	C	T	-0.0721	6.74×10-3	T	C	-9.24×10-3	0.0139
M52865	X - 24544	rs3821098	2	218292141	C	T	-0.0721	6.74×10-3	T	C	1.73×10-3	0.0139
M34399	3,7-dimethylurate	rs2403907	21	16574455	A	C	-0.0784	6.50×10-3	A	C	1.51×10-3	0.0139
M46455	X - 21410	rs11624333	14	68979835	C	T	-0.0956	6.91×10-3	T	C	-9.34×0-3	0.0139
M53013	Glycosyl-N-palmitoyl-sphingosine	rs11624333	14	68979835	C	T	-0.0956	6.91×10-3	T	C	-0.0134	0.0139
M46294	X - 21285	rs4442975	2	217920769	T	G	-0.13	5.94×10-3	T	G	9.62×10-3	0.014
M46294	X - 21285	rs552647	3	27353716	A	C	0.1	6.01×10-3	A	C	-0.0104	0.014
M46294	X - 21285	rs10096351	8	128372172	G	A	0.11	6.03×10-3	A	G	1.00×10-3	0.014
M20699	Erythritol	rs10941679	5	44706498	G	A	0.13	6.84×10-3	A	G	-7.86×10-3	0.014
M35157	N6-carbamoylthreonyladenosine	rs10941679	5	44706498	G	A	0.13	6.84×10-3	A	G	-5.88×10-3	0.014
M46398	X - 21353	rs10941679	5	44706498	G	A	0.13	6.84×10-3	A	G	0.0107	0.014
M46294	X - 21285	rs10838267	11	44368892	A	G	0.033	6.04×10-3	A	G	0.0238	0.014
M46294	X - 21285	rs6860806	5	131640536	G	A	0.0337	6.05×10-3	A	G	-0.019	0.014
M46356	X - 21312	rs6860806	5	131640536	G	A	0.0337	6.05×10-3	A	G	-5.00×10-3	0.014
M46294	X - 21285	rs2886671	3	59373745	T	C	-0.0353	6.44×10-3	T	C	-2.47×10-3	0.014
M46294	X - 21285	rs637868	1	120257110	C	T	0.0356	6.11×10-3	T	C	0.015	0.014
M46356	X - 21312	rs637868	1	120257110	C	T	0.0356	6.11×10-3	T	C	0.022	0.014
M46294	X - 21285	rs4602255	2	69392128	A	G	0.0361	6.02×10-3	A	G	1.53×10-3	0.014
M46294	X - 21285	rs10022462	4	89243818	T	C	0.0362	6.02×10-3	T	C	-0.034	0.014
M46356	X - 21312	rs10022462	4	89243818	T	C	0.0362	6.02×10-3	T	C	-0.02	0.014
M46710	X - 17690	rs4233486	1	41380440	T	C	0.0363	6.59×10-3	T	C	-0.034	0.014
M42574	glycohyocholate	rs7758612	6	20639604	A	G	-0.0365	6.55×10-3	A	G	-0.0479	0.014
M34399	3,7-dimethylurate	rs11065822	12	111600134	T	G	-0.0369	6.35×10-3	T	G	-4.00×10-3	0.014
M42574	glycohyocholate	rs11065822	12	111600134	T	G	-0.0369	6.35×10-3	T	G	0.011	0.014
M46710	X - 17690	rs11065822	12	111600134	T	G	-0.0369	6.35×10-3	T	G	-9.00×10-3	0.014
M42574	glycohyocholate	rs1707302	1	46600917	G	A	0.0371	6.36×10-3	A	G	-2.00×10-3	0.014
M46710	X - 17690	rs1707302	1	46600917	G	A	0.0371	6.36×10-3	A	G	-9.00×10-3	0.014
M46294	X - 21285	rs7240205	18	24156018	T	C	-0.0373	6.24×10-3	T	C	-0.017	0.014
M46294	X - 21285	rs6805189	3	71532113	C	T	-0.0379	6.00×10-3	T	C	8.93×10-3	0.014
M46455	X - 21410	rs9712235	2	67881757	A	G	-0.0379	6.94×10-3	A	G	-3.66×10-3	0.014
M53013	Glycosyl-N-palmitoyl-sphingosine	rs9712235	2	67881757	A	G	-0.0379	6.94×10-3	A	G	-7.52×10-3	0.014
M46294	X - 21285	rs2420941	10	123229626	G	T	-0.0382	6.07×10-3	T	G	5.98×10-3	0.014
M46294	X - 21285	rs1836962	6	81105862	G	T	0.0393	6.07×10-3	T	G	4.83×10-4	0.014
M46294	X - 21285	rs6436017	2	218723455	G	A	0.0394	6.12×10-3	A	G	5.85×10-3	0.014
M20699	Erythritol	rs1531212	19	13951830	A	G	-0.0399	7.17×10-3	A	G	0.0137	0.014
M31787	3-carboxy-4-methyl-5-propyl-2-furanpropanoate (CMPF)	rs1531212	19	13951830	A	G	-0.0399	7.17×10-3	A	G	-2.75×10-3	0.014
M36594	1-linoleoyl-GPI (18:2)*	rs1531212	19	13951830	A	G	-0.0399	7.17×10-3	A	G	5.09×10-3	0.014
M52449	1-stearoyl-2-arachidonoyl-GPI (18:0/20:4)	rs1531212	19	13951830	A	G	-0.0399	7.17×10-3	A	G	9.63×10-3	0.014
M52468	1-stearoyl-2-linoleoyl-GPI (18:0/18:2)	rs1531212	19	13951830	A	G	-0.0399	7.17×10-3	A	G	1.86×10-3	0.014
M31787	3-carboxy-4-methyl-5-propyl-2-furanpropanoate (CMPF)	rs1541409	7	98027580	T	C	-0.0403	7.13×10-3	T	C	4.92×10-3	0.014
M52449	1-stearoyl-2-arachidonoyl-GPI (18:0/20:4)	rs1541409	7	98027580	T	C	-0.0403	7.13×10-3	T	C	-0.0123	0.014
M52468	1-stearoyl-2-linoleoyl-GPI (18:0/18:2)	rs1541409	7	98027580	T	C	-0.0403	7.13×10-3	T	C	-5.24×10-3	0.014
M34399	3,7-dimethylurate	rs1076479	16	52512456	T	C	0.0404	6.31×10-3	T	C	8.42×10-5	0.014
M46294	X - 21285	rs2075881	7	91734552	C	T	0.0404	6.13×10-3	T	C	-0.013	0.014
M46294	X - 21285	rs2016394	2	172972971	A	G	-0.0406	5.99×10-3	A	G	-1.83×10-3	0.014
M33009	homostachydrine*	rs79461387	17	29168077	T	G	-0.0418	6.88×10-3	T	G	-0.0115	0.014
M46455	X - 21410	rs79461387	17	29168077	T	G	-0.0418	6.88×10-3	T	G	-0.0142	0.014
M53013	Glycosyl-N-palmitoyl-sphingosine	rs79461387	17	29168077	T	G	-0.0418	6.88×10-3	T	G	8.18×10-4	0.014
M31787	3-carboxy-4-methyl-5-propyl-2-furanpropanoate (CMPF)	rs1167362	12	120836293	G	A	0.0422	7.58×10-3	A	G	-2.00×10-3	0.014
M36594	1-linoleoyl-GPI (18:2)*	rs1167362	12	120836293	G	A	0.0422	7.58×10-3	A	G	-0.016	0.014
M52449	1-stearoyl-2-arachidonoyl-GPI (18:0/20:4)	rs1167362	12	120836293	G	A	0.0422	7.58×10-3	A	G	0	0.014
M52468	1-stearoyl-2-linoleoyl-GPI (18:0/18:2)	rs1167362	12	120836293	G	A	0.0422	7.58×10-3	A	G	0.014	0.014
M20699	Erythritol	rs13039563	20	52296849	A	G	0.0424	7.15×10-3	A	G	0.0242	0.014
M31787	3-carboxy-4-methyl-5-propyl-2-furanpropanoate (CMPF)	rs13039563	20	52296849	A	G	0.0424	7.15×10-3	A	G	0.0111	0.014
M36594	1-linoleoyl-GPI (18:2)*	rs13039563	20	52296849	A	G	0.0424	7.15×10-3	A	G	1.72×10-3	0.014
M46398	X - 21353	rs13039563	20	52296849	A	G	0.0424	7.15×10-3	A	G	-6.64×10-3	0.014
M52449	1-stearoyl-2-arachidonoyl-GPI (18:0/20:4)	rs13039563	20	52296849	A	G	0.0424	7.15×10-3	A	G	-0.0144	0.014
M52468	1-stearoyl-2-linoleoyl-GPI (18:0/18:2)	rs13039563	20	52296849	A	G	0.0424	7.15×10-3	A	G	-0.0137	0.014
M46710	X - 17690	rs17181761	13	73811471	C	A	0.0426	6.41×10-3	A	C	-0.0108	0.014
M46799	1-oleoyl-3-linoleoyl-glycerol (18:1/18:2)	rs4843504	16	87032855	C	T	0.0426	6.89×10-3	T	C	-0.0181	0.014
M52865	X - 24544	rs4843504	16	87032855	C	T	0.0426	6.89×10-3	T	C	3.81×10-3	0.014
M46455	X - 21410	rs1061657	12	115108136	C	T	0.0437	6.91×10-3	T	C	4.11×10-3	0.014
M53013	Glycosyl-N-palmitoyl-sphingosine	rs1061657	12	115108136	C	T	0.0437	6.91×10-3	T	C	3.08×10-3	0.014
M46710	X - 17690	rs6597981	11	803017	G	A	0.0452	5.99×10-3	A	G	-0.014	0.014
M46799	1-oleoyl-3-linoleoyl-glycerol (18:1/18:2)	rs720475	7	144074929	A	G	-0.0458	6.96×10-3	A	G	-0.0195	0.014
M46294	X - 21285	rs11822830	11	129461016	G	A	0.0465	6.11×10-3	A	G	-6.78×10-3	0.014
M46294	X - 21285	rs405447	6	13713099	G	A	-0.0481	6.06×10-3	A	G	-6.00×10-3	0.014
M46356	X - 21312	rs405447	6	13713099	G	A	-0.0481	6.06×10-3	A	G	3.00×10-3	0.014
M20699	Erythritol	rs12091730	1	155556971	A	G	0.0499	7.08×10-3	A	G	-0.0168	0.014
M31787	3-carboxy-4-methyl-5-propyl-2-furanpropanoate (CMPF)	rs12091730	1	155556971	A	G	0.0499	7.08×10-3	A	G	8.20×10-3	0.014
M36594	1-linoleoyl-GPI (18:2)*	rs12091730	1	155556971	A	G	0.0499	7.08×10-3	A	G	-8.08×10-3	0.014
M52449	1-stearoyl-2-arachidonoyl-GPI (18:0/20:4)	rs12091730	1	155556971	A	G	0.0499	7.08×10-3	A	G	-9.00×10-3	0.014
M52468	1-stearoyl-2-linoleoyl-GPI (18:0/18:2)	rs12091730	1	155556971	A	G	0.0499	7.08×10-3	A	G	-0.0217	0.014
M34399	3,7-dimethylurate	rs68056147	7	130674481	A	G	0.0528	6.68×10-3	A	G	6.48×10-3	0.014
M33009	homostachydrine*	rs4081859	5	81466669	A	G	0.053	7.01×10-3	A	G	0.039	0.014
M46294	X - 21285	rs11977670	7	139942304	A	G	0.0531	6.08×10-3	A	G	-0.0158	0.014
M46294	X - 21285	rs62048402	16	53803223	A	G	-0.0594	6.09×10-3	A	G	-0.0299	0.014
M34399	3,7-dimethylurate	rs7072776	10	22032942	G	A	-0.0628	6.62×10-3	A	G	9.90×10-3	0.014
M42574	glycohyocholate	rs2853669	5	1295349	G	A	-0.0673	6.65×10-3	A	G	6.19×10-3	0.014
M46710	X - 17690	rs8105994	19	18593553	C	T	-0.0709	6.33×10-3	T	C	-0.012	0.014
M42574	glycohyocholate	rs2403907	21	16574455	A	C	-0.0784	6.50×10-3	A	C	-4.07×10-3	0.014
M42574	glycohyocholate	rs17356907	12	96027759	G	A	-0.0881	6.59×10-3	A	G	-0.0143	0.014
M46799	1-oleoyl-3-linoleoyl-glycerol (18:1/18:2)	rs11624333	14	68979835	C	T	-0.0956	6.91×10-3	T	C	-2.93×10-3	0.014
M33009	homostachydrine*	rs4784227	16	52599188	T	C	0.21	6.86×10-3	T	C	8.14×10-3	0.0141
M46294	X - 21285	rs62126227	19	17383602	T	C	-0.0337	6.08×10-3	T	C	-5.29×10-3	0.0141
M46294	X - 21285	rs10760444	9	129396434	A	G	-0.0345	6.02×10-3	A	G	0.0205	0.0141
M42574	glycohyocholate	rs4885096	13	73967507	C	T	0.0375	6.49×10-3	T	C	0.0153	0.0141
M46799	1-oleoyl-3-linoleoyl-glycerol (18:1/18:2)	rs9712235	2	67881757	A	G	-0.0379	6.94×10-3	A	G	-3.48×10-3	0.0141
M52865	X - 24544	rs9712235	2	67881757	A	G	-0.0379	6.94×10-3	A	G	0.0118	0.0141
M46294	X - 21285	rs2253012	14	37228504	T	C	0.0388	6.24×10-3	T	C	9.12×10-4	0.0141
M34399	3,7-dimethylurate	rs202049448	12	85009437	C	T	-0.0392	6.73×10-3	T	C	-7.44×10-3	0.0141
M35157	N6-carbamoylthreonyladenosine	rs1531212	19	13951830	A	G	-0.0399	7.17×10-3	A	G	0.0254	0.0141
M46398	X - 21353	rs1531212	19	13951830	A	G	-0.0399	7.17×10-3	A	G	0.0287	0.0141
M20699	Erythritol	rs1541409	7	98027580	T	C	-0.0403	7.13×10-3	T	C	-0.0189	0.0141
M35157	N6-carbamoylthreonyladenosine	rs1541409	7	98027580	T	C	-0.0403	7.13×10-3	T	C	-2.72×10-3	0.0141
M36594	1-linoleoyl-GPI (18:2)*	rs1541409	7	98027580	T	C	-0.0403	7.13×10-3	T	C	2.33×10-3	0.0141
M46398	X - 21353	rs1541409	7	98027580	T	C	-0.0403	7.13×10-3	T	C	0.0283	0.0141
M33009	homostachydrine*	rs11583393	1	88429024	A	C	-0.0408	6.97×10-3	A	C	-8.15×10-4	0.0141
M33009	homostachydrine*	rs6596100	5	132407058	T	C	-0.0411	7.29×10-3	T	C	-0.0259	0.0141
M46294	X - 21285	rs12651246	4	84367605	A	G	-0.0418	5.97×10-3	A	G	-0.0153	0.0141
M46294	X - 21285	rs12652713	5	16228197	G	A	-0.0421	6.03×10-3	A	G	0.0165	0.0141
M35157	N6-carbamoylthreonyladenosine	rs13039563	20	52296849	A	G	0.0424	7.15×10-3	A	G	6.16×10-3	0.0141
M31787	3-carboxy-4-methyl-5-propyl-2-furanpropanoate (CMPF)	rs11903787	2	121088182	A	G	-0.0428	7.27×10-3	A	G	0.0203	0.0141
M52449	1-stearoyl-2-arachidonoyl-GPI (18:0/20:4)	rs11903787	2	121088182	A	G	-0.0428	7.27×10-3	A	G	-1.94×10-4	0.0141
M52468	1-stearoyl-2-linoleoyl-GPI (18:0/18:2)	rs11903787	2	121088182	A	G	-0.0428	7.27×10-3	A	G	-0.0199	0.0141
M46799	1-oleoyl-3-linoleoyl-glycerol (18:1/18:2)	rs1061657	12	115108136	C	T	0.0437	6.91×10-3	T	C	-0.0189	0.0141
M20699	Erythritol	rs7529522	1	118230221	C	T	0.0458	7.23×10-3	T	C	-5.81×10-3	0.0141
M31787	3-carboxy-4-methyl-5-propyl-2-furanpropanoate (CMPF)	rs7529522	1	118230221	C	T	0.0458	7.23×10-3	T	C	-4.39×10-3	0.0141
M36594	1-linoleoyl-GPI (18:2)*	rs7529522	1	118230221	C	T	0.0458	7.23×10-3	T	C	-0.0247	0.0141
M52449	1-stearoyl-2-arachidonoyl-GPI (18:0/20:4)	rs7529522	1	118230221	C	T	0.0458	7.23×10-3	T	C	-1.47×10-3	0.0141
M52468	1-stearoyl-2-linoleoyl-GPI (18:0/18:2)	rs7529522	1	118230221	C	T	0.0458	7.23×10-3	T	C	9.34×10-3	0.0141
M52865	X - 24544	rs720475	7	144074929	A	G	-0.0458	6.96×10-3	A	G	-7.12×10-3	0.0141
M46710	X - 17690	rs9421410	10	123095209	A	G	-0.0465	6.45×10-3	A	G	4.21×10-3	0.0141
M46294	X - 21285	rs6440006	3	141142691	A	G	0.0481	6.04×10-3	A	G	0.0312	0.0141
M35157	N6-carbamoylthreonyladenosine	rs12091730	1	155556971	A	G	0.0499	7.08×10-3	A	G	3.13×10-3	0.0141
M46398	X - 21353	rs12091730	1	155556971	A	G	0.0499	7.08×10-3	A	G	5.44×10-3	0.0141
M33009	homostachydrine*	rs6815814	4	38816338	C	A	0.0512	7.00×10-3	A	C	1.09×10-3	0.0141
M46455	X - 21410	rs4081859	5	81466669	A	G	0.053	7.01×10-3	A	G	-0.016	0.0141
M46799	1-oleoyl-3-linoleoyl-glycerol (18:1/18:2)	rs4081859	5	81466669	A	G	0.053	7.01×10-3	A	G	-1.46×10-3	0.0141
M53013	Glycosyl-N-palmitoyl-sphingosine	rs4081859	5	81466669	A	G	0.053	7.01×10-3	A	G	4.71×10-3	0.0141
M46294	X - 21285	rs6762558	3	4742251	G	A	0.0549	6.14×10-3	A	G	3.02×10-3	0.0141
M46710	X - 17690	rs2853669	5	1295349	G	A	-0.0673	6.65×10-3	A	G	0.0122	0.0141
M46710	X - 17690	rs2787486	17	53209774	C	A	-0.0715	6.57×10-3	A	C	-0.0201	0.0141
M46710	X - 17690	rs17356907	12	96027759	G	A	-0.0881	6.59×10-3	A	G	8.42×10-4	0.0141
M52865	X - 24544	rs11624333	14	68979835	C	T	-0.0956	6.91×10-3	T	C	6.35×10-3	0.0141
M46455	X - 21410	rs4784227	16	52599188	T	C	0.21	6.86×10-3	T	C	1.07×10-3	0.0142
M53013	Glycosyl-N-palmitoyl-sphingosine	rs4784227	16	52599188	T	C	0.21	6.86×10-3	T	C	8.81×10-3	0.0142
M46294	X - 21285	rs11200014	10	123334930	A	G	0.24	6.06×10-3	A	G	-0.0333	0.0142
M46294	X - 21285	rs11200054	10	123403625	G	A	-0.0339	6.11×10-3	A	G	-9.80×10-3	0.0142
M46710	X - 17690	rs7758612	6	20639604	A	G	-0.0365	6.55×10-3	A	G	-4.19×10-3	0.0142
M46294	X - 21285	rs17732378	5	56293009	A	G	0.037	6.11×10-3	A	G	-4.65×10-3	0.0142
M46710	X - 17690	rs4885096	13	73967507	C	T	0.0375	6.49×10-3	T	C	-9.29×10-3	0.0142
M42574	glycohyocholate	rs1076479	16	52512456	T	C	0.0404	6.31×10-3	T	C	-0.0231	0.0142
M46455	X - 21410	rs11583393	1	88429024	A	C	-0.0408	6.97×10-3	A	C	5.93×10-3	0.0142
M53013	Glycosyl-N-palmitoyl-sphingosine	rs11583393	1	88429024	A	C	-0.0408	6.97×10-3	A	C	0.0243	0.0142
M46455	X - 21410	rs6596100	5	132407058	T	C	-0.0411	7.29×10-3	T	C	-0.011	0.0142
M53013	Glycosyl-N-palmitoyl-sphingosine	rs6596100	5	132407058	T	C	-0.0411	7.29×10-3	T	C	-0.0135	0.0142
M46799	1-oleoyl-3-linoleoyl-glycerol (18:1/18:2)	rs79461387	17	29168077	T	G	-0.0418	6.88×10-3	T	G	-1.36×10-3	0.0142
M52865	X - 24544	rs79461387	17	29168077	T	G	-0.0418	6.88×10-3	T	G	-0.0173	0.0142
M20699	Erythritol	rs11903787	2	121088182	A	G	-0.0428	7.27×10-3	A	G	0.0135	0.0142
M35157	N6-carbamoylthreonyladenosine	rs11903787	2	121088182	A	G	-0.0428	7.27×10-3	A	G	0.0166	0.0142
M36594	1-linoleoyl-GPI (18:2)*	rs11903787	2	121088182	A	G	-0.0428	7.27×10-3	A	G	-4.14×10-4	0.0142
M46398	X - 21353	rs11903787	2	121088182	A	G	-0.0428	7.27×10-3	A	G	5.02×10-4	0.0142
M46294	X - 21285	rs970822	8	124738742	T	C	0.0429	6.14×10-3	T	C	-7.67×10-3	0.0142
M52865	X - 24544	rs1061657	12	115108136	C	T	0.0437	6.91×10-3	T	C	4.18×10-3	0.0142
M31787	3-carboxy-4-methyl-5-propyl-2-furanpropanoate (CMPF)	rs58058861	3	172285237	A	G	0.0456	7.21×10-3	A	G	0.0204	0.0142
M35157	N6-carbamoylthreonyladenosine	rs7529522	1	118230221	C	T	0.0458	7.23×10-3	T	C	-0.012	0.0142
M46398	X - 21353	rs7529522	1	118230221	C	T	0.0458	7.23×10-3	T	C	-0.0231	0.0142
M31787	3-carboxy-4-methyl-5-propyl-2-furanpropanoate (CMPF)	rs9833888	3	99723580	T	G	0.0466	7.12×10-3	T	G	-9.73×10-3	0.0142
M36594	1-linoleoyl-GPI (18:2)*	rs9833888	3	99723580	T	G	0.0466	7.12×10-3	T	G	-3.04×10-3	0.0142
M52449	1-stearoyl-2-arachidonoyl-GPI (18:0/20:4)	rs9833888	3	99723580	T	G	0.0466	7.12×10-3	T	G	-0.0153	0.0142
M52468	1-stearoyl-2-linoleoyl-GPI (18:0/18:2)	rs9833888	3	99723580	T	G	0.0466	7.12×10-3	T	G	5.11×10-3	0.0142
M46294	X - 21285	rs11205303	1	149906413	C	T	0.0504	6.21×10-3	T	C	0.0158	0.0142
M46455	X - 21410	rs6815814	4	38816338	C	A	0.0512	7.00×10-3	A	C	-1.97×10-3	0.0142
M53013	Glycosyl-N-palmitoyl-sphingosine	rs6815814	4	38816338	C	A	0.0512	7.00×10-3	A	C	-4.42×10-4	0.0142
M42574	glycohyocholate	rs68056147	7	130674481	A	G	0.0528	6.68×10-3	A	G	4.27×10-3	0.0142
M52865	X - 24544	rs4081859	5	81466669	A	G	0.053	7.01×10-3	A	G	-8.63×10-3	0.0142
M46710	X - 17690	rs2403907	21	16574455	A	C	-0.0784	6.50×10-3	A	C	-2.28×10-3	0.0142
M20699	Erythritol	rs7499149	16	80648327	G	A	0.0809	7.04×10-3	A	G	0.0143	0.0142
M31787	3-carboxy-4-methyl-5-propyl-2-furanpropanoate (CMPF)	rs7499149	16	80648327	G	A	0.0809	7.04×10-3	A	G	-0.0115	0.0142
M36594	1-linoleoyl-GPI (18:2)*	rs7499149	16	80648327	G	A	0.0809	7.04×10-3	A	G	8.49×10-3	0.0142
M52449	1-stearoyl-2-arachidonoyl-GPI (18:0/20:4)	rs7499149	16	80648327	G	A	0.0809	7.04×10-3	A	G	-0.0123	0.0142
M52468	1-stearoyl-2-linoleoyl-GPI (18:0/18:2)	rs7499149	16	80648327	G	A	0.0809	7.04×10-3	A	G	6.91×10-3	0.0142
M46294	X - 21285	rs2464264	12	115835798	A	G	-0.0833	6.08×10-3	A	G	-0.0274	0.0142
M46294	X - 21285	rs11249433	1	121280613	G	A	0.0998	6.24×10-3	A	G	0.0108	0.0142
M31787	3-carboxy-4-methyl-5-propyl-2-furanpropanoate (CMPF)	rs7297051	12	28174817	T	C	-0.12	7.12×10-3	T	C	-8.75×10-3	0.0143
M36594	1-linoleoyl-GPI (18:2)*	rs7297051	12	28174817	T	C	-0.12	7.12×10-3	T	C	4.21×10-3	0.0143
M52449	1-stearoyl-2-arachidonoyl-GPI (18:0/20:4)	rs7297051	12	28174817	T	C	-0.12	7.12×10-3	T	C	-8.11×10-3	0.0143
M52468	1-stearoyl-2-linoleoyl-GPI (18:0/18:2)	rs7297051	12	28174817	T	C	-0.12	7.12×10-3	T	C	0.0177	0.0143
M46294	X - 21285	rs630965	9	110885479	T	C	0.1	6.19×10-3	T	C	6.84×10-3	0.0143
M33009	homostachydrine*	rs10941679	5	44706498	G	A	0.13	6.84×10-3	A	G	0.0125	0.0143
M46455	X - 21410	rs10941679	5	44706498	G	A	0.13	6.84×10-3	A	G	-4.28×10-3	0.0143
M46799	1-oleoyl-3-linoleoyl-glycerol (18:1/18:2)	rs4784227	16	52599188	T	C	0.21	6.86×10-3	T	C	0.0206	0.0143
M46356	X - 21312	rs12519859	5	32581186	A	G	0.0332	6.05×10-3	A	G	-2.62×10-3	0.0143
M46294	X - 21285	rs1835372	3	156519027	T	C	0.0336	6.15×10-3	T	C	-4.80×10-3	0.0143
M46356	X - 21312	rs7760611	6	21903533	C	T	0.0363	6.00×10-3	T	C	4.17×10-4	0.0143
M46294	X - 21285	rs34958017	1	145666719	A	G	-0.0381	6.37×10-3	A	G	-4.91×10-3	0.0143
M42574	glycohyocholate	rs202049448	12	85009437	C	T	-0.0392	6.73×10-3	T	C	6.88×10-3	0.0143
M46294	X - 21285	rs889310	5	55965167	T	C	0.0394	6.28×10-3	T	C	-1.87×10-3	0.0143
M33009	homostachydrine*	rs1531212	19	13951830	A	G	-0.0399	7.17×10-3	A	G	-8.18×10-3	0.0143
M33009	homostachydrine*	rs1541409	7	98027580	T	C	-0.0403	7.13×10-3	T	C	-0.0211	0.0143
M46799	1-oleoyl-3-linoleoyl-glycerol (18:1/18:2)	rs11583393	1	88429024	A	C	-0.0408	6.97×10-3	A	C	0.0216	0.0143
M52865	X - 24544	rs11583393	1	88429024	A	C	-0.0408	6.97×10-3	A	C	0.0292	0.0143
M46799	1-oleoyl-3-linoleoyl-glycerol (18:1/18:2)	rs6596100	5	132407058	T	C	-0.0411	7.29×10-3	T	C	-0.0154	0.0143
M52865	X - 24544	rs6596100	5	132407058	T	C	-0.0411	7.29×10-3	T	C	-0.0165	0.0143
M20699	Erythritol	rs6554679	5	1236690	C	T	0.0422	7.25×10-3	T	C	0.0115	0.0143
M31787	3-carboxy-4-methyl-5-propyl-2-furanpropanoate (CMPF)	rs6554679	5	1236690	C	T	0.0422	7.25×10-3	T	C	9.30×10-3	0.0143
M36594	1-linoleoyl-GPI (18:2)*	rs6554679	5	1236690	C	T	0.0422	7.25×10-3	T	C	-0.0114	0.0143
M46398	X - 21353	rs6554679	5	1236690	C	T	0.0422	7.25×10-3	T	C	0.0116	0.0143
M52449	1-stearoyl-2-arachidonoyl-GPI (18:0/20:4)	rs6554679	5	1236690	C	T	0.0422	7.25×10-3	T	C	6.50×10-3	0.0143
M52468	1-stearoyl-2-linoleoyl-GPI (18:0/18:2)	rs6554679	5	1236690	C	T	0.0422	7.25×10-3	T	C	-1.64×10-3	0.0143
M33009	homostachydrine*	rs13039563	20	52296849	A	G	0.0424	7.15×10-3	A	G	0.0211	0.0143
M46294	X - 21285	rs1895062	9	119313486	G	A	-0.043	6.14×10-3	A	G	-0.018	0.0143
M31787	3-carboxy-4-methyl-5-propyl-2-furanpropanoate (CMPF)	rs2028195	2	25398953	T	G	0.0446	7.22×10-3	T	G	-0.0248	0.0143
M52449	1-stearoyl-2-arachidonoyl-GPI (18:0/20:4)	rs2028195	2	25398953	T	G	0.0446	7.22×10-3	T	G	-5.43×10-3	0.0143
M20699	Erythritol	rs58058861	3	172285237	A	G	0.0456	7.21×10-3	A	G	5.00×10-3	0.0143
M35157	N6-carbamoylthreonyladenosine	rs58058861	3	172285237	A	G	0.0456	7.21×10-3	A	G	7.34×10-3	0.0143
M36594	1-linoleoyl-GPI (18:2)*	rs58058861	3	172285237	A	G	0.0456	7.21×10-3	A	G	-5.23×10-4	0.0143
M46398	X - 21353	rs58058861	3	172285237	A	G	0.0456	7.21×10-3	A	G	9.63×10-3	0.0143
M52449	1-stearoyl-2-arachidonoyl-GPI (18:0/20:4)	rs58058861	3	172285237	A	G	0.0456	7.21×10-3	A	G	-0.0139	0.0143
M52468	1-stearoyl-2-linoleoyl-GPI (18:0/18:2)	rs58058861	3	172285237	A	G	0.0456	7.21×10-3	A	G	-0.0284	0.0143
M20699	Erythritol	rs9833888	3	99723580	T	G	0.0466	7.12×10-3	T	G	3.14×10-3	0.0143
M35157	N6-carbamoylthreonyladenosine	rs9833888	3	99723580	T	G	0.0466	7.12×10-3	T	G	-0.0113	0.0143
M46398	X - 21353	rs9833888	3	99723580	T	G	0.0466	7.12×10-3	T	G	0.0158	0.0143
M34399	3,7-dimethylurate	rs59867004	1	203801249	C	T	0.0477	6.73×10-3	T	C	0.0142	0.0143
M46294	X - 21285	rs1361549	6	82287685	A	G	-0.0497	6.08×10-3	A	G	-9.23×10-3	0.0143
M33009	homostachydrine*	rs12091730	1	155556971	A	G	0.0499	7.08×10-3	A	G	-2.74×10-3	0.0143
M46799	1-oleoyl-3-linoleoyl-glycerol (18:1/18:2)	rs6815814	4	38816338	C	A	0.0512	7.00×10-3	A	C	-0.0161	0.0143
M52865	X - 24544	rs6815814	4	38816338	C	A	0.0512	7.00×10-3	A	C	-2.71×10-3	0.0143
M46356	X - 21312	rs2992756	1	18807339	C	T	-5.17×10-12	6.11×10-3	T	C	0.0123	0.0143
M20699	Erythritol	rs2372965	2	217967717	A	C	0.0546	7.10×10-3	A	C	0.0241	0.0143
M31787	3-carboxy-4-methyl-5-propyl-2-furanpropanoate (CMPF)	rs2372965	2	217967717	A	C	0.0546	7.10×10-3	A	C	0.0145	0.0143
M36594	1-linoleoyl-GPI (18:2)*	rs2372965	2	217967717	A	C	0.0546	7.10×10-3	A	C	-8.78×10-3	0.0143
M46398	X - 21353	rs2372965	2	217967717	A	C	0.0546	7.10×10-3	A	C	-0.0198	0.0143
M52449	1-stearoyl-2-arachidonoyl-GPI (18:0/20:4)	rs2372965	2	217967717	A	C	0.0546	7.10×10-3	A	C	-0.0106	0.0143
M52468	1-stearoyl-2-linoleoyl-GPI (18:0/18:2)	rs2372965	2	217967717	A	C	0.0546	7.10×10-3	A	C	-5.54×10-3	0.0143
M42574	glycohyocholate	rs7072776	10	22032942	G	A	-0.0628	6.62×10-3	A	G	0.0314	0.0143
M46294	X - 21285	rs910416	6	152432902	T	C	0.0648	6.02×10-3	T	C	0.011	0.0143
M34399	3,7-dimethylurate	rs3821098	2	218292141	C	T	-0.0721	6.74×10-3	T	C	0.0135	0.0143
M46294	X - 21285	rs719338	10	80851257	T	G	-0.078	6.11×10-3	T	G	0.0178	0.0143
M35157	N6-carbamoylthreonyladenosine	rs7499149	16	80648327	G	A	0.0809	7.04×10-3	A	G	-0.0121	0.0143
M46398	X - 21353	rs7499149	16	80648327	G	A	0.0809	7.04×10-3	A	G	-0.0224	0.0143
M20699	Erythritol	rs7297051	12	28174817	T	C	-0.12	7.12×10-3	T	C	5.55×10-3	0.0144
M35157	N6-carbamoylthreonyladenosine	rs7297051	12	28174817	T	C	-0.12	7.12×10-3	T	C	0.0144	0.0144
M46398	X - 21353	rs7297051	12	28174817	T	C	-0.12	7.12×10-3	T	C	7.74×10-3	0.0144
M46356	X - 21312	rs552647	3	27353716	A	C	0.1	6.01×10-3	A	C	-0.0102	0.0144
M53013	Glycosyl-N-palmitoyl-sphingosine	rs10941679	5	44706498	G	A	0.13	6.84×10-3	A	G	-6.27×10-3	0.0144
M52865	X - 24544	rs4784227	16	52599188	T	C	0.21	6.86×10-3	T	C	0.0135	0.0144
M46356	X - 21312	rs10820600	9	106856692	C	T	0.0335	6.03×10-3	T	C	-9.93×10-3	0.0144
M46356	X - 21312	rs4983544	14	105213978	G	T	0.0367	6.13×10-3	T	G	-5.50×10-3	0.0144
M46356	X - 21312	rs6805189	3	71532113	C	T	-0.0379	6.00×10-3	T	C	2.50×10-3	0.0144
M46356	X - 21312	rs2420941	10	123229626	G	T	-0.0382	6.07×10-3	T	G	0.0296	0.0144
M46710	X - 17690	rs202049448	12	85009437	C	T	-0.0392	6.73×10-3	T	C	0.0216	0.0144
M46455	X - 21410	rs1531212	19	13951830	A	G	-0.0399	7.17×10-3	A	G	-6.04×10-3	0.0144
M53013	Glycosyl-N-palmitoyl-sphingosine	rs1531212	19	13951830	A	G	-0.0399	7.17×10-3	A	G	4.24×10-3	0.0144
M46455	X - 21410	rs1541409	7	98027580	T	C	-0.0403	7.13×10-3	T	C	7.97×10-4	0.0144
M46710	X - 17690	rs1076479	16	52512456	T	C	0.0404	6.31×10-3	T	C	8.68×10-3	0.0144
M35157	N6-carbamoylthreonyladenosine	rs6554679	5	1236690	C	T	0.0422	7.25×10-3	T	C	0.0271	0.0144
M46455	X - 21410	rs13039563	20	52296849	A	G	0.0424	7.15×10-3	A	G	0.0119	0.0144
M53013	Glycosyl-N-palmitoyl-sphingosine	rs13039563	20	52296849	A	G	0.0424	7.15×10-3	A	G	-9.37×10-3	0.0144
M34399	3,7-dimethylurate	rs4843504	16	87032855	C	T	0.0426	6.89×10-3	T	C	-4.94×10-3	0.0144
M46356	X - 21312	rs875311	11	65583340	T	C	-0.0442	5.99×10-3	T	C	0.0204	0.0144
M20699	Erythritol	rs2028195	2	25398953	T	G	0.0446	7.22×10-3	T	G	-0.0156	0.0144
M35157	N6-carbamoylthreonyladenosine	rs2028195	2	25398953	T	G	0.0446	7.22×10-3	T	G	-0.0131	0.0144
M36594	1-linoleoyl-GPI (18:2)*	rs2028195	2	25398953	T	G	0.0446	7.22×10-3	T	G	-0.0119	0.0144
M46398	X - 21353	rs2028195	2	25398953	T	G	0.0446	7.22×10-3	T	G	-9.44×10-3	0.0144
M52468	1-stearoyl-2-linoleoyl-GPI (18:0/18:2)	rs2028195	2	25398953	T	G	0.0446	7.22×10-3	T	G	-3.44×10-3	0.0144
M46356	X - 21312	rs11684853	2	19310918	T	G	-0.0446	6.02×10-3	T	G	-0.0418	0.0144
M46356	X - 21312	rs10885405	10	114777670	T	C	0.0454	5.98×10-3	T	C	-0.0228	0.0144
M33009	homostachydrine*	rs7529522	1	118230221	C	T	0.0458	7.23×10-3	T	C	-1.10×10-3	0.0144
M34399	3,7-dimethylurate	rs720475	7	144074929	A	G	-0.0458	6.96×10-3	A	G	0.0298	0.0144
M46356	X - 21312	rs28539243	16	54682064	A	G	0.0465	6.06×10-3	A	G	-7.22×10-3	0.0144
M46294	X - 21285	rs6542593	2	121156136	C	T	-0.0476	6.35×10-3	T	C	0.0146	0.0144
M46455	X - 21410	rs12091730	1	155556971	A	G	0.0499	7.08×10-3	A	G	0.0116	0.0144
M53013	Glycosyl-N-palmitoyl-sphingosine	rs12091730	1	155556971	A	G	0.0499	7.08×10-3	A	G	4.37×10-3	0.0144
M46710	X - 17690	rs68056147	7	130674481	A	G	0.0528	6.68×10-3	A	G	-0.0136	0.0144
M46294	X - 21285	rs3217992	9	22003223	T	C	-0.0535	6.20×10-3	T	C	-5.74×10-3	0.0144
M35157	N6-carbamoylthreonyladenosine	rs2372965	2	217967717	A	C	0.0546	7.10×10-3	A	C	0.0194	0.0144
M46294	X - 21285	rs56681946	19	44283031	C	T	0.0621	6.39×10-3	T	C	0.0136	0.0144
M46710	X - 17690	rs7072776	10	22032942	G	A	-0.0628	6.62×10-3	A	G	-4.46×10-3	0.0144
M46356	X - 21312	rs11135046	5	158230013	T	G	-0.0695	6.00×10-3	T	G	-7.69×10-3	0.0144
M46294	X - 21285	rs1973765	11	1898664	C	T	-0.0766	6.16×10-3	T	C	0.0292	0.0144
M34399	3,7-dimethylurate	rs11624333	14	68979835	C	T	-0.0956	6.91×10-3	T	C	-9.90×10-3	0.0144
M46799	1-oleoyl-3-linoleoyl-glycerol (18:1/18:2)	rs10941679	5	44706498	G	A	0.13	6.84×10-3	A	G	0.0216	0.0145
M52865	X - 24544	rs10941679	5	44706498	G	A	0.13	6.84×10-3	A	G	9.84×10-3	0.0145
M46356	X - 21312	rs10838267	11	44368892	A	G	0.033	6.04×10-3	A	G	-0.0173	0.0145
M46356	X - 21312	rs62126227	19	17383602	T	C	-0.0337	6.08×10-3	T	C	7.02×10-3	0.0145
M46356	X - 21312	rs1375631	3	16778867	G	A	0.0346	5.97×10-3	A	G	0.018	0.0145
M46356	X - 21312	rs2886671	3	59373745	T	C	-0.0353	6.44×10-3	T	C	1.59×10-3	0.0145
M46294	X - 21285	rs13277568	8	116679547	G	A	-0.0356	6.36×10-3	A	G	-0.0139	0.0145
M46356	X - 21312	rs4602255	2	69392128	A	G	0.0361	6.02×10-3	A	G	6.28×10-3	0.0145
M34399	3,7-dimethylurate	rs9712235	2	67881757	A	G	-0.0379	6.94×10-3	A	G	-6.10×10-3	0.0145
M46294	X - 21285	rs4980572	11	69194619	A	G	0.0385	6.14×10-3	A	G	-0.0327	0.0145
M46294	X - 21285	rs6897196	5	1280938	G	A	0.039	6.26×10-3	A	G	8.14×10-3	0.0145
M46356	X - 21312	rs1836962	6	81105862	G	T	0.0393	6.07×10-3	T	G	0.0123	0.0145
M46356	X - 21312	rs6436017	2	218723455	G	A	0.0394	6.12×10-3	A	G	-0.0194	0.0145
M46799	1-oleoyl-3-linoleoyl-glycerol (18:1/18:2)	rs1531212	19	13951830	A	G	-0.0399	7.17×10-3	A	G	-0.0164	0.0145
M53013	Glycosyl-N-palmitoyl-sphingosine	rs1541409	7	98027580	T	C	-0.0403	7.13×10-3	T	C	8.70×10-3	0.0145
M46294	X - 21285	rs113778879	5	58241712	T	C	-0.0406	6.35×10-3	T	C	-0.0192	0.0145
M46356	X - 21312	rs2016394	2	172972971	A	G	-0.0406	5.99×10-3	A	G	-5.58×10-3	0.0145
M34399	3,7-dimethylurate	rs79461387	17	29168077	T	G	-0.0418	6.88×10-3	T	G	-7.93×10-3	0.0145
M46799	1-oleoyl-3-linoleoyl-glycerol (18:1/18:2)	rs13039563	20	52296849	A	G	0.0424	7.15×10-3	A	G	-0.014	0.0145
M52865	X - 24544	rs13039563	20	52296849	A	G	0.0424	7.15×10-3	A	G	4.46×10-3	0.0145
M33009	homostachydrine*	rs11903787	2	121088182	A	G	-0.0428	7.27×10-3	A	G	8.88×10-5	0.0145
M46455	X - 21410	rs11903787	2	121088182	A	G	-0.0428	7.27×10-3	A	G	0.0152	0.0145
M53013	Glycosyl-N-palmitoyl-sphingosine	rs11903787	2	121088182	A	G	-0.0428	7.27×10-3	A	G	7.42×10-4	0.0145
M46294	X - 21285	rs1533366	8	76378165	T	G	-0.0435	6.28×10-3	T	G	-0.0332	0.0145
M34399	3,7-dimethylurate	rs1061657	12	115108136	C	T	0.0437	6.91×10-3	T	C	-3.56×10-3	0.0145
M46455	X - 21410	rs7529522	1	118230221	C	T	0.0458	7.23×10-3	T	C	-0.0214	0.0145
M53013	Glycosyl-N-palmitoyl-sphingosine	rs7529522	1	118230221	C	T	0.0458	7.23×10-3	T	C	0.0187	0.0145
M46356	X - 21312	rs11822830	11	129461016	G	A	0.0465	6.11×10-3	A	G	-0.0265	0.0145
M46294	X - 21285	rs4820318	22	38570313	A	G	-0.047	6.18×10-3	A	G	-7.15×10-3	0.0145
M42574	glycohyocholate	rs59867004	1	203801249	C	T	0.0477	6.73×10-3	T	C	5.63×10-3	0.0145
M46799	1-oleoyl-3-linoleoyl-glycerol (18:1/18:2)	rs12091730	1	155556971	A	G	0.0499	7.08×10-3	A	G	-0.0122	0.0145
M52865	X - 24544	rs12091730	1	155556971	A	G	0.0499	7.08×10-3	A	G	0.0202	0.0145
M46356	X - 21312	rs62048402	16	53803223	A	G	-0.0594	6.09×10-3	A	G	0.016	0.0145
M20699	Erythritol	rs11049431	12	28347382	T	C	-0.0683	7.42×10-3	T	C	9.53×10-3	0.0145
M31787	3-carboxy-4-methyl-5-propyl-2-furanpropanoate (CMPF)	rs11049431	12	28347382	T	C	-0.0683	7.42×10-3	T	C	0.0161	0.0145
M36594	1-linoleoyl-GPI (18:2)*	rs11049431	12	28347382	T	C	-0.0683	7.42×10-3	T	C	0.0154	0.0145
M52449	1-stearoyl-2-arachidonoyl-GPI (18:0/20:4)	rs11049431	12	28347382	T	C	-0.0683	7.42×10-3	T	C	6.55×10-3	0.0145
M52468	1-stearoyl-2-linoleoyl-GPI (18:0/18:2)	rs11049431	12	28347382	T	C	-0.0683	7.42×10-3	T	C	-7.12×10-3	0.0145
M42574	glycohyocholate	rs3821098	2	218292141	C	T	-0.0721	6.74×10-3	T	C	0.0268	0.0145
M31787	3-carboxy-4-methyl-5-propyl-2-furanpropanoate (CMPF)	rs7149262	14	37136545	A	C	-0.0725	7.40×10-3	A	C	0.0322	0.0145
M36594	1-linoleoyl-GPI (18:2)*	rs7149262	14	37136545	A	C	-0.0725	7.40×10-3	A	C	0.024	0.0145
M52449	1-stearoyl-2-arachidonoyl-GPI (18:0/20:4)	rs7149262	14	37136545	A	C	-0.0725	7.40×10-3	A	C	0.0161	0.0145
M52468	1-stearoyl-2-linoleoyl-GPI (18:0/18:2)	rs7149262	14	37136545	A	C	-0.0725	7.40×10-3	A	C	0.0196	0.0145
M33009	homostachydrine*	rs7499149	16	80648327	G	A	0.0809	7.04×10-3	A	G	0.0127	0.0145
M46356	X - 21312	rs4442975	2	217920769	T	G	-0.13	5.94×10-3	T	G	-2.25×10-3	0.0146
M46356	X - 21312	rs11200014	10	123334930	A	G	0.24	6.06×10-3	A	G	-0.0155	0.0146
M46356	X - 21312	rs11200054	10	123403625	G	A	-0.0339	6.11×10-3	A	G	4.43×10-3	0.0146
M46356	X - 21312	rs10760444	9	129396434	A	G	-0.0345	6.02×10-3	A	G	0.0247	0.0146
M46294	X - 21285	rs9675999	18	20627691	A	G	-0.0365	6.23×10-3	A	G	3.40×10-3	0.0146
M46294	X - 21285	rs10074269	5	169591460	C	T	0.0392	6.43×10-3	T	C	3.94×10-3	0.0146
M52865	X - 24544	rs1531212	19	13951830	A	G	-0.0399	7.17×10-3	A	G	-2.06×10-3	0.0146
M46799	1-oleoyl-3-linoleoyl-glycerol (18:1/18:2)	rs1541409	7	98027580	T	C	-0.0403	7.13×10-3	T	C	-0.0294	0.0146
M52865	X - 24544	rs1541409	7	98027580	T	C	-0.0403	7.13×10-3	T	C	-8.94×10-3	0.0146
M46294	X - 21285	rs8082452	17	77771548	G	T	-0.0418	6.25×10-3	T	G	7.94×10-3	0.0146
M46356	X - 21312	rs12651246	4	84367605	A	G	-0.0418	5.97×10-3	A	G	-0.0398	0.0146
M46356	X - 21312	rs12652713	5	16228197	G	A	-0.0421	6.03×10-3	A	G	5.24×10-3	0.0146
M33009	homostachydrine*	rs6554679	5	1236690	C	T	0.0422	7.25×10-3	T	C	-0.0184	0.0146
M46799	1-oleoyl-3-linoleoyl-glycerol (18:1/18:2)	rs11903787	2	121088182	A	G	-0.0428	7.27×10-3	A	G	-5.41×10-3	0.0146
M52865	X - 24544	rs11903787	2	121088182	A	G	-0.0428	7.27×10-3	A	G	0.0217	0.0146
M46294	X - 21285	rs12706954	7	130656911	T	C	-0.0432	6.39×10-3	T	C	0.0275	0.0146
M31787	3-carboxy-4-methyl-5-propyl-2-furanpropanoate (CMPF)	rs11117758	1	217220574	A	G	-0.0434	7.38×10-3	A	G	-0.0158	0.0146
M52449	1-stearoyl-2-arachidonoyl-GPI (18:0/20:4)	rs11117758	1	217220574	A	G	-0.0434	7.38×10-3	A	G	-3.83×10-3	0.0146
M52468	1-stearoyl-2-linoleoyl-GPI (18:0/18:2)	rs11117758	1	217220574	A	G	-0.0434	7.38×10-3	A	G	7.58×10-3	0.0146
M31787	3-carboxy-4-methyl-5-propyl-2-furanpropanoate (CMPF)	rs62331150	4	106069013	T	G	0.0445	7.12×10-3	T	G	0.0115	0.0146
M33009	homostachydrine*	rs58058861	3	172285237	A	G	0.0456	7.21×10-3	A	G	-0.0133	0.0146
M46455	X - 21410	rs58058861	3	172285237	A	G	0.0456	7.21×10-3	A	G	7.88×10-3	0.0146
M46799	1-oleoyl-3-linoleoyl-glycerol (18:1/18:2)	rs7529522	1	118230221	C	T	0.0458	7.23×10-3	T	C	3.73×10-4	0.0146
M33009	homostachydrine*	rs9833888	3	99723580	T	G	0.0466	7.12×10-3	T	G	0.0256	0.0146
M46455	X - 21410	rs9833888	3	99723580	T	G	0.0466	7.12×10-3	T	G	-0.0216	0.0146
M53013	Glycosyl-N-palmitoyl-sphingosine	rs9833888	3	99723580	T	G	0.0466	7.12×10-3	T	G	4.75×10-3	0.0146
M46356	X - 21312	rs6440006	3	141142691	A	G	0.0481	6.04×10-3	A	G	0.0195	0.0146
M46294	X - 21285	rs9952980	18	42888797	C	T	-0.0485	6.28×10-3	T	C	-0.0606	0.0146
M46356	X - 21312	rs11205303	1	149906413	C	T	0.0504	6.21×10-3	T	C	-0.0102	0.0146
M34399	3,7-dimethylurate	rs4081859	5	81466669	A	G	0.053	7.01×10-3	A	G	0.0124	0.0146
M46356	X - 21312	rs11977670	7	139942304	A	G	0.0531	6.08×10-3	A	G	0.0118	0.0146
M31787	3-carboxy-4-methyl-5-propyl-2-furanpropanoate (CMPF)	rs12250948	10	115128491	C	T	-0.0539	7.21×10-3	T	C	0.0209	0.0146
M36594	1-linoleoyl-GPI (18:2)*	rs12250948	10	115128491	C	T	-0.0539	7.21×10-3	T	C	9.73×10-3	0.0146
M52449	1-stearoyl-2-arachidonoyl-GPI (18:0/20:4)	rs12250948	10	115128491	C	T	-0.0539	7.21×10-3	T	C	-0.0154	0.0146
M52468	1-stearoyl-2-linoleoyl-GPI (18:0/18:2)	rs12250948	10	115128491	C	T	-0.0539	7.21×10-3	T	C	-0.0268	0.0146
M33009	homostachydrine*	rs2372965	2	217967717	A	C	0.0546	7.10×10-3	A	C	-3.86×10-3	0.0146
M53013	Glycosyl-N-palmitoyl-sphingosine	rs2372965	2	217967717	A	C	0.0546	7.10×10-3	A	C	0.0218	0.0146
M35157	N6-carbamoylthreonyladenosine	rs11049431	12	28347382	T	C	-0.0683	7.42×10-3	T	C	6.09×10-3	0.0146
M46398	X - 21353	rs11049431	12	28347382	T	C	-0.0683	7.42×10-3	T	C	-0.0101	0.0146
M20699	Erythritol	rs7149262	14	37136545	A	C	-0.0725	7.40×10-3	A	C	0.0179	0.0146
M35157	N6-carbamoylthreonyladenosine	rs7149262	14	37136545	A	C	-0.0725	7.40×10-3	A	C	8.69×10-3	0.0146
M46398	X - 21353	rs7149262	14	37136545	A	C	-0.0725	7.40×10-3	A	C	1.53×10-3	0.0146
M46455	X - 21410	rs7499149	16	80648327	G	A	0.0809	7.04×10-3	A	G	5.68×10-3	0.0146
M53013	Glycosyl-N-palmitoyl-sphingosine	rs7499149	16	80648327	G	A	0.0809	7.04×10-3	A	G	-0.0147	0.0146
M42574	glycohyocholate	rs11624333	14	68979835	C	T	-0.0956	6.91×10-3	T	C	4.88×10-3	0.0146
M46356	X - 21312	rs11249433	1	121280613	G	A	0.0998	6.24×10-3	A	G	-0.0283	0.0146
M33009	homostachydrine*	rs7297051	12	28174817	T	C	-0.12	7.12×10-3	T	C	8.19×10-4	0.0147
M46455	X - 21410	rs7297051	12	28174817	T	C	-0.12	7.12×10-3	T	C	-0.0123	0.0147
M53013	Glycosyl-N-palmitoyl-sphingosine	rs7297051	12	28174817	T	C	-0.12	7.12×10-3	T	C	0.0308	0.0147
M46294	X - 21285	rs2905427	19	19478023	T	G	-0.04	6.29×10-3	T	G	0.0234	0.0147
M34399	3,7-dimethylurate	rs4784227	16	52599188	T	C	0.21	6.86×10-3	T	C	3.71×10-3	0.0147
M46294	X - 21285	rs7971	7	21940960	G	A	-0.0355	6.29×10-3	A	G	0.0149	0.0147
M46356	X - 21312	rs17732378	5	56293009	A	G	0.037	6.11×10-3	A	G	-0.0264	0.0147
M46356	X - 21312	rs889310	5	55965167	T	C	0.0394	6.28×10-3	T	C	0.0158	0.0147
M34399	3,7-dimethylurate	rs11583393	1	88429024	A	C	-0.0408	6.97×10-3	A	C	2.87×10-3	0.0147
M34399	3,7-dimethylurate	rs6596100	5	132407058	T	C	-0.0411	7.29×10-3	T	C	0.0104	0.0147
M46455	X - 21410	rs6554679	5	1236690	C	T	0.0422	7.25×10-3	T	C	0.0106	0.0147
M53013	Glycosyl-N-palmitoyl-sphingosine	rs6554679	5	1236690	C	T	0.0422	7.25×10-3	T	C	-5.84×10-3	0.0147
M46294	X - 21285	rs3819405	6	16399557	T	C	-0.0424	6.69×10-3	T	C	-9.40×10-3	0.0147
M42574	glycohyocholate	rs4843504	16	87032855	C	T	0.0426	6.89×10-3	T	C	-5.89×10-3	0.0147
M20699	Erythritol	rs11117758	1	217220574	A	G	-0.0434	7.38×10-3	A	G	-0.0132	0.0147
M35157	N6-carbamoylthreonyladenosine	rs11117758	1	217220574	A	G	-0.0434	7.38×10-3	A	G	-7.29×10-3	0.0147
M36594	1-linoleoyl-GPI (18:2)*	rs11117758	1	217220574	A	G	-0.0434	7.38×10-3	A	G	9.32×10-3	0.0147
M46398	X - 21353	rs11117758	1	217220574	A	G	-0.0434	7.38×10-3	A	G	5.35×10-3	0.0147
M42574	glycohyocholate	rs1061657	12	115108136	C	T	0.0437	6.91×10-3	T	C	0.028	0.0147
M20699	Erythritol	rs62331150	4	106069013	T	G	0.0445	7.12×10-3	T	G	0.0117	0.0147
M36594	1-linoleoyl-GPI (18:2)*	rs62331150	4	106069013	T	G	0.0445	7.12×10-3	T	G	0.0294	0.0147
M46398	X - 21353	rs62331150	4	106069013	T	G	0.0445	7.12×10-3	T	G	3.65×10-3	0.0147
M52449	1-stearoyl-2-arachidonoyl-GPI (18:0/20:4)	rs62331150	4	106069013	T	G	0.0445	7.12×10-3	T	G	-1.87×10-3	0.0147
M52468	1-stearoyl-2-linoleoyl-GPI (18:0/18:2)	rs62331150	4	106069013	T	G	0.0445	7.12×10-3	T	G	0.0164	0.0147
M33009	homostachydrine*	rs2028195	2	25398953	T	G	0.0446	7.22×10-3	T	G	8.29×10-3	0.0147
M46455	X - 21410	rs2028195	2	25398953	T	G	0.0446	7.22×10-3	T	G	-5.39×10-3	0.0147
M53013	Glycosyl-N-palmitoyl-sphingosine	rs2028195	2	25398953	T	G	0.0446	7.22×10-3	T	G	-3.58×10-3	0.0147
M46294	X - 21285	rs6923819	6	130376095	C	T	0.0452	6.39×10-3	T	C	-4.41×10-3	0.0147
M53013	Glycosyl-N-palmitoyl-sphingosine	rs58058861	3	172285237	A	G	0.0456	7.21×10-3	A	G	-5.19×10-3	0.0147
M52865	X - 24544	rs7529522	1	118230221	C	T	0.0458	7.23×10-3	T	C	-0.0112	0.0147
M42574	glycohyocholate	rs720475	7	144074929	A	G	-0.0458	6.96×10-3	A	G	0.017	0.0147
M46799	1-oleoyl-3-linoleoyl-glycerol (18:1/18:2)	rs9833888	3	99723580	T	G	0.0466	7.12×10-3	T	G	-0.0226	0.0147
M52865	X - 24544	rs9833888	3	99723580	T	G	0.0466	7.12×10-3	T	G	-0.0159	0.0147
[truncated: 8,056 more rows]

## Sheet: Table S6
Table S6. Replication analyses results using an independent metabolite GWAS dataset for the 94 significant associations identified in primary analyses
[truncated: 75 more rows]

[truncated: 3 more sheets: Table S7, Table S8, Table S9]
